# Supplementary material for: Attosecond electron–spin dynamics in Xe 4d photoionization
Source: Nat Commun. 2020 Oct 7;11:5042. doi: 10.1038/s41467-020-18847-1 (PMC7541461; doi:10.1038/s41467-020-18847-1)
Supplement: Supplementary file 3 — Source Data [file 41467_2020_18847_MOESM3_ESM.zip]

Archive with 75 entries (75 files):
- Fig2/fig2ax.csv
- Fig2/fig2ay.csv
- Fig2/fig2az.csv
- Fig2/fig2bx.csv
- Fig2/fig2by.csv
- Fig2/fig2bz.csv
- Fig2/fig2cx.csv
- Fig2/fig2cy.csv
- Fig2/fig2dx.csv
- Fig2/fig2dy.csv
- Fig2/fig2ex.csv
- Fig2/fig2ey.csv
- Fig3/fig3a_dots_error.csv
- Fig3/fig3a_dots_x.csv
- Fig3/fig3a_dots_y.csv
- Fig3/fig3a_line_x.csv
- Fig3/fig3a_line_y.csv
- Fig3/fig3b_dots_error.csv
- Fig3/fig3b_dots_x.csv
- Fig3/fig3b_dots_y.csv
- Fig3/fig3b_line_x.csv
- Fig3/fig3b_line_y.csv
- Fig3/fig3c_dots_error.csv
- Fig3/fig3c_dots_x.csv
- Fig3/fig3c_dots_y.csv
- Fig3/fig3c_line_x.csv
- Fig3/fig3c_line_y.csv
- Fig3/fig3d_dots_error.csv
- Fig3/fig3d_dots_x.csv
- Fig3/fig3d_dots_y.csv
- Fig3/fig3d_line_x.csv
- Fig3/fig3d_line_y.csv
- Fig4/fig4a_blue_x.csv
- Fig4/fig4a_blue_y.csv
- Fig4/fig4a_red_x.csv
- Fig4/fig4a_red_y.csv
- Fig4/fig4a_yellow_x.csv
- Fig4/fig4a_yellow_y.csv
- Fig4/fig4b_blue_x.csv
- Fig4/fig4b_blue_y.csv
- Fig4/fig4b_red_x.csv
- Fig4/fig4b_red_y.csv
- Fig4/fig4b_yellow_x.csv
- Fig4/fig4b_yellow_y.csv
- Fig4/fig4c_blue_x.csv
- Fig4/fig4c_blue_y.csv
- Fig4/fig4c_red_x.csv
- Fig4/fig4c_red_y.csv
- Fig4/fig4c_yellow_x.csv
- Fig4/fig4c_yellow_y.csv
- Fig4/fig4d_black_x.csv
- Fig4/fig4d_black_y.csv
- Fig4/fig4d_magenta_x.csv
- Fig4/fig4d_magenta_y.csv
- Fig4/fig4d_yellow_x.csv
- Fig4/fig4d_yellow_y.csv
- Fig4/fig4e_black_x.csv
- Fig4/fig4e_black_y.csv
- Fig4/fig4e_magenta_x.csv
- Fig4/fig4e_magenta_y.csv
- Fig4/fig4e_yellow_x.csv
- Fig4/fig4e_yellow_y.csv
- Fig4/fig4f_black_x.csv
- Fig4/fig4f_black_y.csv
- Fig4/fig4f_magenta_x.csv
- Fig4/fig4f_magenta_y.csv
- Fig4/fig4f_yellow_x.csv
- Fig4/fig4f_yellow_y.csv
- Fig5/fig5ax.csv
- Fig5/fig5ay.csv
- Fig5/fig5az.csv
- Fig5/fig5b_black_x.csv
- Fig5/fig5b_black_y.csv
- Fig5/fig5b_red_x.csv
- Fig5/fig5b_red_y.csv
