# Supplementary material for: Attosecond electron–spin dynamics in Xe 4d photoionization
Source: Nat Commun. 2020 Oct 7;11:5042. doi: 10.1038/s41467-020-18847-1 (PMC7541461; doi:10.1038/s41467-020-18847-1)
Supplement: Supplementary file 3 — Source Data [file 41467_2020_18847_MOESM3_ESM.zip › Fig2/fig2cx.csv]

361.075
359.101
359.101
314.429
292.71
266.796
267.043
271.238
311.961
310.974
329.238
297.4
231.009
243.103
295.425
222.371
229.775
220.89
233.724
223.358
205.342
200.652
189.052
188.065
172.023
185.35
189.052
188.312
190.286
193.495
179.427
210.278
269.264
227.307
193.248
190.04
183.87
176.219
181.648
171.282
163.632
154.253
156.721
162.644
166.593
154.747
147.342
145.121
166.346
170.789
154.253
156.721
137.223
139.938
129.819
136.977
128.832
128.832
124.39
133.521
145.862
155.487
138.704
122.168
115.258
123.156
118.466
116.739
102.177
98.2283
94.773
91.3178
97.2411
104.398
96.9943
107.607
101.93
113.53
110.815
138.211
190.78
321.34
292.464
149.564
98.9687
90.8241
90.8241
100.943
94.2794
97.9815
94.773
101.437
124.143
115.751
96.9943
86.6285
82.6796
77.2499
77.2499
90.8241
125.377
229.035
206.576
98.7219
64.416
55.5311
55.0375
58.4927
53.063
52.0758
57.9991
75.7691
78.4839
83.9136
62.1948
51.0886
45.4121
48.1269
43.9312
46.8929
38.2547
41.71
47.8801
46.8929
53.063
54.7907
58.9863
56.2715
36.0335
35.2931
34.0591
27.1485
30.6038
28.3825
31.8378
36.7739
36.5271
46.8929
59.2331
102.671
171.529
165.112
82.4328
60.9608
63.9224
73.7946
70.3393
44.9185
38.7483
53.063
84.4072
119.7
110.075
77.0031
58.7395
50.8418
33.5654
46.1525
60.4672
112.296
128.832
75.2754
38.5015
25.4209
21.2252
23.6933
21.472
24.1869
33.8122
38.0079
52.0758
55.7779
42.4504
26.1613
28.8762
23.9401
16.7827
14.3147
12.3402
11.1062
15.0551
9.37858
13.5743
17.2763
19.9912
17.0295
19.4976
18.0167
15.3019
9.62538
11.5998
10.119
17.0295
29.6166
41.71
31.3442
14.3147
5.4297
5.4297
4.19568
5.1829
5.1829
7.65095
7.15734
6.17012
4.93609
4.93609
3.70207
3.45527
3.94888
7.40414
9.13178
15.5487
22.4592
16.0423
7.15734
5.1829
2.96166
3.70207
3.45527
2.22124
1.48083
0.987219
0.987219
0.987219
1.48083
0.740414
0.246805
0.740414
1.48083
1.23402
1.48083
1.72763
1.23402
0.246805
0.740414
0
0
0
0
0
0
0
0
0
0
0
0
0
0
0
0
0
0
0
0
0
0
0
0
0
0
0
0
0
0
0
0
0
0
0
0
0
0
0
0
0
0
0
0
0
0
0
0
0
0
0
0
0
0
0
0
0
0
0
0
0
0
0
0
0
0
0
0
0
0
0
0
0
0
0
0
0
0
0
0
0
0
0
0
0
0
0
0
0
0
0
0
0
0
0
0
0
0
0
0
0
0
0
0
0
0
0
0
0
0
0
0
0
0
0
0
0
0
0
0
0
0
0
0
0
0
0
0
0
0
0
0
0
0
0
0
0
0
0
0
0
0
0
0
0
0
0
0
0
0
0
0
0
0
0
0
0
0
0
0
0
0
0
0
0
