# Supplementary material for: Attosecond electron–spin dynamics in Xe 4d photoionization
Source: Nat Commun. 2020 Oct 7;11:5042. doi: 10.1038/s41467-020-18847-1 (PMC7541461; doi:10.1038/s41467-020-18847-1)
Supplement: Supplementary file 3 — Source Data [file 41467_2020_18847_MOESM3_ESM.zip › Fig2/fig2dy.csv]

0
0
0
0
0
0
0
0
0
0
0
0
0
0
0
0
0
0
0
0
0
0
0
0
0
0
0
0
0
0
0
0
0
0
0
0
0
0
0
0
0
0
0
0
0
0
0
0
0
0
0
0
0
0
0
0
0
0
0
0
0
0
0
0
0
0
0
0
0
0
0
0
0
0
0
0
0
0
0
0
0
0
0
0
0
0
0
0
0
0
0
0
0
0
0
0
0
0
0
0
0
0
0
0
0.313205
0.861313
2.42734
3.44525
3.99336
3.36695
2.50564
1.95753
1.64432
1.95753
2.11413
2.19243
1.87923
1.95753
1.95753
2.19243
2.34904
3.05375
3.91506
5.24618
5.63768
5.16788
3.44525
1.87923
1.09622
1.17452
1.48772
1.72263
1.40942
1.40942
1.48772
2.11413
2.89714
3.44525
3.99336
3.99336
3.91506
3.75846
2.97544
2.34904
1.80093
2.42734
2.81884
3.05375
2.89714
3.75846
4.38487
5.40278
5.48108
6.6556
7.28201
6.499
5.01128
3.44525
3.60185
3.75846
3.28865
3.05375
2.34904
2.66224
2.27073
2.50564
2.66224
2.89714
3.44525
3.68016
4.22826
3.75846
3.21035
2.58394
1.80093
2.42734
2.50564
3.75846
3.28865
4.38487
3.99336
5.08958
5.24618
6.7339
6.8905
6.5773
5.55938
4.54147
3.52355
2.89714
2.11413
2.27073
1.72263
2.03583
2.03583
2.58394
2.97544
3.52355
3.44525
3.21035
2.97544
3.05375
3.05375
2.42734
1.95753
1.64432
1.64432
1.72263
2.27073
2.97544
3.68016
4.54147
5.48108
6.10749
6.8905
5.79429
5.71599
4.22826
3.99336
2.42734
1.40942
1.09622
1.64432
1.95753
1.95753
1.64432
1.87923
2.58394
3.75846
4.30656
3.99336
2.74054
2.81884
2.27073
2.11413
1.33112
1.40942
2.27073
2.58394
3.36695
4.14996
5.16788
6.8122
6.7339
7.12541
5.87259
4.85467
3.05375
2.27073
1.87923
1.95753
1.87923
1.87923
2.03583
2.27073
3.68016
4.77637
5.40278
5.01128
4.14996
3.44525
2.27073
1.87923
1.33112
1.95753
1.72263
2.42734
2.42734
3.28865
3.99336
5.01128
5.95089
5.55938
5.08958
3.99336
3.68016
2.66224
1.95753
1.01792
0.939614
1.01792
1.72263
2.27073
3.28865
2.97544
3.13205
2.34904
2.58394
2.42734
2.66224
2.42734
2.11413
1.95753
1.72263
1.48772
1.01792
1.56602
2.34904
3.28865
3.44525
3.36695
3.28865
3.13205
2.74054
2.27073
1.87923
1.95753
1.80093
2.03583
1.87923
2.11413
2.74054
3.05375
2.89714
2.03583
1.56602
1.87923
1.87923
2.03583
1.72263
1.56602
1.40942
1.09622
1.40942
1.48772
1.48772
1.64432
1.95753
2.11413
2.27073
2.19243
2.11413
1.56602
0.861313
0.783012
0.469807
0.548108
0.626409
0.783012
1.01792
1.17452
1.17452
0.861313
0.626409
0.469807
0.469807
0.234904
0.234904
0.391506
0.313205
0.469807
0.234904
0.313205
0.156602
0.156602
0.313205
0.391506
0.469807
0.313205
0.156602
0.0783012
0
0
0
0.0783012
0.0783012
0.0783012
0
0
0
0
0.0783012
0.156602
0.391506
0.313205
0.234904
0
0
0
0
0
0
0.156602
0.156602
0.156602
0.0783012
0.0783012
0.234904
0.234904
0.234904
0.0783012
0
0
0
0
0.0783012
0.0783012
0.0783012
0
0.0783012
0.234904
