# Supplementary material for: Attosecond electron–spin dynamics in Xe 4d photoionization
Source: Nat Commun. 2020 Oct 7;11:5042. doi: 10.1038/s41467-020-18847-1 (PMC7541461; doi:10.1038/s41467-020-18847-1)
Supplement: Supplementary file 3 — Source Data [file 41467_2020_18847_MOESM3_ESM.zip › Fig2/fig2ey.csv]

0
0
0
0
0
0
0
0
0
0
0
0
0
0
0
0
0
0
0
0
0
0
0
0
0
0
0
0
0
0
0
0
0
0
0
0
0
0
0
0
0
0
0
0
0
0
0
0
0
0
0
0
0
0
0
0
0
0
0
0
0
0
0
0
0
0
0
0
0
0
0
0
0
0
0
0
0
0
0
0
0
0
0
0
0
0
0
0
0
0
0
0
0
0
0
0
0
0
0
0
0
0
0
0.0822682
0.246805
0.740414
1.23402
1.89217
2.55032
2.30351
1.97444
1.89217
2.22124
2.38578
1.8099
1.8099
2.22124
2.38578
3.04393
2.96166
3.94888
5.01836
6.746
7.89775
6.9928
6.49919
4.52475
3.373
1.72763
1.31629
1.15176
1.06949
1.23402
1.48083
1.15176
1.15176
1.48083
1.72763
1.89217
2.46805
2.87939
3.20846
2.87939
2.79712
2.46805
2.38578
2.05671
2.71485
2.87939
3.78434
5.4297
7.98002
10.4481
11.1062
10.2835
8.96724
6.25239
4.36022
2.71485
2.79712
2.63258
2.63258
2.05671
2.30351
1.72763
1.5631
0.822682
0.740414
1.15176
1.48083
2.05671
1.89217
2.38578
2.46805
2.38578
1.72763
1.72763
2.46805
3.29073
4.60702
5.1829
6.00558
7.15734
9.04951
10.7771
10.0367
8.72043
6.25239
4.85383
3.12619
2.63258
1.97444
1.89217
1.64536
1.72763
1.5631
1.48083
1.15176
0.904951
0.904951
1.06949
1.39856
1.48083
1.89217
1.64536
2.13897
2.22124
2.96166
3.6198
4.36022
5.26517
7.23961
10.2013
11.9289
11.6821
9.62538
8.06229
6.17012
4.68929
3.20846
2.30351
1.39856
0.822682
0.329073
0.411341
0.658146
0.822682
0.740414
0.658146
0.740414
1.23402
1.89217
2.38578
1.97444
1.72763
1.23402
1.89217
2.96166
4.36022
5.59424
7.48641
9.87219
11.6821
10.3658
9.54312
7.98002
7.98002
5.75878
4.03114
1.97444
1.06949
0.575878
0.658146
0.493609
0.658146
0.575878
0.822682
0.904951
1.31629
1.5631
2.22124
1.89217
1.8099
1.48083
1.89217
2.13897
2.38578
3.373
5.59424
7.81548
9.29631
9.78992
10.3658
10.4481
8.88497
5.92331
3.53753
1.8099
1.23402
0.822682
0.740414
0.658146
0.658146
0.904951
0.904951
1.06949
1.64536
1.97444
1.89217
1.31629
1.5631
1.15176
0.987219
0.822682
1.64536
2.13897
3.373
3.53753
4.19568
4.77156
4.52475
4.68929
3.6198
3.86661
3.04393
2.22124
1.5631
1.72763
1.64536
1.72763
1.5631
1.8099
1.8099
1.5631
1.48083
1.23402
1.39856
1.23402
1.72763
1.31629
1.31629
1.23402
1.5631
1.39856
1.48083
2.13897
2.55032
3.04393
2.55032
2.79712
2.63258
2.46805
2.22124
1.23402
0.822682
0.246805
0.411341
0.575878
0.740414
0.658146
0.493609
0.246805
0.0822682
0.0822682
0.411341
0.575878
0.575878
0.411341
0.493609
0.493609
0.575878
0.411341
0.575878
0.329073
0.493609
0.493609
0.493609
0.411341
0.164536
0.246805
0.0822682
0.0822682
0.0822682
0.0822682
0.0822682
0
0
0.164536
0.164536
0.246805
0.0822682
0.246805
0.164536
0.246805
0.0822682
0.0822682
0.0822682
0.246805
0.246805
0.246805
0.0822682
0.0822682
0
0.164536
0.246805
0.411341
0.246805
0.164536
0
0
0.0822682
0.0822682
0.0822682
0
0
0
0
0
0
0
0
