# Supplementary material for: Attosecond electron–spin dynamics in Xe 4d photoionization
Source: Nat Commun. 2020 Oct 7;11:5042. doi: 10.1038/s41467-020-18847-1 (PMC7541461; doi:10.1038/s41467-020-18847-1)
Supplement: Supplementary file 3 — Source Data [file 41467_2020_18847_MOESM3_ESM.zip › Fig3/fig3a_line_x.csv]

72.8485
73.6232
74.3979
75.1726
75.9472
76.7219
77.4966
78.2713
79.0459
79.8206
80.5953
81.37
82.1446
82.9193
83.694
84.4687
85.2433
86.018
86.7927
87.5674
88.342
91.8564
93.4057
94.9551
96.5044
98.0538
99.6031
101.152
102.702
104.251
105.801
107.35
108.899
110.449
111.998
113.547
115.097
116.646
118.195
119.745
121.294
122.843
124.393
125.942
127.491
129.041
130.59
132.139
133.689
135.238
136.788
138.337
139.886
141.436
142.985
144.534
146.084
147.633
