# Supplementary material for: Attosecond electron–spin dynamics in Xe 4d photoionization
Source: Nat Commun. 2020 Oct 7;11:5042. doi: 10.1038/s41467-020-18847-1 (PMC7541461; doi:10.1038/s41467-020-18847-1)
Supplement: Supplementary file 3 — Source Data [file 41467_2020_18847_MOESM3_ESM.zip › Fig3/fig3a_line_y.csv]

-55.2844
-6.1902
27.819
59.8283
84.3075
85.3277
73.2082
62.8384
55.5311
50.3374
46.5518
42.8283
40.3005
37.3904
34.847
32.5615
30.405
28.3591
26.5239
24.8681
23.295
20.0475
18.4473
17.0744
16.0742
15.2407
14.5863
14.0813
13.5389
13.0789
12.6876
12.2253
11.757
11.348
10.7816
10.2647
9.69681
9.11623
8.48954
7.91547
7.31529
6.67287
6.05928
5.51296
4.92353
4.32233
3.78216
3.29754
2.7762
2.23282
1.76121
1.35231
0.911898
0.446199
0.0170021
-0.355043
-0.742542
-1.17532
