# Supplementary material for: Attosecond electron–spin dynamics in Xe 4d photoionization
Source: Nat Commun. 2020 Oct 7;11:5042. doi: 10.1038/s41467-020-18847-1 (PMC7541461; doi:10.1038/s41467-020-18847-1)
Supplement: Supplementary file 3 — Source Data [file 41467_2020_18847_MOESM3_ESM.zip › Fig3/fig3b_line_x.csv]

72.8477
73.6224
74.397
75.1717
75.9464
76.7211
77.4957
78.2704
79.0451
79.8198
80.5944
81.3691
82.1438
82.9185
83.6931
84.4678
85.2425
86.0172
86.7918
87.5665
88.3412
91.9842
93.5336
95.0829
96.6323
98.1816
99.731
101.28
102.83
104.379
105.928
107.478
109.027
110.576
112.126
113.675
115.224
116.774
118.323
119.873
121.422
122.971
124.521
126.07
127.619
129.169
130.718
132.267
133.817
135.366
136.915
138.465
140.014
141.563
143.113
144.662
146.211
147.761
