# Supplementary material for: Attosecond electron–spin dynamics in Xe 4d photoionization
Source: Nat Commun. 2020 Oct 7;11:5042. doi: 10.1038/s41467-020-18847-1 (PMC7541461; doi:10.1038/s41467-020-18847-1)
Supplement: Supplementary file 3 — Source Data [file 41467_2020_18847_MOESM3_ESM.zip › Fig3/fig3b_line_y.csv]

52.935
53.4262
38.9784
18.684
2.31827
0.688915
14.1349
27.0496
34.7057
37.2385
37.631
36.9859
35.4299
33.7398
31.966
30.1713
28.2885
26.6073
25.0289
23.4962
22.1402
19.1978
17.6946
16.5067
15.6016
14.8541
14.2788
13.817
13.379
12.9615
12.5303
12.1797
11.7012
11.2627
10.7861
10.2301
9.68082
9.09608
8.50464
7.87468
7.26692
6.66534
6.02004
5.40998
4.82881
4.25735
3.66946
3.11145
2.58521
2.05268
1.52975
1.04289
0.582411
0.10223
-0.402582
-0.885501
-1.3374
-1.78411
