# Supplementary material for: Attosecond electron–spin dynamics in Xe 4d photoionization
Source: Nat Commun. 2020 Oct 7;11:5042. doi: 10.1038/s41467-020-18847-1 (PMC7541461; doi:10.1038/s41467-020-18847-1)
Supplement: Supplementary file 3 — Source Data [file 41467_2020_18847_MOESM3_ESM.zip › Fig3/fig3c_line_y.csv]

-108.219
-59.6164
-11.1593
41.1442
81.9892
84.6388
59.0733
35.7888
20.8254
13.0989
8.9208
5.84239
4.87062
3.65056
2.88097
2.39021
2.11646
1.75178
1.49499
1.37195
1.15478
0.849727
0.752711
0.567674
0.472608
0.386622
0.307467
0.264283
0.159945
0.117379
0.157338
0.0455921
0.0558101
0.0852999
-0.00455829
0.0346108
0.0159985
0.0201578
-0.0150958
0.0407966
0.0483789
0.00752906
0.0392332
0.102981
0.0947273
0.0649772
0.1127
0.186091
0.190991
0.180139
0.231464
0.309411
0.329487
0.343969
0.419584
0.530457
0.594855
0.608795
