# Supplementary material for: Attosecond electron–spin dynamics in Xe 4d photoionization
Source: Nat Commun. 2020 Oct 7;11:5042. doi: 10.1038/s41467-020-18847-1 (PMC7541461; doi:10.1038/s41467-020-18847-1)
Supplement: Supplementary file 3 — Source Data [file 41467_2020_18847_MOESM3_ESM.zip › Fig3/fig3d_dots_error.csv]

-0.398771
-0.0831918
-0.149175
-0.0889336
-0.0745895
-0.0860648
-0.0573765
-0.0774542
-0.086069
-0.119416
