# Supplementary material for: Attosecond electron–spin dynamics in Xe 4d photoionization
Source: Nat Commun. 2020 Oct 7;11:5042. doi: 10.1038/s41467-020-18847-1 (PMC7541461; doi:10.1038/s41467-020-18847-1)
Supplement: Supplementary file 3 — Source Data [file 41467_2020_18847_MOESM3_ESM.zip › Fig3/fig3d_dots_y.csv]

2.40889
1.51201
1.30748
1.30369
1.27901
1.567
1.42929
1.46963
1.45458
1.48514
