# Supplementary material for: Attosecond electron–spin dynamics in Xe 4d photoionization
Source: Nat Commun. 2020 Oct 7;11:5042. doi: 10.1038/s41467-020-18847-1 (PMC7541461; doi:10.1038/s41467-020-18847-1)
Supplement: Supplementary file 3 — Source Data [file 41467_2020_18847_MOESM3_ESM.zip › Fig3/fig3d_line_x.csv]

71.2992
72.0739
72.8485
73.6232
74.3979
75.1726
75.9472
76.7219
77.4966
78.2713
79.0459
79.8206
80.5953
81.37
82.1446
82.9193
83.694
84.4687
85.2433
86.018
86.7927
87.5674
88.342
89.1167
89.8914
91.4407
92.9901
94.5394
96.0888
97.6381
99.1875
100.737
102.286
103.836
105.385
106.934
108.484
110.033
111.582
113.132
114.681
116.23
117.78
119.329
120.878
122.428
123.977
125.526
127.076
128.625
130.174
131.724
133.273
134.823
136.372
137.921
139.471
141.02
142.569
144.119
145.668
147.217
148.767
150.316
151.865
153.415
