# Supplementary material for: Attosecond electron–spin dynamics in Xe 4d photoionization
Source: Nat Commun. 2020 Oct 7;11:5042. doi: 10.1038/s41467-020-18847-1 (PMC7541461; doi:10.1038/s41467-020-18847-1)
Supplement: Supplementary file 3 — Source Data [file 41467_2020_18847_MOESM3_ESM.zip › Fig4/fig4a_blue_x.csv]

71.2983
72.073
72.8477
73.6224
74.397
75.1717
75.9464
76.7211
77.4957
78.2704
79.0451
79.8198
80.5944
81.3691
82.1438
82.9185
83.6931
84.4678
85.2425
86.0172
86.7918
87.5665
88.3412
89.1159
89.8905
91.4399
92.9892
94.5386
96.0879
97.6373
99.1866
100.736
102.285
103.835
105.384
106.933
108.483
110.032
111.581
113.131
114.68
116.229
117.779
119.328
120.878
122.427
123.976
125.526
127.075
128.624
130.174
131.723
133.272
134.822
136.371
137.92
139.47
141.019
142.568
144.118
145.667
147.216
148.766
150.315
151.865
153.414
