# Supplementary material for: Attosecond electron–spin dynamics in Xe 4d photoionization
Source: Nat Commun. 2020 Oct 7;11:5042. doi: 10.1038/s41467-020-18847-1 (PMC7541461; doi:10.1038/s41467-020-18847-1)
Supplement: Supplementary file 3 — Source Data [file 41467_2020_18847_MOESM3_ESM.zip › Fig4/fig4a_blue_y.csv]

1.40834
2.00461
2.45981
3.01949
3.85676
4.87811
5.70677
6.29751
6.77034
7.20011
7.61265
8.01175
8.39644
8.7628
9.1106
9.43749
9.74245
10.0247
10.2842
10.5213
10.7384
10.9356
11.1134
11.2724
11.4146
11.6463
11.8176
11.9297
11.9867
11.9945
11.9525
11.8631
11.7306
11.5585
11.3496
11.107
10.8345
10.5361
10.2161
9.87902
9.52879
9.16919
8.80372
8.43554
8.06727
7.70119
7.33932
6.9834
6.63468
6.29411
5.96249
5.64045
5.32841
5.02655
4.73481
4.45322
4.18179
3.92036
3.66867
3.42635
3.1931
2.96873
2.753
2.54554
2.34592
2.1538
