# Supplementary material for: Attosecond electron–spin dynamics in Xe 4d photoionization
Source: Nat Commun. 2020 Oct 7;11:5042. doi: 10.1038/s41467-020-18847-1 (PMC7541461; doi:10.1038/s41467-020-18847-1)
Supplement: Supplementary file 3 — Source Data [file 41467_2020_18847_MOESM3_ESM.zip › Fig4/fig4a_red_y.csv]

1.0338
1.94754
2.24322
2.35392
2.30705
1.98042
1.55946
1.31055
1.28967
1.39417
1.54116
1.69479
1.84264
1.98044
2.10736
2.22312
2.32829
2.42362
2.50978
2.58716
2.65667
2.71875
2.77405
2.82315
2.86668
2.93651
2.98758
3.02081
3.03808
3.04124
3.03052
3.00682
2.97146
2.92553
2.86988
2.80535
2.73298
2.65392
2.56936
2.48041
2.38816
2.29363
2.19771
2.10118
2.00474
1.90901
1.8145
1.72161
1.63067
1.54193
1.45562
1.37188
1.29077
1.21233
1.13658
1.06355
0.993198
0.925452
0.860238
0.79749
0.737152
0.679155
0.6234
0.569774
0.51818
0.468573
