# Supplementary material for: Attosecond electron–spin dynamics in Xe 4d photoionization
Source: Nat Commun. 2020 Oct 7;11:5042. doi: 10.1038/s41467-020-18847-1 (PMC7541461; doi:10.1038/s41467-020-18847-1)
Supplement: Supplementary file 3 — Source Data [file 41467_2020_18847_MOESM3_ESM.zip › Fig4/fig4a_yellow_y.csv]

3.72318
3.86181
4.24641
4.81623
5.15055
5.25849
5.49207
6.00686
6.65834
7.32654
7.96893
8.57397
9.13848
9.66165
10.1444
10.5877
10.9933
11.3631
11.6993
12.0032
12.277
12.5226
12.7419
12.9367
13.1093
13.387
13.5891
13.7169
13.7801
13.7831
13.7263
13.6146
13.4526
13.2445
12.9941
12.7045
12.3798
12.0256
11.6474
11.2496
10.8367
10.4137
9.98478
9.55305
9.12122
8.69233
8.26906
7.85311
7.44546
7.04734
6.66017
6.28467
5.92083
5.56864
5.2283
4.90022
4.58439
4.28017
3.98698
3.70462
3.43318
3.17251
2.92201
2.68084
2.44844
2.22486
