# Supplementary material for: Attosecond electron–spin dynamics in Xe 4d photoionization
Source: Nat Commun. 2020 Oct 7;11:5042. doi: 10.1038/s41467-020-18847-1 (PMC7541461; doi:10.1038/s41467-020-18847-1)
Supplement: Supplementary file 3 — Source Data [file 41467_2020_18847_MOESM3_ESM.zip › Fig4/fig4b_blue_y.csv]

2.97245
2.98191
3.0139
3.0601
3.0865
3.09
3.09108
3.104
3.14203
3.20096
3.27121
3.34683
3.41864
3.48375
3.54266
3.5957
3.64377
3.68767
3.7284
3.76676
3.80351
3.83895
3.87301
3.90586
3.93789
3.96922
3.99979
4.02965
4.05896
4.08775
4.11598
4.14366
4.17086
4.1976
4.22387
4.24967
4.27504
4.30002
4.32456
4.34869
4.37246
4.39589
4.41896
4.44168
4.46406
4.48613
4.50791
4.52942
4.55063
4.57156
4.59223
4.61263
4.63278
4.65269
4.67238
4.69186
4.71117
4.7303
4.74924
4.768
4.78656
4.80491
4.82309
4.84111
4.85897
4.87669
4.89427
4.91172
4.92905
4.94625
4.96332
4.98026
4.99707
5.01374
5.03028
5.04669
5.06298
5.07913
5.09516
5.11106
5.12685
5.14252
5.15808
5.17352
5.18885
5.20406
5.21916
5.23415
5.24901
5.26376
5.27839
5.2929
5.30729
5.32155
5.33569
5.34971
5.36361
5.37738
5.39103
5.40455
5.41794
5.43121
5.44435
5.45736
5.47024
5.48298
5.4956
5.50809
5.52044
5.53266
5.54475
5.5567
5.56853
5.58022
5.59179
5.60323
5.61453
5.62571
5.63676
5.64769
5.65849
5.66916
5.6797
5.69012
5.70041
5.71058
5.72062
5.73054
5.74033
5.75001
5.75956
5.76899
5.7783
5.78749
5.79657
5.80553
5.81438
5.82312
5.83174
5.84026
5.84867
5.85697
5.86516
5.87325
5.88124
5.88912
5.89689
5.90457
5.91214
5.91961
5.92699
5.93426
5.94144
5.94853
5.95552
5.96243
5.96924
5.97597
5.98261
5.98917
5.99565
6.00204
6.00836
6.01459
6.02075
6.02684
6.03284
6.03877
6.04462
6.05041
6.05611
6.06175
6.06731
6.07281
6.07824
6.0836
6.08889
6.09413
6.0993
6.10441
6.10946
6.11446
6.1194
6.12429
6.12913
6.13392
6.13866
6.14335
6.14799
6.15258
6.15713
6.16163
6.16609
6.1705
6.17487
6.17919
6.18348
