# Supplementary material for: Attosecond electron–spin dynamics in Xe 4d photoionization
Source: Nat Commun. 2020 Oct 7;11:5042. doi: 10.1038/s41467-020-18847-1 (PMC7541461; doi:10.1038/s41467-020-18847-1)
Supplement: Supplementary file 3 — Source Data [file 41467_2020_18847_MOESM3_ESM.zip › Fig4/fig4b_red_y.csv]

2.63986
2.85529
3.07713
3.31275
3.50671
3.66033
3.81539
3.97365
4.11841
4.24562
4.33802
4.38001
4.3721
4.31912
4.24265
4.1657
4.1013
4.05462
4.02443
4.00781
4.00147
4.0029
4.01031
4.02216
4.03712
4.05436
4.07344
4.0939
4.11526
4.13726
4.15975
4.18257
4.20556
4.22861
4.25168
4.27471
4.29763
4.3204
4.34297
4.36534
4.38751
4.40947
4.4312
4.4527
4.47398
4.49504
4.5159
4.53653
4.55694
4.57712
4.59708
4.61682
4.63634
4.65566
4.67478
4.69373
4.71252
4.73116
4.74963
4.76794
4.78607
4.80401
4.82179
4.83942
4.85692
4.87428
4.89153
4.90865
4.92565
4.94253
4.95929
4.97593
4.99244
5.00882
5.02508
5.04121
5.05723
5.07312
5.0889
5.10456
5.12011
5.13554
5.15087
5.16608
5.18118
5.19617
5.21105
5.22582
5.24047
5.25501
5.26943
5.28374
5.29794
5.31202
5.32597
5.33981
5.35353
5.36713
5.3806
5.39395
5.40717
5.42026
5.43323
5.44606
5.45877
5.47135
5.48379
5.49611
5.5083
5.52036
5.53229
5.5441
5.55577
5.56732
5.57874
5.59003
5.6012
5.61224
5.62314
5.63393
5.64458
5.6551
5.6655
5.67577
5.68592
5.69594
5.70583
5.71561
5.72526
5.73479
5.74421
5.75351
5.76269
5.77175
5.7807
5.78954
5.79826
5.80686
5.81536
5.82374
5.83202
5.84018
5.84824
5.85619
5.86403
5.87177
5.8794
5.88693
5.89436
5.90169
5.90893
5.91607
5.92311
5.93006
5.93692
5.94369
5.95037
5.95697
5.96347
5.9699
5.97623
5.98248
5.98865
5.99474
6.00074
6.00667
6.01251
6.01828
6.02397
6.02958
6.03512
6.04059
6.04598
6.05131
6.05657
6.06176
6.06689
6.07195
6.07696
6.0819
6.08678
6.09161
6.09637
6.10108
6.10573
6.11033
6.11487
6.11936
6.12379
6.12817
6.1325
6.13678
6.141
6.14518
6.1493
6.15338
6.15741
