# Supplementary material for: Attosecond electron–spin dynamics in Xe 4d photoionization
Source: Nat Commun. 2020 Oct 7;11:5042. doi: 10.1038/s41467-020-18847-1 (PMC7541461; doi:10.1038/s41467-020-18847-1)
Supplement: Supplementary file 3 — Source Data [file 41467_2020_18847_MOESM3_ESM.zip › Fig4/fig4b_yellow_y.csv]

3.5698
3.61391
3.61906
3.61322
3.62222
3.65017
3.68963
3.73297
3.76697
3.78532
3.78686
3.77591
3.7634
3.75593
3.75596
3.76351
3.77682
3.79448
3.81531
3.83837
3.86281
3.8882
3.91432
3.94094
3.96775
3.99459
4.02146
4.04828
4.0749
4.10129
4.12747
4.1534
4.17903
4.20433
4.22931
4.25399
4.27834
4.30235
4.326
4.34931
4.37229
4.39497
4.41732
4.43937
4.46113
4.4826
4.50379
4.5247
4.54535
4.56576
4.58593
4.60587
4.62557
4.64505
4.66431
4.68338
4.70226
4.72097
4.7395
4.75784
4.77599
4.79395
4.81175
4.8294
4.84692
4.86432
4.8816
4.89876
4.91578
4.93268
4.94944
4.96607
4.98256
4.99892
5.01515
5.03125
5.04724
5.0631
5.07886
5.09451
5.11005
5.12548
5.14081
5.15603
5.17113
5.18612
5.20099
5.21575
5.23038
5.2449
5.2593
5.27359
5.28776
5.30182
5.31576
5.32959
5.3433
5.3569
5.37037
5.38372
5.39695
5.41005
5.42301
5.43585
5.44855
5.46111
5.47354
5.48584
5.49801
5.51004
5.52195
5.53374
5.5454
5.55693
5.56835
5.57964
5.59081
5.60186
5.61278
5.62358
5.63425
5.64479
5.6552
5.66547
5.67562
5.68564
5.69552
5.70529
5.71493
5.72444
5.73384
5.74313
5.7523
5.76136
5.77032
5.77916
5.7879
5.79652
5.80504
5.81345
5.82175
5.82994
5.83802
5.84599
5.85385
5.86159
5.86923
5.87676
5.88418
5.8915
5.89872
5.90584
5.91287
5.91981
5.92667
5.93344
5.94013
5.94674
5.95326
5.95971
5.96607
5.97236
5.97856
5.98468
5.99072
5.99666
6.00253
6.00831
6.01401
6.01962
6.02515
6.03061
6.03599
6.04129
6.04653
6.05171
6.05682
6.06187
6.06686
6.0718
6.07669
6.08153
6.08632
6.09105
6.09573
6.10037
6.10494
6.10947
6.11393
6.11834
6.12269
6.12698
6.13122
6.13539
6.1395
6.14356
6.14757
