# Supplementary material for: Attosecond electron–spin dynamics in Xe 4d photoionization
Source: Nat Commun. 2020 Oct 7;11:5042. doi: 10.1038/s41467-020-18847-1 (PMC7541461; doi:10.1038/s41467-020-18847-1)
Supplement: Supplementary file 3 — Source Data [file 41467_2020_18847_MOESM3_ESM.zip › Fig4/fig4c_blue_y.csv]

16.058
54.29
78.4149
44.8042
5.94177
1.83218
21.9189
64.5522
100.019
119.232
128.341
121.882
110.496
99.9934
90.0207
81.5796
74.5167
69.1276
65.1062
62.3681
60.1449
57.8134
55.759
54.346
53.1781
51.8924
50.6819
49.7347
48.8672
47.9109
46.9769
46.1657
45.3921
44.5781
43.786
43.0726
42.3819
41.6562
40.9564
40.3454
39.7642
39.1555
38.551
37.9833
37.4589
36.9756
36.4984
36.0063
35.5251
35.0707
34.6324
34.2003
33.7883
33.4131
33.0729
32.7642
32.466
32.1577
31.8341
31.4921
31.1574
30.8525
30.5741
30.3175
30.0757
29.8436
29.62
29.4038
29.1904
28.9747
28.7542
28.5266
28.2984
28.0747
27.8532
27.6316
27.4137
27.2031
26.998
26.7966
26.5985
26.4033
26.2094
26.0151
25.8207
25.6264
25.4305
25.2313
25.0305
24.8293
24.626
24.4191
24.211
24.0036
23.7954
23.585
23.3735
23.1621
22.9491
22.733
22.5156
22.2982
22.0796
21.8582
21.6358
21.4136
21.1905
20.9652
20.74
20.5165
20.2936
20.0706
19.8485
19.6284
19.4097
19.1913
18.9738
18.7577
18.5423
18.3267
18.1115
17.8971
17.683
17.4687
17.255
17.0431
16.8324
16.6227
16.4146
16.2088
16.005
15.8031
15.6032
15.406
15.2112
15.0186
14.8282
14.6402
14.4545
14.271
14.0892
13.9086
13.7293
13.5512
13.3743
13.1989
13.0249
12.8524
12.6819
12.514
12.3488
12.1865
12.027
11.8704
11.7169
11.5667
11.4193
11.2742
11.1319
10.9924
10.8549
10.719
10.5849
10.4528
10.3221
10.1924
10.064
9.93697
9.81144
9.68749
9.56541
9.44545
9.32758
9.21188
9.09869
8.98837
8.88084
8.77613
8.67466
8.57679
8.48173
8.38887
8.2986
8.21126
8.12589
8.04177
7.95919
7.87839
7.79872
7.71967
7.64144
7.56429
7.48813
7.41297
7.33907
7.26674
