# Supplementary material for: Attosecond electron–spin dynamics in Xe 4d photoionization
Source: Nat Commun. 2020 Oct 7;11:5042. doi: 10.1038/s41467-020-18847-1 (PMC7541461; doi:10.1038/s41467-020-18847-1)
Supplement: Supplementary file 3 — Source Data [file 41467_2020_18847_MOESM3_ESM.zip › Fig4/fig4c_red_x.csv]

71.5
71.8875
72.275
72.6625
73.05
73.4375
73.825
74.2125
74.6
74.9875
75.375
75.7625
76.15
76.5375
76.925
77.3125
77.7
78.0875
78.475
78.8625
79.25
79.6375
80.025
80.4125
80.8
81.1875
81.575
81.9625
82.35
82.7375
83.125
83.5125
83.9
84.2875
84.675
85.0625
85.45
85.8375
86.225
86.6125
87
87.3875
87.775
88.1625
88.55
88.9375
89.325
89.7125
90.1
90.4875
90.875
91.2625
91.65
92.0375
92.425
92.8125
93.2
93.5875
93.975
94.3625
94.75
95.1375
95.525
95.9125
96.3
96.6875
97.075
97.4625
97.85
98.2375
98.625
99.0125
99.4
99.7875
100.175
100.563
100.95
101.338
101.725
102.112
102.5
102.888
103.275
103.662
104.05
104.438
104.825
105.213
105.6
105.988
106.375
106.763
107.15
107.537
107.925
108.313
108.7
109.088
109.475
109.863
110.25
110.637
111.025
111.412
111.8
112.188
112.575
112.963
113.35
113.738
114.125
114.513
114.9
115.287
115.675
116.063
116.45
116.838
117.225
117.612
118
118.387
118.775
119.162
119.55
119.938
120.325
120.713
121.1
121.487
121.875
122.263
122.65
123.037
123.425
123.813
124.2
124.588
124.975
125.362
125.75
126.137
126.525
126.912
127.3
127.688
128.075
128.463
128.85
129.237
129.625
130.012
130.4
130.788
131.175
131.563
131.95
132.338
132.725
133.113
133.5
133.887
134.275
134.663
135.05
135.438
135.825
136.213
136.6
136.988
137.375
137.762
138.15
138.538
138.925
139.313
139.7
140.088
140.475
140.862
141.25
141.637
142.025
142.413
142.8
143.188
143.575
143.963
144.35
144.738
145.125
145.513
145.9
146.288
146.675
147.063
