# Supplementary material for: Attosecond electron–spin dynamics in Xe 4d photoionization
Source: Nat Commun. 2020 Oct 7;11:5042. doi: 10.1038/s41467-020-18847-1 (PMC7541461; doi:10.1038/s41467-020-18847-1)
Supplement: Supplementary file 3 — Source Data [file 41467_2020_18847_MOESM3_ESM.zip › Fig4/fig4c_red_y.csv]

365.644
376.506
399.901
329.192
260.739
263.167
268.607
245.693
215.901
156.824
71.2656
-13.4288
-89.9104
-129.796
-130.59
-109.3
-79.2312
-51.2502
-28.2027
-10.7585
2.42559
12.5695
20.1122
25.3933
29.2708
32.3815
34.7166
36.2618
37.3315
38.1666
38.7385
39.0189
39.1262
39.157
39.088
38.9011
38.6351
38.3153
37.9679
37.6205
37.2643
36.8865
36.4984
36.1134
35.7436
35.3931
35.0294
34.6361
34.2448
33.8729
33.5075
33.1371
32.7789
32.4534
32.159
31.8925
31.6338
31.3625
31.0726
30.7604
30.4535
30.1759
29.9246
29.695
29.4779
29.2665
29.0591
28.8543
28.6505
28.4453
28.236
28.0204
27.8047
27.5941
27.3864
27.1791
26.975
26.7766
26.582
26.3892
26.1983
26.0093
25.8205
25.6303
25.44
25.2507
25.0607
24.8687
24.6759
24.4832
24.2889
24.0914
23.8922
23.6924
23.4904
23.2846
23.0764
22.867
22.6548
22.4383
22.2202
22.0028
21.7847
21.5646
21.3445
21.1257
20.9071
20.6876
20.4686
20.2512
20.0344
19.817
19.5999
19.3834
19.1669
18.9493
18.7317
18.5147
18.2978
18.0801
17.8629
17.6473
17.4327
17.2187
17.0063
16.7966
16.5893
16.3838
16.1804
15.979
15.7794
15.5812
15.3844
15.189
14.9948
14.8015
14.6095
14.4191
14.2303
14.043
13.8573
13.6733
13.491
13.3105
13.1319
12.9558
12.7821
12.611
12.4426
12.277
12.1144
11.9551
11.7983
11.6434
11.4907
11.3403
11.1917
11.0443
10.8985
10.7543
10.6114
10.4698
10.3295
10.191
10.0542
9.91904
9.78596
9.65519
9.52679
9.40088
9.27788
9.15812
9.04094
8.92589
8.81338
8.70376
8.59644
8.49097
8.38771
8.28699
8.1879
8.08971
7.99272
7.8972
7.80269
7.70886
7.61596
7.52428
7.43371
7.34422
7.25615
7.16984
7.08535
7.00281
6.92268
6.8454
