# Supplementary material for: Attosecond electron–spin dynamics in Xe 4d photoionization
Source: Nat Commun. 2020 Oct 7;11:5042. doi: 10.1038/s41467-020-18847-1 (PMC7541461; doi:10.1038/s41467-020-18847-1)
Supplement: Supplementary file 3 — Source Data [file 41467_2020_18847_MOESM3_ESM.zip › Fig4/fig4c_yellow_y.csv]

74.8557
8.73914
-9.90806
15.281
47.4429
66.9702
73.5599
57.7032
31.1378
2.61477
-18.5773
-21.2316
-12.6812
0.0431941
12.8141
22.5975
29.9718
35.3584
39.1225
41.4919
43.0812
44.3449
45.1805
45.494
45.5631
45.6045
45.5103
45.1897
44.7886
44.4247
44.0168
43.4945
42.9368
42.4096
41.8811
41.324
40.7444
40.1464
39.5603
39.0122
38.4805
37.9446
37.421
36.9254
36.4441
35.9615
35.4897
35.0478
34.6335
34.2359
33.8432
33.4455
33.0572
32.6958
32.3602
32.0483
31.7476
31.4439
31.1304
30.8028
30.4865
30.2054
29.958
29.7408
29.5359
29.3279
29.1149
28.8956
28.6735
28.4506
28.2241
27.9915
27.7617
27.5425
27.3323
27.1291
26.9326
26.7428
26.558
26.3763
26.1952
26.0122
25.8253
25.633
25.4378
25.2421
25.0444
24.8434
24.6426
24.4448
24.2485
24.0524
23.8573
23.6633
23.4689
23.2723
23.0729
22.87
22.6619
22.4469
22.2276
22.0066
21.7824
21.5539
21.3248
21.0984
20.8736
20.6495
20.4284
20.212
19.9995
19.7898
19.5819
19.3749
19.1681
18.9603
18.7509
18.5393
18.3247
18.1064
17.8861
17.6654
17.4437
17.2205
16.999
16.7819
16.5688
16.3594
16.1543
15.9542
15.7589
15.5681
15.3802
15.1942
15.0097
14.8267
14.6437
14.4598
14.2747
14.0883
13.9009
13.7127
13.5236
13.3336
13.1447
12.9589
12.7763
12.597
12.4223
12.2532
12.0904
11.934
11.7826
11.6348
11.4912
11.3519
11.2146
11.0775
10.9406
10.804
10.6664
10.5269
10.3855
10.2422
10.098
9.95409
9.81048
9.66741
9.52667
9.38994
9.25775
9.13059
9.00835
8.89116
8.77969
8.67452
8.57415
8.47741
8.3848
8.2967
8.21043
8.12378
8.03682
7.94965
7.86105
7.77001
7.67643
7.58031
7.48237
7.38329
7.28319
7.18231
7.08236
6.98495
6.89065
6.80007
