# Supplementary material for: Attosecond electron–spin dynamics in Xe 4d photoionization
Source: Nat Commun. 2020 Oct 7;11:5042. doi: 10.1038/s41467-020-18847-1 (PMC7541461; doi:10.1038/s41467-020-18847-1)
Supplement: Supplementary file 3 — Source Data [file 41467_2020_18847_MOESM3_ESM.zip › Fig4/fig4d_black_x.csv]

73
73.1
73.2
73.3
73.4
73.5
73.6
73.7
73.8
73.9
74
74.1
74.2
74.3
74.4
74.5
74.6
74.7
74.8
74.9
75
75.1
75.2
75.3
75.4
75.5
75.6
75.7
75.8
75.9
76
76.1
76.2
76.3
76.4
76.5
76.6
76.7
76.8
76.9
77
77.1
77.2
77.3
77.4
77.5
77.6
77.7
77.8
77.9
78
78.1
78.2
78.3
78.4
78.5
78.6
78.7
78.8
78.9
79
79.1
79.2
79.3
79.4
79.5
79.6
79.7
79.8
79.9
80
80.1
80.2
80.3
80.4
80.5
80.6
80.7
80.8
80.9
81
81.1
81.2
81.3
81.4
81.5
81.6
81.7
81.8
81.9
82
82.1
82.2
82.3
82.4
82.5
82.6
82.7
82.8
82.9
83
83.1
83.2
83.3
83.4
83.5
83.6
83.7
83.8
83.9
84
84.1
84.2
84.3
84.4
84.5
84.6
84.7
84.8
84.9
85
85.1
85.2
85.3
85.4
85.5
85.6
85.7
85.8
85.9
86
86.1
86.2
86.3
86.4
86.5
86.6
86.7
86.8
86.9
87
87.1
87.2
87.3
87.4
87.5
87.6
87.7
87.8
87.9
88
88.1
88.2
88.3
88.4
88.5
88.6
88.7
88.8
88.9
89
89.1
89.2
89.3
89.4
89.5
89.6
89.7
89.8
89.9
90
90.1
90.2
90.3
90.4
90.5
90.6
90.7
90.8
90.9
91
91.1
91.2
91.3
91.4
91.5
91.6
91.7
91.8
91.9
92
92.1
92.2
92.3
92.4
92.5
92.6
92.7
92.8
92.9
93
93.1
93.2
93.3
93.4
93.5
93.6
93.7
93.8
93.9
94
94.1
94.2
94.3
94.4
94.5
94.6
94.7
94.8
94.9
95
95.1
95.2
95.3
95.4
95.5
95.6
95.7
95.8
95.9
96
96.1
96.2
96.3
96.4
96.5
96.6
96.7
96.8
96.9
97
97.1
97.2
97.3
97.4
97.5
97.6
97.7
97.8
97.9
98
98.1
98.2
98.3
98.4
98.5
98.6
98.7
98.8
98.9
99
99.1
99.2
99.3
99.4
99.5
99.6
99.7
99.8
99.9
100
100.1
100.2
100.3
100.4
100.5
100.6
100.7
100.8
100.9
101
101.1
101.2
101.3
101.4
101.5
101.6
101.7
101.8
101.9
102
102.1
102.2
102.3
102.4
102.5
102.6
102.7
102.8
102.9
103
103.1
103.2
103.3
103.4
103.5
103.6
103.7
103.8
103.9
104
104.1
104.2
104.3
104.4
104.5
104.6
104.7
104.8
104.9
105
105.1
105.2
105.3
105.4
105.5
105.6
105.7
105.8
105.9
106
106.1
106.2
106.3
106.4
106.5
106.6
106.7
106.8
106.9
107
107.1
107.2
107.3
107.4
107.5
107.6
107.7
107.8
107.9
108
108.1
108.2
108.3
108.4
108.5
108.6
108.7
108.8
108.9
109
109.1
109.2
109.3
109.4
109.5
109.6
109.7
109.8
109.9
110
110.1
110.2
110.3
110.4
110.5
110.6
110.7
110.8
110.9
111
111.1
111.2
111.3
111.4
111.5
111.6
111.7
111.8
111.9
112
112.1
112.2
112.3
112.4
112.5
112.6
112.7
112.8
112.9
113
113.1
113.2
113.3
113.4
113.5
113.6
113.7
113.8
113.9
114
114.1
114.2
114.3
114.4
114.5
114.6
114.7
114.8
114.9
115
