# Supplementary material for: Attosecond electron–spin dynamics in Xe 4d photoionization
Source: Nat Commun. 2020 Oct 7;11:5042. doi: 10.1038/s41467-020-18847-1 (PMC7541461; doi:10.1038/s41467-020-18847-1)
Supplement: Supplementary file 3 — Source Data [file 41467_2020_18847_MOESM3_ESM.zip › Fig4/fig4d_black_y.csv]

0.0733588
0.0789076
0.084637
0.0905611
0.0966938
0.103049
0.109639
0.116474
0.123564
0.130919
0.138549
0.146465
0.154674
0.163185
0.172003
0.181133
0.190577
0.200337
0.210413
0.220803
0.231503
0.24251
0.253819
0.265425
0.277321
0.289497
0.301943
0.314648
0.327597
0.340779
0.354178
0.36778
0.381567
0.395522
0.409628
0.42387
0.438233
0.452707
0.467278
0.481933
0.496657
0.51144
0.526268
0.541132
0.556023
0.570932
0.585851
0.60077
0.615681
0.630574
0.645441
0.660276
0.675069
0.689812
0.704497
0.719117
0.733663
0.74813
0.762511
0.776801
0.790995
0.805087
0.819076
0.832955
0.846724
0.860381
0.873923
0.887348
0.900651
0.913823
0.92686
0.939757
0.952512
0.965125
0.977597
0.989928
1.00212
1.01417
1.02609
1.03788
1.04953
1.06106
1.07246
1.08374
1.09491
1.10595
1.11689
1.12772
1.13846
1.1491
1.15965
1.17012
1.18051
1.19082
1.20106
1.21121
1.22129
1.23128
1.24119
1.25102
1.26075
1.2704
1.27995
1.28942
1.29879
1.30808
1.31728
1.3264
1.33542
1.34436
1.35322
1.36198
1.37066
1.37925
1.38776
1.39616
1.40447
1.41268
1.42079
1.4288
1.4367
1.44449
1.45219
1.45977
1.46726
1.47464
1.48191
1.48908
1.49614
1.50309
1.50993
1.51666
1.52329
1.5298
1.53621
1.5425
1.54869
1.55476
1.56073
1.5666
1.57236
1.57803
1.58359
1.58906
1.59444
1.59972
1.60491
1.61001
1.615
1.6199
1.6247
1.6294
1.63399
1.63849
1.64287
1.64715
1.65132
1.65538
1.65934
1.66319
1.66695
1.6706
1.67415
1.67761
1.68097
1.68424
1.68742
1.69052
1.69352
1.69644
1.69928
1.70203
1.7047
1.7073
1.70981
1.71225
1.7146
1.71689
1.7191
1.72123
1.72329
1.72528
1.72719
1.72904
1.73081
1.73252
1.73415
1.73572
1.73721
1.73864
1.74001
1.74131
1.74254
1.74371
1.74482
1.74587
1.74685
1.74778
1.74864
1.74945
1.7502
1.7509
1.75154
1.75212
1.75265
1.75313
1.75356
1.75394
1.75428
1.75456
1.75481
1.75501
1.75516
1.75528
1.75535
1.75539
1.7554
1.75536
1.75529
1.75519
1.75505
1.75489
1.75468
1.75445
1.75419
1.7539
1.75358
1.75323
1.75285
1.75245
1.75202
1.75156
1.75108
1.75058
1.75005
1.7495
1.74893
1.74834
1.74773
1.74709
1.74644
1.74576
1.74506
1.74434
1.7436
1.74283
1.74204
1.74123
1.74039
1.73953
1.73864
1.73773
1.73679
1.73582
1.73484
1.73382
1.73279
1.73173
1.73064
1.72953
1.7284
1.72725
1.72607
1.72487
1.72365
1.72241
1.72114
1.71986
1.71855
1.71722
1.71586
1.71449
1.71309
1.71168
1.71024
1.70877
1.70729
1.70578
1.70425
1.7027
1.70113
1.69953
1.69791
1.69626
1.6946
1.69291
1.6912
1.68947
1.68771
1.68593
1.68413
1.68231
1.68046
1.67858
1.67668
1.67476
1.67281
1.67083
1.66882
1.66679
1.66472
1.66263
1.66051
1.65836
1.65618
1.65396
1.65172
1.64945
1.64715
1.64483
1.64247
1.64009
1.63768
1.63525
1.63279
1.63031
1.6278
1.62526
1.62271
1.62013
1.61754
1.61493
1.61231
1.60967
1.60702
1.60436
1.60169
1.59902
1.59634
1.59366
1.59097
1.58827
1.58557
1.58288
1.58017
1.57747
1.57477
1.57206
1.56936
1.56665
1.56393
1.56121
1.55849
1.55576
1.55303
1.55028
1.54753
1.54477
1.542
1.53922
1.53643
1.53363
1.5308
1.52796
1.52511
1.52223
1.51933
1.51641
1.51347
1.51051
1.50752
1.50451
1.50149
1.49844
1.49538
1.49229
1.48919
1.48607
1.48294
1.47979
1.47663
1.47346
1.47028
1.4671
1.4639
1.46071
1.45751
1.45431
1.45112
1.44792
1.44472
1.44153
1.43834
1.43516
1.43198
1.42881
1.42564
1.42248
1.41933
1.41619
1.41305
1.40993
1.40681
1.40369
1.40059
1.39749
1.3944
1.39131
1.38823
1.38514
1.38206
1.37898
1.3759
1.37282
1.36973
1.36664
1.36355
1.36045
1.35734
1.35424
1.35113
1.34801
1.34489
1.34176
1.33863
1.3355
1.33237
1.32923
1.32608
1.32293
1.31977
