# Supplementary material for: Attosecond electron–spin dynamics in Xe 4d photoionization
Source: Nat Commun. 2020 Oct 7;11:5042. doi: 10.1038/s41467-020-18847-1 (PMC7541461; doi:10.1038/s41467-020-18847-1)
Supplement: Supplementary file 3 — Source Data [file 41467_2020_18847_MOESM3_ESM.zip › Fig4/fig4d_magenta_y.csv]

0.0957086
0.0983927
0.101044
0.103661
0.106237
0.108767
0.111246
0.113667
0.116025
0.118313
0.120526
0.122655
0.124691
0.126626
0.128452
0.130162
0.131746
0.133199
0.134513
0.135683
0.136705
0.137573
0.138283
0.138832
0.139219
0.139442
0.1395
0.139391
0.139116
0.138676
0.138071
0.137305
0.136377
0.13529
0.134046
0.132648
0.1311
0.129408
0.127574
0.125604
0.123503
0.121276
0.118928
0.116466
0.113893
0.111216
0.108442
0.105577
0.10263
0.0996058
0.0965136
0.0933619
0.0901601
0.0869177
0.0836439
0.0803482
0.0770398
0.0737282
0.0704225
0.0671316
0.0638644
0.0606299
0.0574369
0.0542943
0.0512103
0.0481935
0.0452522
0.0423948
0.0396298
0.0369645
0.0344028
0.0319476
0.0296021
0.0273694
0.0252514
0.0232468
0.0213532
0.0195683
0.0178899
0.0163157
0.0148433
0.0134704
0.0121948
0.0110137
0.00992324
0.0089193
0.00799792
0.00715508
0.00638675
0.00568895
0.00505794
0.00449001
0.00398149
0.00352869
0.00312792
0.00277551
0.00246776
0.00220099
0.00197152
0.00177566
0.00160973
0.00147004
0.00135359
0.00125853
0.00118314
0.00112571
0.00108451
0.00105783
0.00104395
0.00104114
0.0010477
0.00106191
0.00108203
0.00110647
0.0011341
0.00116394
0.00119505
0.00122644
0.00125716
0.00128623
0.0013127
0.00133558
0.00135393
0.00136683
0.00137383
0.00137464
0.00136899
0.00135659
0.00133715
0.00131041
0.00127606
0.00123384
0.00118359
0.00112564
0.00106046
0.00098851
0.00091026
0.000826168
0.000736699
0.000642315
0.000543479
0.000440655
0.000334304
0.000224877
0.000112652
2.20282e-06
0.000119524
0.000239145
0.000360901
0.000484627
0.000610157
0.000737328
0.000865972
0.000995926
0.00112702
0.0012591
0.00139199
0.00152553
0.00165956
0.0017939
0.00192839
0.0020628
0.00219654
0.00232898
0.00245945
0.00258732
0.00271193
0.00283266
0.00294926
0.00306168
0.00316988
0.00327381
0.00337345
0.00346873
0.00355963
0.0036461
0.00372811
0.0038056
0.00387854
0.00394688
0.00401063
0.0040699
0.00412483
0.00417556
0.00422224
0.00426499
0.00430397
0.00433931
0.00437116
0.00439966
0.00442494
0.00444716
0.00446644
0.00448293
0.00449677
0.0045081
0.00451707
0.00452381
0.00452846
0.00453117
0.00453207
0.00453131
0.00452899
0.00452518
0.00451996
0.00451342
0.00450561
0.00449664
0.00448656
0.00447546
0.00446342
0.0044505
0.0044368
0.00442238
0.00440732
0.0043917
0.0043756
0.0043591
0.00434226
0.00432518
0.00430792
0.00429056
0.00427316
0.00425578
0.00423845
0.00422121
0.00420413
0.00418723
0.00417057
0.00415418
0.00413812
0.00412242
0.00410714
0.00409231
0.00407799
0.00406422
0.00405103
0.00403848
0.00402661
0.00401547
0.0040051
0.00399554
0.00398685
0.0039791
0.00397233
0.00396664
0.00396207
0.00395869
0.00395658
0.00395579
0.0039564
0.00395846
0.00396205
0.00396723
0.00397407
0.00398263
0.00399299
0.00400519
0.00401932
0.00403543
0.0040536
0.00407388
0.00409635
0.00412107
0.00414811
0.00417753
0.0042094
0.00424379
0.00428076
0.00432037
0.0043627
0.0044078
0.00445575
0.00450661
0.00456045
0.00461733
0.00467725
0.00474004
0.00480551
0.00487345
0.00494368
0.00501601
0.00509023
0.00516616
0.00524359
0.00532234
0.00540221
0.00548301
0.00556453
0.0056466
0.00572901
0.00581156
0.00589407
0.00597635
0.00605818
0.00613939
0.00621977
0.00629914
0.0063773
0.00645405
0.0065292
0.00660255
0.00667391
0.0067431
0.0068099
0.00687413
0.0069356
0.00699411
0.00704964
0.00710226
0.00715203
0.00719902
0.00724332
0.00728498
0.00732409
0.0073607
0.00739489
0.00742674
0.00745631
0.00748368
0.00750891
0.00753208
0.00755326
0.00757252
0.00758992
0.00760555
0.00761947
0.00763175
0.00764247
0.00765169
0.00765949
0.00766594
0.0076711
0.00767505
0.00767787
0.00767961
0.00768036
0.00768018
0.00767915
0.00767733
0.0076748
0.00767162
0.00766788
0.00766361
0.00765885
0.0076536
0.00764789
0.00764174
0.00763516
0.00762817
0.00762079
0.00761303
0.00760492
0.00759647
0.0075877
0.00757862
0.00756926
0.00755963
0.00754976
0.00753965
0.00752933
0.00751881
0.00750811
0.00749725
0.00748625
0.00747513
0.0074639
0.00745258
0.00744118
0.00742973
0.00741825
0.00740675
0.00739525
0.00738376
0.00737232
0.00736092
0.00734959
0.00733836
0.00732723
0.00731622
0.00730535
0.00729464
0.00728407
0.00727365
0.00726337
0.00725322
0.00724322
0.00723334
0.00722359
0.00721397
0.00720448
0.0071951
0.00718584
0.0071767
0.00716767
0.00715874
0.00714992
0.00714121
0.00713259
0.00712407
0.00711564
0.0071073
0.00709905
0.00709089
0.0070828
0.00707479
0.00706686
0.00705901
0.00705122
0.00704349
0.00703583
0.00702823
0.00702069
0.0070132
0.00700577
0.00699838
0.00699104
0.00698374
0.00697648
0.00696927
0.00696209
