# Supplementary material for: Attosecond electron–spin dynamics in Xe 4d photoionization
Source: Nat Commun. 2020 Oct 7;11:5042. doi: 10.1038/s41467-020-18847-1 (PMC7541461; doi:10.1038/s41467-020-18847-1)
Supplement: Supplementary file 3 — Source Data [file 41467_2020_18847_MOESM3_ESM.zip › Fig4/fig4d_yellow_y.csv]

0.217631
0.224096
0.23049
0.236796
0.242998
0.24908
0.255028
0.260831
0.266475
0.271948
0.277239
0.282336
0.287229
0.291909
0.296365
0.300589
0.304572
0.308311
0.311801
0.315038
0.318016
0.320733
0.323188
0.325379
0.327305
0.328964
0.330357
0.331484
0.332346
0.332943
0.333276
0.333347
0.333154
0.3327
0.331985
0.33101
0.329778
0.328294
0.326564
0.324595
0.322392
0.31996
0.317307
0.314437
0.311359
0.308083
0.304616
0.300968
0.297146
0.293157
0.289009
0.284711
0.280268
0.27569
0.270986
0.266166
0.261242
0.256224
0.251123
0.245951
0.240718
0.235436
0.230117
0.22477
0.219405
0.214034
0.208667
0.203313
0.197984
0.192688
0.187434
0.182231
0.177086
0.172009
0.167006
0.162083
0.157246
0.1525
0.147845
0.143284
0.138817
0.134446
0.130171
0.125995
0.121918
0.11794
0.11406
0.110279
0.106594
0.103006
0.0995139
0.0961158
0.092809
0.0895905
0.0864576
0.0834072
0.0804365
0.077543
0.0747254
0.0719825
0.0693132
0.0667164
0.0641906
0.0617342
0.0593456
0.0570229
0.0547645
0.0525686
0.0504335
0.0483575
0.0463388
0.0443754
0.0424649
0.0406047
0.0387924
0.0370255
0.0353014
0.033618
0.0319744
0.0303698
0.0288035
0.0272747
0.0257827
0.0243268
0.0229069
0.0215232
0.0201759
0.0188653
0.0175914
0.0163545
0.0151548
0.0139925
0.0128678
0.0117808
0.0107315
0.00971997
0.00874603
0.00780962
0.00691068
0.00604914
0.00522492
0.00443794
0.00368814
0.00297538
0.00229875
0.00165684
0.00104823
0.000471517
7.47338e-05
0.000591937
0.00108151
0.00154488
0.00198345
0.00239863
0.00279155
0.00316307
0.00351408
0.00384544
0.00415803
0.00445271
0.00473037
0.00499186
0.00523807
0.00546987
0.00568812
0.00589371
0.00608749
0.00627035
0.00644315
0.00660677
0.00676208
0.00690995
0.00705122
0.00718627
0.00731516
0.00743798
0.00755477
0.00766561
0.00777056
0.00786969
0.00796307
0.00805074
0.0081328
0.00820929
0.00828028
0.00834585
0.00840605
0.00846101
0.00851088
0.00855578
0.00859588
0.0086313
0.00866219
0.00868869
0.00871094
0.00872909
0.00874328
0.00875359
0.00876011
0.00876291
0.00876204
0.0087576
0.00874964
0.00873823
0.00872346
0.00870538
0.00868408
0.00865961
0.00863206
0.00860149
0.00856798
0.00853159
0.00849239
0.00845046
0.00840587
0.00835869
0.00830899
0.00825683
0.00820229
0.00814544
0.00808634
0.00802507
0.0079617
0.00789628
0.00782891
0.00775963
0.00768853
0.00761567
0.00754112
0.00746495
0.00738724
0.00730823
0.00722826
0.00714769
0.00706687
0.00698616
0.0069059
0.00682645
0.00674816
0.00667139
0.00659649
0.00652381
0.0064537
0.00638652
0.00632262
0.00626235
0.00620607
0.00615412
0.00610687
0.00606467
0.00602785
0.00599648
0.00597025
0.00594884
0.00593192
0.00591916
0.00591023
0.00590481
0.00590257
0.00590317
0.0059063
0.00591162
0.00591881
0.00592754
0.00593748
0.00594831
0.00595969
0.0059713
0.00598282
0.0059939
0.00600423
0.00601348
0.00602133
0.00602743
0.00603147
0.00603312
0.00603204
0.00602792
0.00602043
0.00600923
0.00599429
0.00597589
0.00595434
0.00592997
0.00590308
0.005874
0.00584304
0.00581052
0.00577675
0.00574205
0.00570673
0.00567112
0.00563552
0.00560026
0.00556564
0.00553199
0.00549962
0.00546885
0.00543999
0.00541336
0.00538928
0.00536806
0.00535001
0.00533546
0.00532472
0.0053181
0.00531593
0.00531851
0.00532616
0.00533897
0.0053567
0.00537909
0.00540589
0.00543684
0.00547167
0.00551013
0.00555197
0.00559692
0.00564472
0.00569512
0.00574786
0.00580268
0.00585932
0.00591752
0.00597703
0.00603758
0.00609892
0.00616079
0.00622294
0.00628509
0.006347
0.00640841
0.00646906
0.00652868
0.00658703
0.00664384
0.00669885
0.00675181
0.00680246
0.00685059
0.00689616
0.00693915
0.00697956
0.00701738
0.00705258
0.00708515
0.00711509
0.00714238
0.00716701
0.00718897
0.00720824
0.00722481
0.00723867
0.0072498
0.0072582
0.00726385
0.00726674
0.00726685
0.00726418
0.00725871
0.00725043
0.00723932
0.00722537
0.00720858
0.00718892
0.00716639
0.00714098
0.00711266
0.00708143
0.00704728
0.00701019
0.00697015
0.00692715
0.00688117
0.00683221
0.00678025
0.00672536
0.00666768
0.00660736
0.00654455
0.00647939
0.00641202
0.0063426
0.00627127
0.00619818
0.00612347
0.00604728
0.00596978
0.00589109
0.00581137
0.00573076
0.00564942
0.00556748
0.00548509
0.00540241
0.00531956
0.00523671
0.005154
0.00507157
0.00498957
0.00490814
0.00482744
0.0047476
0.00466878
0.00459113
0.00451478
0.00443988
0.00436658
0.00429503
0.00422537
0.00415775
0.00409231
0.0040292
0.00396858
0.00391057
0.00385534
0.00380302
0.00375376
0.00370771
0.00366501
0.00362582
