# Supplementary material for: Attosecond electron–spin dynamics in Xe 4d photoionization
Source: Nat Commun. 2020 Oct 7;11:5042. doi: 10.1038/s41467-020-18847-1 (PMC7541461; doi:10.1038/s41467-020-18847-1)
Supplement: Supplementary file 3 — Source Data [file 41467_2020_18847_MOESM3_ESM.zip › Fig4/fig4e_black_y.csv]

0.0680857
0.0702252
0.0724347
0.0747176
0.0770774
0.0795172
0.0820406
0.0846508
0.0873513
0.0901453
0.0930363
0.0960276
0.0991226
0.102325
0.105637
0.109063
0.112606
0.11627
0.120056
0.123966
0.128001
0.13216
0.136445
0.140855
0.145386
0.150039
0.154808
0.159694
0.164693
0.169802
0.17502
0.180345
0.185773
0.191302
0.196927
0.202644
0.208448
0.214338
0.220311
0.226368
0.232508
0.238731
0.245037
0.25143
0.25791
0.264481
0.271144
0.277901
0.284755
0.291706
0.298753
0.305897
0.313135
0.320463
0.327875
0.335368
0.342935
0.350574
0.358279
0.366048
0.373875
0.381756
0.389687
0.397663
0.405677
0.413726
0.421804
0.429907
0.43803
0.44617
0.454322
0.462483
0.470652
0.478826
0.487005
0.495185
0.503366
0.511544
0.519717
0.527882
0.536035
0.544174
0.552293
0.560389
0.568458
0.576499
0.584513
0.592498
0.600453
0.608379
0.616272
0.624129
0.631948
0.639728
0.64747
0.655175
0.662844
0.670479
0.67808
0.685648
0.693184
0.700692
0.708173
0.715628
0.723061
0.730473
0.737866
0.745242
0.752603
0.759951
0.767287
0.774615
0.781934
0.789244
0.796543
0.803828
0.811097
0.818349
0.825582
0.832796
0.839989
0.847162
0.854316
0.861451
0.868571
0.875677
0.882773
0.889863
0.89695
0.904038
0.911131
0.918231
0.925339
0.932459
0.939591
0.946739
0.953904
0.961087
0.968289
0.975511
0.982754
0.990019
0.997304
1.00461
1.01193
1.01927
1.02662
1.03399
1.04136
1.04874
1.05613
1.06352
1.0709
1.07827
1.08563
1.09297
1.10029
1.10758
1.11483
1.12203
1.12918
1.13628
1.14332
1.15029
1.1572
1.16404
1.17082
1.17753
1.18417
1.19074
1.19725
1.20369
1.21006
1.21638
1.22265
1.22887
1.23504
1.24116
1.24725
1.2533
1.25931
1.26531
1.27128
1.27723
1.28317
1.2891
1.29502
1.30094
1.30686
1.31277
1.31869
1.32461
1.33053
1.33645
1.34238
1.34831
1.35424
1.36017
1.3661
1.37202
1.37794
1.38385
1.38974
1.39563
1.40149
1.40733
1.41315
1.41894
1.4247
1.43043
1.43612
1.44177
1.44739
1.45296
1.4585
1.46399
1.46944
1.47485
1.4802
1.48552
1.49078
1.49598
1.50114
1.50623
1.51127
1.51626
1.52119
1.52607
1.53091
1.53571
1.54047
1.5452
1.54989
1.55455
1.55918
1.56379
1.56837
1.57293
1.57747
1.58199
1.58649
1.59097
1.59544
1.5999
1.60434
1.60878
1.61322
1.61765
1.62209
1.62653
1.63099
1.63545
1.63994
1.64443
1.64895
1.65348
1.65802
1.66258
1.66715
1.67174
1.67633
1.68094
1.68556
1.69018
1.6948
1.69942
1.70404
1.70866
1.71328
1.71789
1.7225
1.72711
1.73172
1.73633
1.74096
1.74559
1.75023
1.75488
1.75954
1.76422
1.7689
1.7736
1.7783
1.78301
1.78773
1.79246
1.79719
1.80193
1.80667
1.81141
1.81617
1.82093
1.82569
1.83046
1.83523
1.84001
1.84478
1.84955
1.85432
1.85908
1.86383
1.86857
1.87329
1.87801
1.88271
1.88739
1.89206
1.89672
1.90136
1.90599
1.9106
1.9152
1.91979
1.92436
1.92893
1.93348
1.93802
1.94254
1.94704
1.95153
1.95599
1.96043
1.96485
1.96924
1.97361
1.97794
1.98225
1.98653
1.99079
1.99501
1.99921
2.00338
2.00752
2.01163
2.01571
2.01976
2.02378
2.02778
2.03174
2.03568
2.03958
2.04346
2.04731
2.05113
2.05492
2.05868
2.0624
2.0661
2.06976
2.0734
2.07701
2.0806
2.08416
2.0877
2.09122
2.09472
2.09819
2.10165
2.10509
2.10851
2.11191
2.11529
2.11866
2.12202
2.12536
2.1287
2.13202
2.13534
2.13866
2.14197
2.14528
2.14858
2.15189
2.15519
2.15849
2.16178
2.16508
2.16837
2.17167
2.17495
2.17824
2.18152
2.1848
2.18807
2.19134
2.1946
2.19785
2.20109
2.20433
2.20755
2.21076
2.21397
2.21716
2.22035
2.22352
2.22669
2.22984
2.23299
2.23613
2.23926
2.24238
2.24549
2.2486
2.2517
2.2548
2.25788
2.26097
2.26404
2.26712
2.27019
2.27325
2.27632
2.27937
2.28243
2.28548
2.28852
2.29157
2.2946
2.29764
2.30067
2.30369
