# Supplementary material for: Attosecond electron–spin dynamics in Xe 4d photoionization
Source: Nat Commun. 2020 Oct 7;11:5042. doi: 10.1038/s41467-020-18847-1 (PMC7541461; doi:10.1038/s41467-020-18847-1)
Supplement: Supplementary file 3 — Source Data [file 41467_2020_18847_MOESM3_ESM.zip › Fig4/fig4e_magenta_y.csv]

0.256795
0.273594
0.291451
0.310385
0.330418
0.351566
0.373838
0.397231
0.42174
0.447356
0.474067
0.501856
0.5307
0.560573
0.591446
0.623271
0.655987
0.689528
0.723826
0.758814
0.794426
0.830598
0.867262
0.90435
0.941794
0.979526
1.01749
1.05564
1.09392
1.1323
1.17074
1.2092
1.24766
1.28608
1.32446
1.36277
1.40102
1.43918
1.47725
1.51523
1.55311
1.59088
1.62855
1.66612
1.7036
1.74097
1.77825
1.81543
1.85249
1.88943
1.92624
1.96291
1.99942
2.03576
2.07192
2.10787
2.14355
2.17893
2.21397
2.24861
2.28281
2.31652
2.3497
2.38231
2.41431
2.44567
2.47633
2.50627
2.53544
2.56382
2.59137
2.61806
2.64386
2.66873
2.69266
2.71563
2.73763
2.75867
2.77873
2.79785
2.81602
2.83328
2.84963
2.86512
2.87975
2.89356
2.90659
2.91887
2.93042
2.94127
2.95147
2.96103
2.96999
2.97839
2.98624
2.99358
3.00044
3.00686
3.01286
3.01847
3.02371
3.02859
3.03315
3.03739
3.04135
3.04504
3.04847
3.05168
3.05468
3.05749
3.06013
3.06262
3.06496
3.06716
3.06923
3.07119
3.07303
3.07476
3.0764
3.07795
3.07942
3.08082
3.08215
3.08343
3.08465
3.08584
3.087
3.08813
3.08923
3.09032
3.09139
3.09244
3.09349
3.09453
3.09558
3.09662
3.09767
3.09873
3.09981
3.1009
3.10201
3.10314
3.10429
3.10547
3.10667
3.10789
3.10913
3.11041
3.11171
3.11303
3.11439
3.11577
3.11718
3.11862
3.12008
3.12156
3.12306
3.12457
3.12609
3.12763
3.12917
3.13071
3.13225
3.1338
3.13534
3.13688
3.13842
3.13995
3.14147
3.14298
3.14449
3.14598
3.14747
3.14894
3.15039
3.15184
3.15326
3.15467
3.15605
3.15742
3.15877
3.16011
3.16143
3.16273
3.16402
3.1653
3.16656
3.16781
3.16905
3.17028
3.1715
3.17271
3.17392
3.17512
3.17631
3.17749
3.17868
3.17985
3.18103
3.1822
3.18338
3.18455
3.18572
3.1869
3.18808
3.18926
3.19044
3.19163
3.19283
3.19403
3.19523
3.19644
3.19764
3.19885
3.20006
3.20127
3.20249
3.2037
3.20491
3.20611
3.20732
3.20852
3.20972
3.21092
3.21211
3.21329
3.21447
3.21565
3.21681
3.21797
3.21913
3.22027
3.22141
3.22253
3.22365
3.22475
3.22585
3.22694
3.22801
3.22908
3.23014
3.23119
3.23223
3.23327
3.23429
3.2353
3.23631
3.2373
3.23829
3.23927
3.24024
3.2412
3.24216
3.2431
3.24404
3.24497
3.24589
3.2468
3.24771
3.2486
3.24949
3.25037
3.25124
3.2521
3.25295
3.2538
3.25463
3.25546
3.25628
3.25709
3.25789
3.25868
3.25947
3.26024
3.26101
3.26177
3.26252
3.26326
3.264
3.26474
3.26547
3.26619
3.26691
3.26763
3.26835
3.26907
3.26979
3.2705
3.27122
3.27194
3.27266
3.27338
3.2741
3.27482
3.27554
3.27626
3.27698
3.2777
3.27841
3.27912
3.27982
3.28052
3.28121
3.2819
3.28257
3.28324
3.28391
3.28456
3.2852
3.28584
3.28646
3.28708
3.28769
3.2883
3.28889
3.28948
3.29007
3.29065
3.29122
3.29179
3.29235
3.29291
3.29346
3.29401
3.29456
3.2951
3.29565
3.29618
3.29672
3.29725
3.29778
3.29831
3.29884
3.29936
3.29988
3.30041
3.30093
3.30144
3.30196
3.30248
3.30299
3.30351
3.30402
3.30454
3.30504
3.30555
3.30605
3.30654
3.30703
3.30751
3.30798
3.30844
3.30889
3.30933
3.30976
3.31018
3.31058
3.31097
3.31135
3.3117
3.31204
3.31237
3.31267
3.31296
3.31324
3.3135
3.31376
3.314
3.31423
3.31446
3.31468
3.31489
3.3151
3.31531
3.31552
3.31573
3.31594
3.31615
3.31637
3.31659
3.31683
3.31707
3.31732
3.31758
3.31786
3.31815
3.31845
3.31876
3.31909
3.31942
3.31977
3.32014
3.32051
3.32089
3.32129
3.32169
3.3221
3.32253
3.32296
3.3234
3.32386
3.32432
3.32479
3.32526
3.32575
3.32624
3.32674
3.32725
3.32777
3.32829
3.32881
3.32934
3.32987
3.33041
3.33095
3.33149
3.33203
3.33257
3.33311
3.33365
3.33419
