# Supplementary material for: Attosecond electron–spin dynamics in Xe 4d photoionization
Source: Nat Commun. 2020 Oct 7;11:5042. doi: 10.1038/s41467-020-18847-1 (PMC7541461; doi:10.1038/s41467-020-18847-1)
Supplement: Supplementary file 3 — Source Data [file 41467_2020_18847_MOESM3_ESM.zip › Fig4/fig4e_yellow_y.csv]

0.129414
0.136668
0.144357
0.152513
0.161166
0.170345
0.180079
0.190395
0.201319
0.212875
0.225084
0.237971
0.251555
0.265858
0.2809
0.296701
0.313276
0.330642
0.34881
0.367793
0.387597
0.40823
0.429694
0.451987
0.475107
0.49905
0.523813
0.549387
0.575763
0.602925
0.630853
0.659526
0.688923
0.719021
0.749794
0.781216
0.813257
0.845884
0.87907
0.91279
0.947018
0.981724
1.01686
1.05239
1.08824
1.12438
1.16074
1.19727
1.23389
1.27055
1.30717
1.34371
1.3801
1.41632
1.45233
1.4881
1.52359
1.55877
1.59361
1.62808
1.66216
1.69583
1.72908
1.76189
1.79423
1.82609
1.85745
1.8883
1.91862
1.9484
1.97763
2.00631
2.03441
2.06193
2.08886
2.11518
2.14089
2.16597
2.19042
2.21423
2.23738
2.25987
2.28168
2.30281
2.32329
2.34311
2.36229
2.38084
2.39877
2.41609
2.43283
2.44899
2.46459
2.47964
2.49415
2.50815
2.52165
2.53467
2.54722
2.55931
2.57098
2.58223
2.59308
2.60354
2.61364
2.62338
2.63277
2.64182
2.65056
2.65899
2.66712
2.67496
2.68254
2.68987
2.69695
2.7038
2.71043
2.71685
2.72307
2.72911
2.73497
2.74066
2.74619
2.75158
2.75683
2.76195
2.76695
2.77184
2.77662
2.78132
2.78594
2.79049
2.79496
2.79938
2.80373
2.80803
2.81227
2.81646
2.82059
2.82468
2.82871
2.8327
2.83664
2.84053
2.84436
2.84815
2.85189
2.85558
2.85921
2.8628
2.86634
2.86983
2.87328
2.87668
2.88003
2.88334
2.88661
2.88983
2.893
2.89614
2.89923
2.90227
2.90528
2.90824
2.91116
2.91403
2.91686
2.91965
2.9224
2.92511
2.92778
2.93041
2.93301
2.93557
2.93809
2.94059
2.94304
2.94547
2.94786
2.95021
2.95254
2.95482
2.95707
2.95929
2.96147
2.96361
2.96573
2.9678
2.96985
2.97187
2.97386
2.97581
2.97774
2.97965
2.98152
2.98337
2.9852
2.987
2.98878
2.99054
2.99228
2.994
2.9957
2.99738
2.99905
3.0007
3.00234
3.00396
3.00558
3.00718
3.00877
3.01035
3.01193
3.0135
3.01506
3.01662
3.01817
3.01972
3.02127
3.02281
3.02434
3.02587
3.0274
3.02892
3.03044
3.03195
3.03346
3.03496
3.03646
3.03796
3.03946
3.04096
3.04245
3.04394
3.04544
3.04693
3.04842
3.04991
3.0514
3.0529
3.05439
3.05589
3.05738
3.05888
3.06037
3.06186
3.06334
3.06483
3.0663
3.06777
3.06924
3.07071
3.07216
3.07362
3.07507
3.07652
3.07796
3.07941
3.08084
3.08228
3.08371
3.08515
3.08657
3.088
3.08942
3.09084
3.09225
3.09365
3.09504
3.09642
3.09778
3.09914
3.10048
3.10181
3.10313
3.10444
3.10574
3.10703
3.1083
3.10956
3.11082
3.11206
3.1133
3.11453
3.11575
3.11696
3.11817
3.11937
3.12056
3.12174
3.12293
3.1241
3.12527
3.12643
3.12758
3.12873
3.12987
3.13099
3.13212
3.13323
3.13433
3.13542
3.1365
3.13757
3.13863
3.13968
3.14072
3.14175
3.14276
3.14376
3.14475
3.14572
3.14668
3.14763
3.14856
3.14948
3.15038
3.15127
3.15214
3.153
3.15384
3.15466
3.15547
3.15626
3.15704
3.1578
3.15855
3.15928
3.15999
3.16069
3.16138
3.16206
3.16273
3.16339
3.16404
3.16469
3.16533
3.16597
3.16661
3.16724
3.16788
3.16852
3.16916
3.1698
3.17044
3.17108
3.17172
3.17235
3.17299
3.17362
3.17426
3.17489
3.17552
3.17615
3.17678
3.17741
3.17804
3.17867
3.1793
3.17993
3.18057
3.18121
3.18185
3.18249
3.18314
3.18379
3.18444
3.18511
3.18577
3.18645
3.18713
3.18782
3.18851
3.18922
3.18993
3.19065
3.19139
3.19213
3.19288
3.19365
3.19443
3.19522
3.19602
3.19684
3.19767
3.19852
3.19938
3.20026
3.20115
3.20205
3.20296
3.20389
3.20482
3.20577
3.20672
3.20768
3.20864
3.20962
3.21059
3.21158
3.21256
3.21355
3.21454
3.21553
3.21652
3.21751
3.2185
3.21949
3.22047
3.22144
3.22241
3.22337
3.22432
3.22526
3.22619
3.2271
3.22801
3.2289
3.22977
3.23063
3.23147
