# Supplementary material for: Attosecond electron–spin dynamics in Xe 4d photoionization
Source: Nat Commun. 2020 Oct 7;11:5042. doi: 10.1038/s41467-020-18847-1 (PMC7541461; doi:10.1038/s41467-020-18847-1)
Supplement: Supplementary file 3 — Source Data [file 41467_2020_18847_MOESM3_ESM.zip › Fig4/fig4f_black_x.csv]

72
72.25
72.5
72.75
73
73.25
73.5
73.75
74
74.25
74.5
74.75
75
75.25
75.5
75.75
76
76.25
76.5
76.75
77
77.25
77.5
77.75
78
78.25
78.5
78.75
79
79.25
79.5
79.75
80
80.25
80.5
80.75
81
81.25
81.5
81.75
82
82.25
82.5
82.75
83
83.25
83.5
83.75
84
84.25
84.5
84.75
85
85.25
85.5
85.75
86
86.25
86.5
86.75
87
87.25
87.5
87.75
88
88.25
88.5
88.75
89
89.25
89.5
89.75
90
90.25
90.5
90.75
91
91.25
91.5
91.75
92
92.25
92.5
92.75
93
93.25
93.5
93.75
94
94.25
94.5
94.75
95
95.25
95.5
95.75
96
96.25
96.5
96.75
97
97.25
97.5
97.75
98
98.25
98.5
98.75
99
99.25
99.5
99.75
