# Supplementary material for: Attosecond electron–spin dynamics in Xe 4d photoionization
Source: Nat Commun. 2020 Oct 7;11:5042. doi: 10.1038/s41467-020-18847-1 (PMC7541461; doi:10.1038/s41467-020-18847-1)
Supplement: Supplementary file 3 — Source Data [file 41467_2020_18847_MOESM3_ESM.zip › Fig4/fig4f_black_y.csv]

14.7169
14.7169
14.7169
16.2245
16.8881
17.5306
18.3842
19.4429
20.6998
22.1554
23.3904
24.5346
26.2214
28.1346
30.0921
31.9505
33.6885
35.3764
37.0411
38.6922
40.2837
41.6378
42.7218
43.7162
44.7416
45.7649
46.6724
47.3807
47.8915
48.2397
48.5406
48.8874
49.1748
49.2915
49.3084
49.3192
49.4058
49.5838
49.7975
49.9678
50.0688
50.1476
50.2124
50.2677
50.3011
50.2658
50.1001
49.8933
49.7381
49.5969
49.4641
49.3731
49.2865
49.1695
49.0308
48.9051
48.8106
48.7812
48.7098
48.5086
48.2198
47.8887
47.5282
47.1538
46.786
46.3271
45.7334
45.1035
44.5167
43.9546
43.4042
42.8444
42.2353
41.588
41.0103
40.5696
40.3404
40.2525
40.2274
40.1884
40.0849
39.953
39.8067
39.6819
39.5407
39.3924
39.0995
38.6921
38.266
37.9213
37.5957
37.1696
36.665
36.1098
35.4708
35.0296
34.7156
34.4048
33.9941
33.6646
33.373
33.0077
32.8798
32.8949
32.8627
32.4163
31.9946
32.9016
33.2022
34.0284
33.9697
40.8815
