# Supplementary material for: Attosecond electron–spin dynamics in Xe 4d photoionization
Source: Nat Commun. 2020 Oct 7;11:5042. doi: 10.1038/s41467-020-18847-1 (PMC7541461; doi:10.1038/s41467-020-18847-1)
Supplement: Supplementary file 3 — Source Data [file 41467_2020_18847_MOESM3_ESM.zip › Fig4/fig4f_magenta_y.csv]

31.5343
31.7514
52.3417
81.8842
95.1346
109.299
125.795
143.941
159.459
173.626
183.685
192.13
204.369
216.116
227.355
235.121
241.253
246.734
248.803
250.215
251.588
251.199
251.386
250.478
248.648
245.624
240.45
235.015
227.9
217.367
207.158
194.529
180.513
167.165
154.087
140.064
126.045
111.027
97.2903
83.9674
71.7046
60.6437
50.583
41.4508
34.55
28.8769
25.6108
23.5267
21.8551
20.4182
19.2017
18.168
17.3488
16.6472
15.946
15.2704
14.6613
14.1427
13.7333
13.4127
13.1386
12.8162
12.5028
12.2431
12.0309
11.8345
11.5974
11.2984
10.9723
10.659
10.4212
10.2075
9.97827
9.69165
9.41334
9.19509
9.07794
8.98183
8.86852
8.71905
8.59654
8.53868
8.56689
8.59002
8.58648
8.51374
8.43858
8.37158
8.33168
8.24626
8.09461
7.8983
7.74834
7.63468
7.54665
7.42113
7.24286
7.0184
6.82129
6.66929
6.54229
6.43378
6.32156
6.1477
5.92659
5.77447
5.73793
5.71718
5.65449
5.39845
5.47007
5.74978
