# Supplementary material for: Attosecond electron–spin dynamics in Xe 4d photoionization
Source: Nat Commun. 2020 Oct 7;11:5042. doi: 10.1038/s41467-020-18847-1 (PMC7541461; doi:10.1038/s41467-020-18847-1)
Supplement: Supplementary file 3 — Source Data [file 41467_2020_18847_MOESM3_ESM.zip › Fig4/fig4f_yellow_y.csv]

15.2785
20.3679
27.1849
35.8999
43.477
51.4636
59.9428
69.1936
78.8984
88.8132
100.168
110.662
122.23
134.488
147.652
160.399
172.597
184.023
194.789
204.05
212.469
220.29
226.262
229.595
231.486
231.493
230.615
228.466
224.765
218.611
211.598
203.922
195.025
184.86
175.163
164.802
153.514
142.565
132.964
123.016
113.307
104.389
96.4884
88.582
81.3661
74.9729
69.088
63.7512
59.0004
54.528
50.1729
46.57
43.5929
40.8862
38.4493
36.0695
33.7539
31.6054
29.8555
28.6099
27.4962
26.4534
25.4954
24.5944
23.736
22.913
22.0446
21.2033
20.4283
19.7485
19.1319
18.583
18.1007
17.6849
17.3324
17.0387
16.7244
16.3755
16.017
15.7045
15.4451
15.2381
15.0554
14.8505
14.5893
14.3039
13.9824
13.6002
13.1352
12.6071
12.0497
11.4909
10.9805
10.5326
10.0948
9.66736
9.25009
8.84154
8.49916
8.22896
8.03093
7.79549
7.62619
7.54522
7.57508
7.73047
8.13286
8.60336
8.85201
9.43295
10.3439
11.4493
