# Supplementary material for: Attosecond electron–spin dynamics in Xe 4d photoionization
Source: Nat Commun. 2020 Oct 7;11:5042. doi: 10.1038/s41467-020-18847-1 (PMC7541461; doi:10.1038/s41467-020-18847-1)
Supplement: Supplementary file 3 — Source Data [file 41467_2020_18847_MOESM3_ESM.zip › Fig5/fig5ax.csv]

69.0252
68.7504
68.4757
68.2009
67.9262
67.6514
67.3767
67.1019
66.8272
66.5524
66.2777
66.0029
65.7282
65.4534
65.1787
64.9039
64.6292
64.3545
64.0797
63.805
63.5302
63.2555
62.9807
62.706
62.4312
62.1565
61.8817
61.607
61.3322
61.0575
60.7827
60.508
60.2332
59.9585
59.6837
59.409
59.1342
58.8595
58.5847
58.31
58.0352
57.7605
57.4857
57.211
56.9362
56.6615
56.3867
56.112
55.8372
55.5625
55.2877
55.013
54.7382
54.4635
54.1887
53.914
53.6392
53.3645
53.0897
52.815
52.5402
52.2655
51.9907
51.716
51.4412
51.1665
50.8917
50.617
50.3423
50.0675
49.7928
49.518
49.2433
48.9685
48.6938
48.419
48.1443
47.8695
47.5948
47.32
47.0453
46.7705
46.4958
46.221
45.9463
45.6715
45.3968
45.122
44.8473
44.5725
44.2978
44.023
43.7483
43.4735
43.1988
42.924
42.6493
42.3745
42.0998
41.825
41.5503
41.2755
41.0008
40.726
40.4513
40.1765
39.9018
39.627
39.3523
39.0775
38.8028
38.528
38.2533
37.9785
37.7038
37.429
37.1543
36.8795
36.6048
36.3301
36.0553
35.7806
35.5058
35.2311
34.9563
34.6816
34.4068
34.1321
33.8573
33.5826
33.3078
33.0331
32.7583
32.4836
32.2088
31.9341
31.6593
31.3846
31.1098
30.8351
30.5603
30.2856
30.0108
29.7361
29.4613
29.1866
28.9118
28.6371
28.3623
28.0876
27.8128
27.5381
27.2633
26.9886
26.7138
26.4391
26.1643
25.8896
25.6148
25.3401
25.0653
24.7906
24.5158
24.2411
23.9663
23.6916
23.4168
23.1421
22.8673
22.5926
22.3178
22.0431
21.7684
21.4936
21.2189
20.9441
20.6694
20.3946
20.1199
19.8451
19.5704
19.2956
19.0209
18.7461
18.4714
18.1966
17.9219
17.6471
17.3724
17.0976
16.8229
16.5481
16.2734
15.9986
15.7239
15.4491
15.1744
14.8996
14.6249
14.3501
14.0754
13.8006
13.5259
13.2511
12.9764
12.7016
12.4269
12.1521
11.8774
11.6026
11.3279
11.0531
10.7784
10.5036
10.2289
9.95414
9.67939
9.40465
9.1299
8.85515
8.5804
8.30565
8.0309
7.75615
7.4814
7.20665
6.9319
6.65716
6.38241
6.10766
5.83291
5.55816
5.28341
5.00866
4.73391
4.45916
4.18441
3.90967
3.63492
3.36017
3.08542
2.81067
2.53592
2.26117
1.98642
1.71167
1.43692
1.16217
0.887426
0.612677
0.337928
0.0631788
-0.21157
-0.486319
-0.761068
-1.03582
-1.31057
-1.58532
-1.86006
-2.13481
-2.40956
-2.68431
-2.95906
-3.23381
-3.50856
-3.78331
-4.05806
-4.33281
-4.60755
-4.8823
-5.15705
-5.4318
-5.70655
-5.9813
-6.25605
-6.5308
-6.80555
-7.0803
-7.35504
-7.62979
-7.90454
-8.17929
-8.45404
-8.72879
-9.00354
-9.27829
-9.55304
-9.82779
-10.1025
-10.3773
-10.652
-10.9268
-11.2015
-11.4763
-11.751
-12.0258
-12.3005
-12.5753
-12.85
-13.1248
69.2999
69.5747
69.8494
70.1242
70.3989
70.6737
70.9484
71.2232
71.4979
71.7727
72.0474
72.3222
72.5969
72.8717
73.1464
73.4212
73.6959
73.9707
74.2454
74.5202
74.7949
75.0697
75.3444
75.6192
75.8939
76.1687
76.4434
76.7182
76.9929
77.2677
77.5424
77.8172
78.0919
78.3667
78.6414
78.9161
79.1909
79.4656
79.7404
80.0151
80.2899
80.5646
80.8394
81.1141
81.3889
81.6636
81.9384
82.2131
82.4879
82.7626
83.0374
83.3121
83.5869
83.8616
84.1364
84.4111
84.6859
84.9606
85.2354
85.5101
85.7849
86.0596
86.3344
86.6091
86.8839
87.1586
87.4334
87.7081
87.9829
88.2576
88.5324
88.8071
89.0819
89.3566
89.6314
89.9061
90.1809
90.4556
90.7304
91.0051
91.2799
91.5546
91.8294
92.1041
92.3789
92.6536
92.9283
93.2031
93.4778
93.7526
94.0273
94.3021
94.5768
94.8516
95.1263
95.4011
95.6758
95.9506
96.2253
96.5001
96.7748
97.0496
97.3243
97.5991
97.8738
98.1486
98.4233
98.6981
98.9728
99.2476
99.5223
99.7971
100.072
100.347
100.621
100.896
101.171
101.446
101.72
101.995
102.27
102.545
102.819
103.094
103.369
103.644
103.918
104.193
104.468
104.743
105.017
105.292
105.567
105.842
106.116
106.391
106.666
106.941
107.215
107.49
107.765
108.04
108.314
108.589
108.864
109.139
109.413
109.688
109.963
110.238
110.512
110.787
111.062
111.337
111.611
111.886
112.161
112.436
112.71
112.985
113.26
113.535
113.809
114.084
114.359
114.634
114.908
115.183
115.458
115.733
116.007
116.282
116.557
116.832
117.106
117.381
117.656
117.931
118.205
118.48
118.755
119.03
119.304
119.579
119.854
120.129
120.403
120.678
120.953
121.227
121.502
121.777
122.052
122.326
122.601
122.876
123.151
123.425
123.7
123.975
124.25
124.524
124.799
125.074
125.349
125.623
125.898
126.173
126.448
126.722
126.997
127.272
127.547
127.821
128.096
128.371
128.646
128.92
129.195
129.47
129.745
130.019
130.294
130.569
130.844
131.118
131.393
131.668
131.943
132.217
132.492
132.767
133.042
133.316
133.591
133.866
134.141
134.415
134.69
134.965
135.24
135.514
135.789
136.064
136.339
136.613
136.888
137.163
137.438
137.712
137.987
138.262
138.537
138.811
139.086
139.361
139.636
139.91
140.185
140.46
140.735
141.009
141.284
141.559
141.834
142.108
142.383
142.658
142.933
143.207
143.482
143.757
144.032
144.306
144.581
144.856
145.131
145.405
145.68
145.955
146.23
146.504
146.779
147.054
147.329
147.603
147.878
148.153
148.428
148.702
148.977
149.252
149.527
149.801
150.076
150.351
150.626
150.9
151.175
151.45
151.725
151.999
152.274
152.549
152.824
153.098
153.373
153.648
153.923
154.197
154.472
154.747
155.022
155.296
155.571
155.846
156.121
156.395
156.67
156.945
157.22
157.494
157.769
158.044
158.319
158.593
158.868
159.143
159.418
159.692
159.967
160.242
160.517
160.791
161.066
161.341
161.616
161.89
162.165
162.44
162.715
162.989
163.264
163.539
163.814
164.088
164.363
164.638
164.913
165.187
165.462
165.737
166.012
166.286
166.561
166.836
167.111
167.385
167.66
167.935
168.21
168.484
168.759
169.034
169.309
169.583
169.858
170.133
170.408
170.682
170.957
171.232
171.507
171.781
172.056
172.331
172.606
172.88
173.155
173.43
173.705
173.979
174.254
174.529
174.804
175.078
175.353
175.628
175.903
176.177
176.452
176.727
177.002
177.276
177.551
177.826
178.101
178.375
178.65
178.925
179.2
179.474
179.749
180.024
180.299
180.573
180.848
181.123
181.398
181.672
181.947
182.222
182.497
182.771
183.046
183.321
183.596
183.87
184.145
184.42
184.695
184.969
185.244
185.519
185.794
186.068
186.343
186.618
186.893
187.167
187.442
187.717
187.992
188.266
188.541
188.816
189.091
189.365
189.64
189.915
190.19
190.464
190.739
191.014
191.289
191.563
191.838
192.113
192.387
192.662
192.937
193.212
193.486
193.761
194.036
194.311
194.585
194.86
195.135
195.41
195.684
195.959
196.234
196.509
196.783
197.058
197.333
197.608
197.882
198.157
198.432
198.707
198.981
199.256
199.531
199.806
200.08
200.355
200.63
200.905
201.179
201.454
201.729
202.004
202.278
202.553
202.828
203.103
203.377
203.652
203.927
204.202
204.476
204.751
205.026
205.301
205.575
205.85
206.125
206.4
206.674
206.949
207.224
207.499
207.773
208.048
208.323
208.598
208.872
209.147
209.422
209.697
209.971
210.246
210.521
210.796
211.07
211.345
211.62
211.895
212.169
212.444
212.719
212.994
213.268
213.543
213.818
214.093
214.367
214.642
214.917
215.192
215.466
215.741
216.016
216.291
216.565
216.84
217.115
217.39
217.664
217.939
218.214
218.489
218.763
219.038
219.313
219.588
219.862
220.137
220.412
220.687
220.961
221.236
221.511
221.786
222.06
222.335
222.61
222.885
223.159
223.434
223.709
223.984
224.258
224.533
224.808
225.083
225.357
225.632
225.907
226.182
226.456
226.731
227.006
227.281
227.555
227.83
228.105
228.38
228.654
228.929
229.204
229.479
229.753
230.028
230.303
230.578
230.852
231.127
231.402
231.677
231.951
232.226
232.501
232.776
233.05
233.325
233.6
233.875
