# Supplementary material for: Attosecond electron–spin dynamics in Xe 4d photoionization
Source: Nat Commun. 2020 Oct 7;11:5042. doi: 10.1038/s41467-020-18847-1 (PMC7541461; doi:10.1038/s41467-020-18847-1)
Supplement: Supplementary file 3 — Source Data [file 41467_2020_18847_MOESM3_ESM.zip › Fig5/fig5ay.csv]

-7537.97
-7521.2
-7504.44
-7487.67
-7470.9
-7454.13
-7437.36
-7420.59
-7403.82
-7387.05
-7370.28
-7353.51
-7336.74
-7319.97
-7303.2
-7286.43
-7269.66
-7252.89
-7236.12
-7219.35
-7202.58
-7185.81
-7169.04
-7152.27
-7135.5
-7118.73
-7101.96
-7085.19
-7068.42
-7051.65
-7034.88
-7018.11
-7001.34
-6984.57
-6967.81
-6951.04
-6934.27
-6917.5
-6900.73
-6883.96
-6867.19
-6850.42
-6833.65
-6816.88
-6800.11
-6783.34
-6766.57
-6749.8
-6733.03
-6716.26
-6699.49
-6682.72
-6665.95
-6649.18
-6632.41
-6615.64
-6598.87
-6582.1
-6565.33
-6548.56
-6531.79
-6515.02
-6498.25
-6481.48
-6464.71
-6447.94
-6431.18
-6414.41
-6397.64
-6380.87
-6364.1
-6347.33
-6330.56
-6313.79
-6297.02
-6280.25
-6263.48
-6246.71
-6229.94
-6213.17
-6196.4
-6179.63
-6162.86
-6146.09
-6129.32
-6112.55
-6095.78
-6079.01
-6062.24
-6045.47
-6028.7
-6011.93
-5995.16
-5978.39
-5961.62
-5944.85
-5928.08
-5911.31
-5894.55
-5877.78
-5861.01
-5844.24
-5827.47
-5810.7
-5793.93
-5777.16
-5760.39
-5743.62
-5726.85
-5710.08
-5693.31
-5676.54
-5659.77
-5643
-5626.23
-5609.46
-5592.69
-5575.92
-5559.15
-5542.38
-5525.61
-5508.84
-5492.07
-5475.3
-5458.53
-5441.76
-5424.99
-5408.22
-5391.45
-5374.68
-5357.92
-5341.15
-5324.38
-5307.61
-5290.84
-5274.07
-5257.3
-5240.53
-5223.76
-5206.99
-5190.22
-5173.45
-5156.68
-5139.91
-5123.14
-5106.37
-5089.6
-5072.83
-5056.06
-5039.29
-5022.52
-5005.75
-4988.98
-4972.21
-4955.44
-4938.67
-4921.9
-4905.13
-4888.36
-4871.59
-4854.82
-4838.05
-4821.29
-4804.52
-4787.75
-4770.98
-4754.21
-4737.44
-4720.67
-4703.9
-4687.13
-4670.36
-4653.59
-4636.82
-4620.05
-4603.28
-4586.51
-4569.74
-4552.97
-4536.2
-4519.43
-4502.66
-4485.89
-4469.12
-4452.35
-4435.58
-4418.81
-4402.04
-4385.27
-4368.5
-4351.73
-4334.96
-4318.19
-4301.42
-4284.66
-4267.89
-4251.12
-4234.35
-4217.58
-4200.81
-4184.04
-4167.27
-4150.5
-4133.73
-4116.96
-4100.19
-4083.42
-4066.65
-4049.88
-4033.11
-4016.34
-3999.57
-3982.8
-3966.03
-3949.26
-3932.49
-3915.72
-3898.95
-3882.18
-3865.41
-3848.64
-3831.87
-3815.1
-3798.33
-3781.56
-3764.79
-3748.03
-3731.26
-3714.49
-3697.72
-3680.95
-3664.18
-3647.41
-3630.64
-3613.87
-3597.1
-3580.33
-3563.56
-3546.79
-3530.02
-3513.25
-3496.48
-3479.71
-3462.94
-3446.17
-3429.4
-3412.63
-3395.86
-3379.09
-3362.32
-3345.55
-3328.78
-3312.01
-3295.24
-3278.47
-3261.7
-3244.93
-3228.16
-3211.4
-3194.63
-3177.86
-3161.09
-3144.32
-3127.55
-3110.78
-3094.01
-3077.24
-3060.47
-3043.7
-3026.93
-3010.16
-2993.39
-2976.62
-2959.85
-2943.08
-2926.31
-2909.54
-2892.77
-2876
-2859.23
-2842.46
-2825.69
-2808.92
-2792.15
-2775.38
-2758.61
-2741.84
-2725.07
-2708.3
-2691.53
-2674.77
-2658
-2641.23
-2624.46
-2607.69
-2590.92
-2574.15
-2557.38
-2540.61
-2523.84
-2507.07
-2490.3
-2473.53
-2456.76
-2439.99
-2423.22
-2406.45
-2389.68
-2372.91
-2356.14
-2339.37
-2322.6
-2305.83
-2289.06
-2272.29
-2255.52
-2238.75
-2221.98
-2205.21
-2188.44
-2171.67
-2154.9
-2138.14
-2121.37
-2104.6
-2087.83
-2071.06
-2054.29
-2037.52
-2020.75
-2003.98
-1987.21
-1970.44
-1953.67
-1936.9
-1920.13
-1903.36
-1886.59
-1869.82
-1853.05
-1836.28
-1819.51
-1802.74
-1785.97
-1769.2
-1752.43
-1735.66
-1718.89
-1702.12
-1685.35
-1668.58
-1651.81
-1635.04
-1618.27
-1601.51
-1584.74
-1567.97
-1551.2
-1534.43
-1517.66
-1500.89
-1484.12
-1467.35
-1450.58
-1433.81
-1417.04
-1400.27
-1383.5
-1366.73
-1349.96
-1333.19
-1316.42
-1299.65
-1282.88
-1266.11
-1249.34
-1232.57
-1215.8
-1199.03
-1182.26
-1165.49
-1148.72
-1131.95
-1115.18
-1098.41
-1081.64
-1064.88
-1048.11
-1031.34
-1014.57
-997.796
-981.027
-964.257
-947.487
-930.718
-913.948
-897.178
-880.409
-863.639
-846.869
-830.1
-813.33
-796.56
-779.79
-763.021
-746.251
-729.481
-712.712
-695.942
-679.172
-662.403
-645.633
-628.863
-612.094
-595.324
-578.554
-561.785
-545.015
-528.245
-511.475
-494.706
-477.936
-461.166
-444.397
-427.627
-410.857
-394.088
-377.318
-360.548
-343.779
-327.009
-310.239
-293.47
-276.7
-259.93
-243.16
-226.391
-209.621
-192.851
-176.082
-159.312
-142.542
-125.773
-109.003
-92.2333
-75.4636
-58.6939
-41.9242
-25.1545
-8.38484
8.38484
25.1545
41.9242
58.6939
75.4636
92.2333
109.003
125.773
142.542
159.312
176.082
192.851
209.621
226.391
243.16
259.93
276.7
293.47
310.239
327.009
343.779
360.548
377.318
394.088
410.857
427.627
444.397
461.166
477.936
494.706
511.475
528.245
545.015
561.785
578.554
595.324
612.094
628.863
645.633
662.403
679.172
695.942
712.712
729.481
746.251
763.021
779.79
796.56
813.33
830.1
846.869
863.639
880.409
897.178
913.948
930.718
947.487
964.257
981.027
997.796
1014.57
1031.34
1048.11
1064.88
1081.64
1098.41
1115.18
1131.95
1148.72
1165.49
1182.26
1199.03
1215.8
1232.57
1249.34
1266.11
1282.88
1299.65
1316.42
1333.19
1349.96
1366.73
1383.5
1400.27
1417.04
1433.81
1450.58
1467.35
1484.12
1500.89
1517.66
1534.43
1551.2
1567.97
1584.74
1601.51
1618.27
1635.04
1651.81
1668.58
1685.35
1702.12
1718.89
1735.66
1752.43
1769.2
1785.97
1802.74
1819.51
1836.28
1853.05
1869.82
1886.59
1903.36
1920.13
1936.9
1953.67
1970.44
1987.21
2003.98
2020.75
2037.52
2054.29
2071.06
2087.83
2104.6
2121.37
2138.14
2154.9
2171.67
2188.44
2205.21
2221.98
2238.75
2255.52
2272.29
2289.06
2305.83
2322.6
2339.37
2356.14
2372.91
2389.68
2406.45
2423.22
2439.99
2456.76
2473.53
2490.3
2507.07
2523.84
2540.61
2557.38
2574.15
2590.92
2607.69
2624.46
2641.23
2658
2674.77
2691.53
2708.3
2725.07
2741.84
2758.61
2775.38
2792.15
2808.92
2825.69
2842.46
2859.23
2876
2892.77
2909.54
2926.31
2943.08
2959.85
2976.62
2993.39
3010.16
3026.93
3043.7
3060.47
3077.24
3094.01
3110.78
3127.55
3144.32
3161.09
3177.86
3194.63
3211.4
3228.16
3244.93
3261.7
3278.47
3295.24
3312.01
3328.78
3345.55
3362.32
3379.09
3395.86
3412.63
3429.4
3446.17
3462.94
3479.71
3496.48
3513.25
3530.02
3546.79
3563.56
3580.33
3597.1
3613.87
3630.64
3647.41
3664.18
3680.95
3697.72
3714.49
3731.26
3748.03
3764.79
3781.56
3798.33
3815.1
3831.87
3848.64
3865.41
3882.18
3898.95
3915.72
3932.49
3949.26
3966.03
3982.8
3999.57
4016.34
4033.11
4049.88
4066.65
4083.42
4100.19
4116.96
4133.73
4150.5
4167.27
4184.04
4200.81
4217.58
4234.35
4251.12
4267.89
4284.66
4301.42
4318.19
4334.96
4351.73
4368.5
4385.27
4402.04
4418.81
4435.58
4452.35
4469.12
4485.89
4502.66
4519.43
4536.2
4552.97
4569.74
4586.51
4603.28
4620.05
4636.82
4653.59
4670.36
4687.13
4703.9
4720.67
4737.44
4754.21
4770.98
4787.75
4804.52
4821.29
4838.05
4854.82
4871.59
4888.36
4905.13
4921.9
4938.67
4955.44
4972.21
4988.98
5005.75
5022.52
5039.29
5056.06
5072.83
5089.6
5106.37
5123.14
5139.91
5156.68
5173.45
5190.22
5206.99
5223.76
5240.53
5257.3
5274.07
5290.84
5307.61
5324.38
5341.15
5357.92
5374.68
5391.45
5408.22
5424.99
5441.76
5458.53
5475.3
5492.07
5508.84
5525.61
5542.38
5559.15
5575.92
5592.69
5609.46
5626.23
5643
5659.77
5676.54
5693.31
5710.08
5726.85
5743.62
5760.39
5777.16
5793.93
5810.7
5827.47
5844.24
5861.01
5877.78
5894.55
5911.31
5928.08
5944.85
5961.62
5978.39
5995.16
6011.93
6028.7
6045.47
6062.24
6079.01
6095.78
6112.55
6129.32
6146.09
6162.86
6179.63
6196.4
6213.17
6229.94
6246.71
6263.48
6280.25
6297.02
6313.79
6330.56
6347.33
6364.1
6380.87
6397.64
6414.41
6431.18
6447.94
6464.71
6481.48
6498.25
6515.02
6531.79
6548.56
6565.33
6582.1
6598.87
6615.64
6632.41
6649.18
6665.95
6682.72
6699.49
6716.26
6733.03
6749.8
6766.57
6783.34
6800.11
6816.88
6833.65
6850.42
6867.19
6883.96
6900.73
6917.5
6934.27
6951.04
6967.81
6984.57
7001.34
7018.11
7034.88
7051.65
7068.42
7085.19
7101.96
7118.73
7135.5
7152.27
7169.04
7185.81
7202.58
7219.35
7236.12
7252.89
7269.66
7286.43
7303.2
7319.97
7336.74
7353.51
7370.28
7387.05
7403.82
7420.59
7437.36
7454.13
7470.9
7487.67
7504.44
7521.2
7537.97
