# Supplementary material for: Attosecond electron–spin dynamics in Xe 4d photoionization
Source: Nat Commun. 2020 Oct 7;11:5042. doi: 10.1038/s41467-020-18847-1 (PMC7541461; doi:10.1038/s41467-020-18847-1)
Supplement: Supplementary file 3 — Source Data [file 41467_2020_18847_MOESM3_ESM.zip › Fig5/fig5az.csv]

2.89133e-07	2.1008e-07	1.29948e-07	4.54613e-08	-4.75253e-08	-1.54828e-07	-2.85397e-07	-4.54269e-07	-6.89179e-07	-1.04722e-06	-1.66334e-06	-2.91698e-06	-5.96533e-06	6.39148e-05	-0.000107634	0.000147263	-0.000173806	0.000195762	-0.000204961	0.000209254	-0.000203693	0.000196544	-0.000183359	0.000169481	-0.000149746	0.000129564	-0.000107317	8.96233e-05	-7.40625e-05	6.4042e-05	-5.61174e-05	5.30886e-05	-5.07036e-05	5.1254e-05	-5.11636e-05	5.30038e-05	-5.35797e-05	5.54774e-05	-5.59683e-05	5.753e-05	-5.76491e-05	5.87365e-05	-5.84231e-05	5.901e-05	-5.82602e-05	5.83679e-05	-5.72184e-05	5.69112e-05	-5.54241e-05	5.47561e-05
2.42874e-07	1.63153e-07	8.16853e-08	-4.91427e-09	-1.00986e-07	-2.12673e-07	-3.4948e-07	-5.27433e-07	-7.76165e-07	-1.15683e-06	-1.81449e-06	-3.16044e-06	-6.49593e-06	6.29273e-05	-0.000106083	0.000145768	-0.000172338	0.000194666	-0.00020414	0.00020884	-0.000203518	0.000196667	-0.000183679	0.000170067	-0.000150498	0.000130487	-0.000108294	9.06469e-05	-7.50357e-05	6.49699e-05	-5.6944e-05	5.3849e-05	-5.13723e-05	5.18732e-05	-5.17199e-05	5.35379e-05	-5.40782e-05	5.59739e-05	-5.64488e-05	5.80222e-05	-5.81383e-05	5.92457e-05	-5.89373e-05	5.95488e-05	-5.8809e-05	5.89437e-05	-5.78071e-05	5.75275e-05	-5.60546e-05	5.54138e-05
1.96631e-07	1.16232e-07	3.3421e-08	-5.53004e-08	-1.54468e-07	-2.70551e-07	-4.13611e-07	-6.00662e-07	-8.63239e-07	-1.26655e-06	-1.9658e-06	-3.4041e-06	-7.02644e-06	6.19453e-05	-0.000104542	0.000144286	-0.000170888	0.000193589	-0.00020334	0.000208447	-0.000203364	0.00019681	-0.00018402	0.00017067	-0.000151266	0.000131425	-0.000109282	9.16804e-05	-7.60169e-05	6.59048e-05	-5.77765e-05	5.4615e-05	-5.20464e-05	5.24978e-05	-5.22815e-05	5.40774e-05	-5.45822e-05	5.64762e-05	-5.69351e-05	5.85204e-05	-5.86334e-05	5.9761e-05	-5.94576e-05	6.00938e-05	-5.93639e-05	5.95256e-05	-5.84017e-05	5.81499e-05	-5.66909e-05	5.60772e-05
1.50387e-07	6.93029e-08	-1.48604e-08	-1.05714e-07	-2.07988e-07	-3.2848e-07	-4.77809e-07	-6.73981e-07	-9.5043e-07	-1.37643e-06	-2.11732e-06	-3.648e-06	-7.55696e-06	6.09686e-05	-0.000103011	0.00014282	-0.000169455	0.000192533	-0.00020256	0.000208076	-0.000203231	0.000196974	-0.000184379	0.000171292	-0.00015205	0.000132377	-0.000110283	9.27237e-05	-7.70062e-05	6.68467e-05	-5.8615e-05	5.53867e-05	-5.27257e-05	5.31278e-05	-5.28485e-05	5.46225e-05	-5.50917e-05	5.69843e-05	-5.74272e-05	5.90246e-05	-5.91345e-05	6.02824e-05	-5.99841e-05	6.0645e-05	-5.99249e-05	6.01136e-05	-5.90024e-05	5.87782e-05	-5.7333e-05	5.67464e-05
1.04129e-07	2.23505e-08	-6.31745e-08	-1.5617e-07	-2.61563e-07	-3.8648e-07	-5.42097e-07	-7.47412e-07	-1.03777e-06	-1.4865e-06	-2.2691e-06	-3.89223e-06	-8.08761e-06	5.99974e-05	-0.00010149	0.000141367	-0.000168039	0.000191495	-0.000201802	0.000207727	-0.000203119	0.000197159	-0.000184758	0.000171932	-0.000152851	0.000133343	-0.000111295	9.37769e-05	-7.80036e-05	6.77957e-05	-5.94596e-05	5.61641e-05	-5.34104e-05	5.37632e-05	-5.34207e-05	5.51732e-05	-5.56069e-05	5.74982e-05	-5.79251e-05	5.95348e-05	-5.96416e-05	6.081e-05	-6.05166e-05	6.12023e-05	-6.0492e-05	6.07078e-05	-5.96091e-05	5.94126e-05	-5.7981e-05	5.74214e-05
5.784e-08	-2.46408e-08	-1.11537e-07	-2.06686e-07	-3.15212e-07	-4.4457e-07	-6.06494e-07	-8.2098e-07	-1.12527e-06	-1.5968e-06	-2.42117e-06	-4.13685e-06	-8.61851e-06	5.90315e-05	-9.9978e-05	0.000139929	-0.00016664	0.000190478	-0.000201064	0.000207399	-0.000203028	0.000197364	-0.000185156	0.00017259	-0.000153667	0.000134323	-0.000112319	9.48401e-05	-7.90093e-05	6.87517e-05	-6.03104e-05	5.69473e-05	-5.41005e-05	5.4404e-05	-5.39984e-05	5.57294e-05	-5.61276e-05	5.80179e-05	-5.84289e-05	6.00511e-05	-6.01548e-05	6.13439e-05	-6.10553e-05	6.1766e-05	-6.10653e-05	6.13082e-05	-6.02218e-05	6.0053e-05	-5.86349e-05	5.81023e-05
1.15063e-08	-7.16861e-08	-1.59965e-07	-2.57279e-07	-3.68951e-07	-5.02767e-07	-6.71023e-07	-8.94708e-07	-1.21298e-06	-1.70735e-06	-2.57359e-06	-4.38193e-06	-9.14976e-06	5.80709e-05	-9.84761e-05	0.000138504	-0.000165258	0.00018948	-0.000200347	0.000207093	-0.000202959	0.00019759	-0.000185574	0.000173265	-0.0001545	0.000135318	-0.000113355	9.59133e-05	-8.00231e-05	6.97149e-05	-6.11673e-05	5.77363e-05	-5.47961e-05	5.50503e-05	-5.45814e-05	5.62913e-05	-5.6654e-05	5.85435e-05	-5.89385e-05	6.05735e-05	-6.0674e-05	6.18839e-05	-6.16001e-05	6.23359e-05	-6.16447e-05	6.19148e-05	-6.08407e-05	6.06996e-05	-5.92947e-05	5.87891e-05
-3.48879e-08	-1.18801e-07	-2.08472e-07	-3.07965e-07	-4.22799e-07	-5.61093e-07	-7.35703e-07	-9.68621e-07	-1.30092e-06	-1.8182e-06	-2.7264e-06	-4.62754e-06	-9.68148e-06	5.71157e-05	-9.69837e-05	0.000137094	-0.000163893	0.000188502	-0.000199651	0.000206809	-0.00020291	0.000197837	-0.000186011	0.00017396	-0.000155348	0.000136326	-0.000114403	9.69965e-05	-8.10453e-05	7.06853e-05	-6.20304e-05	5.85311e-05	-5.54971e-05	5.57022e-05	-5.51699e-05	5.68588e-05	-5.7186e-05	5.9075e-05	-5.94541e-05	6.1102e-05	-6.11993e-05	6.24303e-05	-6.21512e-05	6.29122e-05	-6.22304e-05	6.25277e-05	-6.14656e-05	6.13522e-05	-5.99605e-05	5.94819e-05
-8.13578e-08	-1.66001e-07	-2.57076e-07	-3.5876e-07	-4.76773e-07	-6.19564e-07	-8.00556e-07	-1.04274e-06	-1.38912e-06	-1.92938e-06	-2.87965e-06	-4.87375e-06	-1.02138e-05	5.61658e-05	-9.55007e-05	0.000135698	-0.000162544	0.000187544	-0.000198975	0.000206546	-0.000202883	0.000198104	-0.000186467	0.000174672	-0.000156213	0.000137349	-0.000115463	9.80899e-05	-8.20758e-05	7.1663e-05	-6.28997e-05	5.93318e-05	-5.62036e-05	5.63596e-05	-5.57639e-05	5.7432e-05	-5.77237e-05	5.96124e-05	-5.99756e-05	6.16367e-05	-6.17308e-05	6.29829e-05	-6.27085e-05	6.34947e-05	-6.28223e-05	6.31469e-05	-6.20968e-05	6.20111e-05	-6.06322e-05	6.01806e-05
-1.27919e-07	-2.13302e-07	-3.05792e-07	-4.09682e-07	-5.3089e-07	-6.78202e-07	-8.65604e-07	-1.1171e-06	-1.47761e-06	-2.04093e-06	-3.03339e-06	-5.12063e-06	-1.07468e-05	5.52213e-05	-9.40273e-05	0.000134316	-0.000161213	0.000186605	-0.00019832	0.000206305	-0.000202877	0.000198392	-0.000186942	0.000175402	-0.000157095	0.000138387	-0.000116535	9.91936e-05	-8.31147e-05	7.2648e-05	-6.37753e-05	6.01385e-05	-5.69156e-05	5.70226e-05	-5.63633e-05	5.8011e-05	-5.82671e-05	6.01557e-05	-6.0503e-05	6.21776e-05	-6.22684e-05	6.35418e-05	-6.3272e-05	6.40837e-05	-6.34204e-05	6.37725e-05	-6.27341e-05	6.26762e-05	-6.131e-05	6.08853e-05
-1.74586e-07	-2.60719e-07	-3.54636e-07	-4.60747e-07	-5.8517e-07	-7.37025e-07	-9.30868e-07	-1.19171e-06	-1.56641e-06	-2.15287e-06	-3.18766e-06	-5.36825e-06	-1.12806e-05	5.42821e-05	-9.25631e-05	0.000132948	-0.000159897	0.000185685	-0.000197685	0.000206085	-0.000202892	0.000198701	-0.000187438	0.000176151	-0.000157992	0.000139439	-0.000117619	0.000100307	-8.41621e-05	7.36403e-05	-6.46573e-05	6.09511e-05	-5.76332e-05	5.76913e-05	-5.69682e-05	5.85957e-05	-5.88162e-05	6.07051e-05	-6.10364e-05	6.27246e-05	-6.28122e-05	6.41071e-05	-6.38418e-05	6.46791e-05	-6.40248e-05	6.44044e-05	-6.33776e-05	6.33475e-05	-6.19938e-05	6.15961e-05
-2.21375e-07	-3.08268e-07	-4.03625e-07	-5.11972e-07	-6.39629e-07	-7.96053e-07	-9.96369e-07	-1.2666e-06	-1.65555e-06	-2.26526e-06	-3.34252e-06	-5.61667e-06	-1.18153e-05	5.33481e-05	-9.11083e-05	0.000131593	-0.000158599	0.000184785	-0.000197071	0.000205887	-0.000202928	0.000199031	-0.000187952	0.000176919	-0.000158906	0.000140505	-0.000118715	0.000101432	-8.5218e-05	7.46401e-05	-6.55456e-05	6.17698e-05	-5.83564e-05	5.83657e-05	-5.75787e-05	5.91861e-05	-5.93711e-05	6.12605e-05	-6.15759e-05	6.32779e-05	-6.33622e-05	6.46788e-05	-6.4418e-05	6.52809e-05	-6.46356e-05	6.50427e-05	-6.40273e-05	6.40251e-05	-6.26837e-05	6.23129e-05
-2.68302e-07	-3.55965e-07	-4.52775e-07	-5.63374e-07	-6.94286e-07	-8.55305e-07	-1.06213e-06	-1.3418e-06	-1.74507e-06	-2.37811e-06	-3.498e-06	-5.86597e-06	-1.2351e-05	5.24195e-05	-8.96627e-05	0.000130253	-0.000157316	0.000183904	-0.000196478	0.00020571	-0.000202985	0.000199381	-0.000188486	0.000177704	-0.000159837	0.000141586	-0.000119823	0.000102566	-8.62824e-05	7.56474e-05	-6.64404e-05	6.25945e-05	-5.90853e-05	5.90457e-05	-5.81948e-05	5.97824e-05	-5.99318e-05	6.18219e-05	-6.21214e-05	6.38375e-05	-6.39184e-05	6.52569e-05	-6.50004e-05	6.58892e-05	-6.52527e-05	6.56874e-05	-6.46833e-05	6.4709e-05	-6.33797e-05	6.30358e-05
-3.15382e-07	-4.03827e-07	-5.02103e-07	-6.14972e-07	-7.4916e-07	-9.14802e-07	-1.12817e-06	-1.41734e-06	-1.83499e-06	-2.49148e-06	-3.65417e-06	-6.11622e-06	-1.28879e-05	5.14961e-05	-8.82263e-05	0.000128927	-0.000156051	0.000183043	-0.000195905	0.000205556	-0.000203064	0.000199753	-0.00018904	0.000178508	-0.000160783	0.000142682	-0.000120943	0.000103711	-8.73554e-05	7.66622e-05	-6.73416e-05	6.34254e-05	-5.98199e-05	5.97316e-05	-5.88165e-05	6.03846e-05	-6.04983e-05	6.23895e-05	-6.26729e-05	6.44034e-05	-6.44809e-05	6.58415e-05	-6.55893e-05	6.6504e-05	-6.58762e-05	6.63386e-05	-6.53457e-05	6.53992e-05	-6.40819e-05	6.3765e-05
-3.62631e-07	-4.51868e-07	-5.51625e-07	-6.66781e-07	-8.04268e-07	-9.74563e-07	-1.19452e-06	-1.49323e-06	-1.92535e-06	-2.6054e-06	-3.81106e-06	-6.36749e-06	-1.34261e-05	5.0578e-05	-8.67989e-05	0.000127614	-0.000154801	0.000182201	-0.000195352	0.000205423	-0.000203163	0.000200145	-0.000189613	0.000179331	-0.000161747	0.000143792	-0.000122076	0.000104867	-8.84372e-05	7.76846e-05	-6.82494e-05	6.42625e-05	-6.05602e-05	6.04232e-05	-5.94438e-05	6.09926e-05	-6.10707e-05	6.29631e-05	-6.32306e-05	6.49756e-05	-6.50497e-05	6.64326e-05	-6.61845e-05	6.71253e-05	-6.65061e-05	6.69964e-05	-6.60144e-05	6.60959e-05	-6.47903e-05	6.45003e-05
-4.10065e-07	-5.00106e-07	-6.01358e-07	-7.1882e-07	-8.59631e-07	-1.03461e-06	-1.26119e-06	-1.5695e-06	-2.01617e-06	-2.7199e-06	-3.96874e-06	-6.61985e-06	-1.39656e-05	4.96652e-05	-8.53807e-05	0.000126315	-0.000153568	0.000181379	-0.00019482	0.000205311	-0.000203284	0.000200558	-0.000190205	0.000180172	-0.000162727	0.000144917	-0.000123221	0.000106033	-8.95276e-05	7.87148e-05	-6.91637e-05	6.51058e-05	-6.13062e-05	6.11207e-05	-6.00769e-05	6.16066e-05	-6.1649e-05	6.3543e-05	-6.37943e-05	6.55542e-05	-6.56248e-05	6.70301e-05	-6.67862e-05	6.77532e-05	-6.71425e-05	6.76607e-05	-6.66895e-05	6.6799e-05	-6.55049e-05	6.52418e-05
-4.57701e-07	-5.48557e-07	-6.51319e-07	-7.71107e-07	-9.15266e-07	-1.09496e-06	-1.32821e-06	-1.64618e-06	-2.10748e-06	-2.83503e-06	-4.12724e-06	-6.87338e-06	-1.45067e-05	4.87576e-05	-8.39714e-05	0.00012503	-0.000152351	0.000180576	-0.000194309	0.000205221	-0.000203426	0.000200992	-0.000190818	0.000181032	-0.000163723	0.000146057	-0.000124378	0.00010721	-9.06269e-05	7.97526e-05	-7.00847e-05	6.59554e-05	-6.20581e-05	6.18241e-05	-6.07156e-05	6.22265e-05	-6.22332e-05	6.4129e-05	-6.43643e-05	6.61393e-05	-6.62062e-05	6.76343e-05	-6.73944e-05	6.83878e-05	-6.77854e-05	6.83315e-05	-6.7371e-05	6.75085e-05	-6.62258e-05	6.59897e-05
-5.05556e-07	-5.97238e-07	-7.01526e-07	-8.23659e-07	-9.71192e-07	-1.15564e-06	-1.39561e-06	-1.7233e-06	-2.19932e-06	-2.95082e-06	-4.28662e-06	-7.12815e-06	-1.50493e-05	4.78553e-05	-8.2571e-05	0.000123759	-0.00015115	0.000179792	-0.000193817	0.000205153	-0.000203589	0.000201448	-0.000191449	0.00018191	-0.000164736	0.000147212	-0.000125548	0.000108398	-9.1735e-05	8.07983e-05	-7.10123e-05	6.68113e-05	-6.28159e-05	6.25334e-05	-6.13602e-05	6.28525e-05	-6.28233e-05	6.47213e-05	-6.49405e-05	6.67307e-05	-6.67941e-05	6.8245e-05	-6.8009e-05	6.9029e-05	-6.84348e-05	6.90091e-05	-6.8059e-05	6.82246e-05	-6.6953e-05	6.67438e-05
-5.53644e-07	-6.46166e-07	-7.51996e-07	-8.76495e-07	-1.02743e-06	-1.21666e-06	-1.4634e-06	-1.80088e-06	-2.29172e-06	-3.06731e-06	-4.44694e-06	-7.38424e-06	-1.55936e-05	4.69583e-05	-8.11795e-05	0.000122501	-0.000149966	0.000179028	-0.000193347	0.000205107	-0.000203773	0.000201924	-0.000192101	0.000182808	-0.000165766	0.000148382	-0.000126731	0.000109596	-9.28521e-05	8.18518e-05	-7.19467e-05	6.76737e-05	-6.35795e-05	6.32487e-05	-6.20105e-05	6.34846e-05	-6.34195e-05	6.53198e-05	-6.55228e-05	6.73287e-05	-6.73884e-05	6.88624e-05	-6.86303e-05	6.9677e-05	-6.90908e-05	6.96933e-05	-6.87534e-05	6.89473e-05	-6.76866e-05	6.75044e-05
-6.01984e-07	-6.95357e-07	-8.02746e-07	-9.29634e-07	-1.084e-06	-1.27806e-06	-1.5316e-06	-1.87895e-06	-2.38471e-06	-3.18454e-06	-4.60823e-06	-7.64171e-06	-1.61399e-05	4.60666e-05	-7.97969e-05	0.000121257	-0.000148797	0.000178283	-0.000192896	0.000205083	-0.000203979	0.000202421	-0.000192772	0.000183724	-0.000166813	0.000149567	-0.000127926	0.000110805	-9.39781e-05	8.29133e-05	-7.28879e-05	6.85424e-05	-6.43491e-05	6.397e-05	-6.26667e-05	6.41227e-05	-6.40217e-05	6.59247e-05	-6.61115e-05	6.79332e-05	-6.79892e-05	6.94865e-05	-6.92581e-05	7.03316e-05	-6.97534e-05	7.03842e-05	-6.94545e-05	6.96765e-05	-6.84266e-05	6.82714e-05
-6.50593e-07	-7.4483e-07	-8.53794e-07	-9.83094e-07	-1.14092e-06	-1.33984e-06	-1.60026e-06	-1.95753e-06	-2.47832e-06	-3.30254e-06	-4.77056e-06	-7.90065e-06	-1.6688e-05	4.51801e-05	-7.8423e-05	0.000120027	-0.000147645	0.000177558	-0.000192466	0.00020508	-0.000204206	0.00020294	-0.000193464	0.000184659	-0.000167876	0.000150767	-0.000129134	0.000112026	-9.51132e-05	8.39828e-05	-7.38359e-05	6.94177e-05	-6.51247e-05	6.46975e-05	-6.33287e-05	6.4767e-05	-6.46299e-05	6.65359e-05	-6.67065e-05	6.85443e-05	-6.85964e-05	7.01173e-05	-6.98925e-05	7.09931e-05	-7.04226e-05	7.10819e-05	-7.01621e-05	7.04124e-05	-6.9173e-05	6.90448e-05
-6.99488e-07	-7.94602e-07	-9.0516e-07	-1.03689e-06	-1.19821e-06	-1.40204e-06	-1.66938e-06	-2.03666e-06	-2.57258e-06	-3.42137e-06	-4.93399e-06	-8.16113e-06	-1.72383e-05	4.42988e-05	-7.70578e-05	0.00011881	-0.000146509	0.000176852	-0.000192057	0.000205099	-0.000204454	0.00020348	-0.000194175	0.000185613	-0.000168957	0.000151982	-0.000130354	0.000113257	-9.62574e-05	8.50604e-05	-7.47908e-05	7.02996e-05	-6.59063e-05	6.5431e-05	-6.39967e-05	6.54174e-05	-6.52442e-05	6.71535e-05	-6.73078e-05	6.9162e-05	-6.92102e-05	7.07549e-05	-7.05336e-05	7.16614e-05	-7.10986e-05	7.17863e-05	-7.08763e-05	7.1155e-05	-6.99259e-05	6.98247e-05
-7.48685e-07	-8.4469e-07	-9.5686e-07	-1.09105e-06	-1.25589e-06	-1.46467e-06	-1.73899e-06	-2.11636e-06	-2.66753e-06	-3.54106e-06	-5.09855e-06	-8.42322e-06	-1.77907e-05	4.34228e-05	-7.57012e-05	0.000117607	-0.000145388	0.000176165	-0.000191667	0.00020514	-0.000204724	0.000204041	-0.000194906	0.000186586	-0.000170054	0.000153213	-0.000131588	0.0001145	-9.74108e-05	8.61461e-05	-7.57527e-05	7.11881e-05	-6.6694e-05	6.61707e-05	-6.46706e-05	6.60741e-05	-6.58647e-05	6.77776e-05	-6.79155e-05	6.97864e-05	-6.98306e-05	7.13993e-05	-7.11814e-05	7.23366e-05	-7.17813e-05	7.24977e-05	-7.15972e-05	7.19044e-05	-7.06853e-05	7.06112e-05
-7.98205e-07	-8.95113e-07	-1.00891e-06	-1.14559e-06	-1.31399e-06	-1.52776e-06	-1.80912e-06	-2.19666e-06	-2.7632e-06	-3.66166e-06	-5.26431e-06	-8.68702e-06	-1.83455e-05	4.25521e-05	-7.43533e-05	0.000116418	-0.000144284	0.000175498	-0.000191299	0.000205203	-0.000205015	0.000204624	-0.000195657	0.000187578	-0.000171169	0.000154459	-0.000132834	0.000115753	-9.85735e-05	8.724e-05	-7.67216e-05	7.20832e-05	-6.74879e-05	6.69167e-05	-6.53505e-05	6.67371e-05	-6.64914e-05	6.84081e-05	-6.85296e-05	7.04175e-05	-7.04577e-05	7.20505e-05	-7.18359e-05	7.30187e-05	-7.24707e-05	7.32159e-05	-7.23249e-05	7.26605e-05	-7.14514e-05	7.14044e-05
-8.48063e-07	-9.4589e-07	-1.06134e-06	-1.20053e-06	-1.37252e-06	-1.59133e-06	-1.87979e-06	-2.2776e-06	-2.85962e-06	-3.7832e-06	-5.43133e-06	-8.9526e-06	-1.89027e-05	4.16867e-05	-7.30139e-05	0.000115243	-0.000143195	0.00017485	-0.00019095	0.000205288	-0.000205327	0.000205228	-0.000196428	0.000188589	-0.000172301	0.000155721	-0.000134093	0.000117018	-9.97455e-05	8.83422e-05	-7.76975e-05	7.29851e-05	-6.82879e-05	6.76689e-05	-6.60365e-05	6.74064e-05	-6.71243e-05	6.90452e-05	-6.91502e-05	7.10553e-05	-7.10913e-05	7.27087e-05	-7.24973e-05	7.37077e-05	-7.3167e-05	7.39411e-05	-7.30593e-05	7.34235e-05	-7.2224e-05	7.22041e-05
-8.9828e-07	-9.97039e-07	-1.11416e-06	-1.25589e-06	-1.43151e-06	-1.6554e-06	-1.95103e-06	-2.35919e-06	-2.95684e-06	-3.90573e-06	-5.59966e-06	-9.22003e-06	-1.94625e-05	4.08265e-05	-7.16831e-05	0.000114081	-0.000142122	0.000174222	-0.000190622	0.000205396	-0.000205661	0.000205854	-0.000197219	0.00018962	-0.00017345	0.000156998	-0.000135366	0.000118295	-0.000100927	8.94528e-05	-7.86806e-05	7.38939e-05	-6.90942e-05	6.84275e-05	-6.67285e-05	6.8082e-05	-6.77634e-05	6.96889e-05	-6.97772e-05	7.16999e-05	-7.17317e-05	7.33738e-05	-7.31654e-05	7.44038e-05	-7.38701e-05	7.46733e-05	-7.38005e-05	7.41934e-05	-7.30033e-05	7.30106e-05
-9.48873e-07	-1.04858e-06	-1.16739e-06	-1.31169e-06	-1.49097e-06	-1.72e-06	-2.02287e-06	-2.44147e-06	-3.05488e-06	-4.02929e-06	-5.76935e-06	-9.48941e-06	-2.0025e-05	3.99716e-05	-7.03607e-05	0.000112932	-0.000141066	0.000173613	-0.000190315	0.000205525	-0.000206017	0.000206501	-0.00019803	0.00019067	-0.000174616	0.000158291	-0.000136651	0.000119583	-0.000102118	9.05719e-05	-7.96709e-05	7.48095e-05	-6.99068e-05	6.91925e-05	-6.74267e-05	6.87641e-05	-6.84089e-05	7.03392e-05	-7.04108e-05	7.23513e-05	-7.23788e-05	7.40459e-05	-7.38404e-05	7.5107e-05	-7.45801e-05	7.54126e-05	-7.45485e-05	7.49702e-05	-7.37894e-05	7.38239e-05
-9.99862e-07	-1.10053e-06	-1.22106e-06	-1.36795e-06	-1.55094e-06	-1.78515e-06	-2.09533e-06	-2.52447e-06	-3.15379e-06	-4.15393e-06	-5.94047e-06	-9.76081e-06	-2.05903e-05	3.91219e-05	-6.90467e-05	0.000111798	-0.000140024	0.000173023	-0.000190027	0.000205676	-0.000206394	0.00020717	-0.000198861	0.000191739	-0.0001758	0.0001596	-0.00013795	0.000120882	-0.000103318	9.16995e-05	-8.06684e-05	7.5732e-05	-7.07257e-05	6.99639e-05	-6.81311e-05	6.94527e-05	-6.90607e-05	7.09961e-05	-7.1051e-05	7.30097e-05	-7.30327e-05	7.4725e-05	-7.45224e-05	7.58173e-05	-7.52971e-05	7.61589e-05	-7.53035e-05	7.5754e-05	-7.45822e-05	7.4644e-05
-1.05127e-06	-1.15291e-06	-1.27518e-06	-1.42469e-06	-1.61142e-06	-1.85089e-06	-2.16844e-06	-2.60823e-06	-3.25359e-06	-4.27969e-06	-6.11308e-06	-1.00343e-05	-2.11585e-05	3.82776e-05	-6.77411e-05	0.000110677	-0.000138999	0.000172453	-0.000189761	0.00020585	-0.000206793	0.000207861	-0.000199713	0.000192829	-0.000177001	0.000160925	-0.000139262	0.000122193	-0.000104528	9.28356e-05	-8.16733e-05	7.66615e-05	-7.15509e-05	7.07418e-05	-6.88417e-05	7.01478e-05	-6.97189e-05	7.16598e-05	-7.16979e-05	7.3675e-05	-7.36935e-05	7.54113e-05	-7.52113e-05	7.65347e-05	-7.60211e-05	7.69124e-05	-7.60654e-05	7.65449e-05	-7.53818e-05	7.5471e-05
-1.10311e-06	-1.20575e-06	-1.32977e-06	-1.48194e-06	-1.67246e-06	-1.91722e-06	-2.24223e-06	-2.69277e-06	-3.35433e-06	-4.40662e-06	-6.28724e-06	-1.031e-05	-2.17298e-05	3.74385e-05	-6.64438e-05	0.000109569	-0.000137989	0.000171903	-0.000189514	0.000206046	-0.000207213	0.000208574	-0.000200585	0.000193937	-0.00017822	0.000162266	-0.000140588	0.000123516	-0.000105748	9.39805e-05	-8.26855e-05	7.75981e-05	-7.23827e-05	7.15263e-05	-6.95585e-05	7.08495e-05	-7.03835e-05	7.23303e-05	-7.23514e-05	7.43473e-05	-7.43611e-05	7.61046e-05	-7.59072e-05	7.72594e-05	-7.67522e-05	7.76731e-05	-7.68343e-05	7.73429e-05	-7.61883e-05	7.63049e-05
-1.1554e-06	-1.25905e-06	-1.38485e-06	-1.53971e-06	-1.73406e-06	-1.98418e-06	-2.31672e-06	-2.77812e-06	-3.45605e-06	-4.53478e-06	-6.46301e-06	-1.0588e-05	-2.23044e-05	3.66047e-05	-6.51548e-05	0.000108475	-0.000136996	0.000171372	-0.000189289	0.000206265	-0.000207656	0.000209308	-0.000201478	0.000195066	-0.000179457	0.000163622	-0.000141927	0.000124851	-0.000106978	9.51342e-05	-8.37052e-05	7.85419e-05	-7.32209e-05	7.23174e-05	-7.02817e-05	7.15578e-05	-7.10546e-05	7.30076e-05	-7.30116e-05	7.50266e-05	-7.50357e-05	7.68052e-05	-7.66102e-05	7.79914e-05	-7.74903e-05	7.84411e-05	-7.76103e-05	7.81481e-05	-7.70017e-05	7.71458e-05
-1.20817e-06	-1.31285e-06	-1.44046e-06	-1.59804e-06	-1.79626e-06	-2.0518e-06	-2.39196e-06	-2.86433e-06	-3.55878e-06	-4.66419e-06	-6.64045e-06	-1.08684e-05	-2.28822e-05	3.57763e-05	-6.3874e-05	0.000107395	-0.000136017	0.00017086	-0.000189083	0.000206505	-0.00020812	0.000210065	-0.000202391	0.000196215	-0.000180711	0.000164995	-0.000143279	0.000126198	-0.000108217	9.62966e-05	-8.47324e-05	7.94928e-05	-7.40657e-05	7.31152e-05	-7.10113e-05	7.22727e-05	-7.17323e-05	7.36918e-05	-7.36786e-05	7.5713e-05	-7.57172e-05	7.75131e-05	-7.73202e-05	7.87306e-05	-7.82356e-05	7.92164e-05	-7.83934e-05	7.89605e-05	-7.78221e-05	7.79937e-05
-1.26144e-06	-1.36716e-06	-1.4966e-06	-1.65694e-06	-1.85908e-06	-2.1201e-06	-2.46796e-06	-2.95142e-06	-3.66257e-06	-4.79493e-06	-6.81963e-06	-1.11512e-05	-2.34636e-05	3.49532e-05	-6.26014e-05	0.000106329	-0.000135055	0.000170369	-0.000188899	0.000206769	-0.000208606	0.000210844	-0.000203325	0.000197383	-0.000181983	0.000166385	-0.000144646	0.000127557	-0.000109467	9.74681e-05	-8.57672e-05	8.04511e-05	-7.49171e-05	7.39197e-05	-7.17472e-05	7.29945e-05	-7.24165e-05	7.43829e-05	-7.43524e-05	7.64065e-05	-7.64057e-05	7.82282e-05	-7.80375e-05	7.94773e-05	-7.89881e-05	7.9999e-05	-7.91836e-05	7.97801e-05	-7.86496e-05	7.88488e-05
-1.31523e-06	-1.42201e-06	-1.55331e-06	-1.71644e-06	-1.92255e-06	-2.18911e-06	-2.54475e-06	-3.03943e-06	-3.76745e-06	-4.92702e-06	-7.00062e-06	-1.14366e-05	-2.40485e-05	3.41353e-05	-6.1337e-05	0.000105276	-0.000134108	0.000169896	-0.000188735	0.000207055	-0.000209114	0.000211645	-0.000204279	0.000198572	-0.000183273	0.000167791	-0.000146026	0.000128928	-0.000110726	9.86485e-05	-8.68097e-05	8.14167e-05	-7.57752e-05	7.4731e-05	-7.24897e-05	7.3723e-05	-7.31074e-05	7.5081e-05	-7.50331e-05	7.71073e-05	-7.71013e-05	7.89507e-05	-7.87619e-05	8.02314e-05	-7.97479e-05	8.07892e-05	-7.99811e-05	8.06072e-05	-7.94841e-05	7.9711e-05
-1.36956e-06	-1.47742e-06	-1.6106e-06	-1.77656e-06	-1.98669e-06	-2.25885e-06	-2.62238e-06	-3.1284e-06	-3.87348e-06	-5.06054e-06	-7.18347e-06	-1.17246e-05	-2.46372e-05	3.33229e-05	-6.00806e-05	0.000104237	-0.000133177	0.000169444	-0.000188591	0.000207364	-0.000209644	0.000212468	-0.000205255	0.000199781	-0.000184581	0.000169213	-0.00014742	0.000130311	-0.000111996	9.98381e-05	-8.78598e-05	8.23897e-05	-7.66399e-05	7.55492e-05	-7.32387e-05	7.44584e-05	-7.38049e-05	7.57862e-05	-7.57207e-05	7.78153e-05	-7.78041e-05	7.96807e-05	-7.94936e-05	8.09931e-05	-8.0515e-05	8.15868e-05	-8.07858e-05	8.14416e-05	-8.03258e-05	8.05805e-05
-1.42445e-06	-1.53341e-06	-1.6685e-06	-1.83732e-06	-2.05152e-06	-2.32937e-06	-2.70087e-06	-3.21836e-06	-3.98068e-06	-5.19553e-06	-7.36827e-06	-1.20154e-05	-2.52298e-05	3.25158e-05	-5.88324e-05	0.000103212	-0.000132261	0.000169012	-0.000188468	0.000207695	-0.000210196	0.000213314	-0.000206251	0.00020101	-0.000185907	0.000170652	-0.000148828	0.000131707	-0.000113275	0.000101037	-8.89178e-05	8.33702e-05	-7.75115e-05	7.63743e-05	-7.39942e-05	7.52007e-05	-7.45091e-05	7.64984e-05	-7.64152e-05	7.85307e-05	-7.8514e-05	8.04181e-05	-8.02327e-05	8.17622e-05	-8.12894e-05	8.23919e-05	-8.15979e-05	8.22835e-05	-8.11747e-05	8.14572e-05
-1.47993e-06	-1.59001e-06	-1.72703e-06	-1.89876e-06	-2.11709e-06	-2.40068e-06	-2.78025e-06	-3.30935e-06	-4.08911e-06	-5.33204e-06	-7.55507e-06	-1.2309e-05	-2.58264e-05	3.1714e-05	-5.75922e-05	0.0001022	-0.000131361	0.000168599	-0.000188366	0.000208049	-0.000210771	0.000214183	-0.000207268	0.00020226	-0.000187252	0.000172108	-0.00015025	0.000133115	-0.000114565	0.000102245	-8.99836e-05	8.43582e-05	-7.839e-05	7.72064e-05	-7.47564e-05	7.59499e-05	-7.52202e-05	7.72178e-05	-7.71168e-05	7.92534e-05	-7.92312e-05	8.1163e-05	-8.09791e-05	8.25391e-05	-8.20713e-05	8.32047e-05	-8.24173e-05	8.31329e-05	-8.20309e-05	8.23413e-05
-1.53603e-06	-1.64724e-06	-1.78623e-06	-1.9609e-06	-2.1834e-06	-2.47282e-06	-2.86056e-06	-3.40141e-06	-4.19882e-06	-5.47014e-06	-7.74396e-06	-1.26056e-05	-2.64272e-05	3.09177e-05	-5.636e-05	0.000101202	-0.000130476	0.000168206	-0.000188284	0.000208427	-0.000211367	0.000215074	-0.000208306	0.00020353	-0.000188615	0.000173581	-0.000151686	0.000134536	-0.000115866	0.000103462	-9.10574e-05	8.5354e-05	-7.92753e-05	7.80455e-05	-7.55253e-05	7.67063e-05	-7.59381e-05	7.79445e-05	-7.78254e-05	7.99836e-05	-7.99556e-05	8.19156e-05	-8.17329e-05	8.33236e-05	-8.28607e-05	8.40252e-05	-8.32442e-05	8.39899e-05	-8.28944e-05	8.32329e-05
-1.59276e-06	-1.70512e-06	-1.84611e-06	-2.02377e-06	-2.2505e-06	-2.54582e-06	-2.94184e-06	-3.49457e-06	-4.30984e-06	-5.60987e-06	-7.93501e-06	-1.29052e-05	-2.70323e-05	3.01267e-05	-5.51358e-05	0.000100218	-0.000129608	0.000167833	-0.000188224	0.000208827	-0.000211986	0.000215988	-0.000209366	0.000204821	-0.000189996	0.000175071	-0.000153137	0.000135969	-0.000117177	0.000104689	-9.21392e-05	8.63574e-05	-8.01676e-05	7.88918e-05	-7.63009e-05	7.74697e-05	-7.66628e-05	7.86784e-05	-7.85412e-05	8.07212e-05	-8.06873e-05	8.26758e-05	-8.24942e-05	8.41158e-05	-8.36576e-05	8.48534e-05	-8.40787e-05	8.48545e-05	-8.37653e-05	8.41319e-05
-1.65014e-06	-1.76369e-06	-1.9067e-06	-2.08739e-06	-2.31841e-06	-2.61971e-06	-3.02411e-06	-3.58889e-06	-4.42223e-06	-5.7513e-06	-8.12828e-06	-1.3208e-05	-2.76418e-05	2.93412e-05	-5.39195e-05	9.92475e-05	-0.000128754	0.00016748	-0.000188184	0.000209251	-0.000212628	0.000216925	-0.000210447	0.000206133	-0.000191396	0.000176578	-0.000154602	0.000137416	-0.000118498	0.000105926	-9.32291e-05	8.73687e-05	-8.1067e-05	7.97453e-05	-7.70833e-05	7.82403e-05	-7.73945e-05	7.94197e-05	-7.92641e-05	8.14664e-05	-8.14265e-05	8.34438e-05	-8.32631e-05	8.49159e-05	-8.44621e-05	8.56894e-05	-8.49206e-05	8.57269e-05	-8.46436e-05	8.50385e-05
-1.70822e-06	-1.82296e-06	-1.96803e-06	-2.1518e-06	-2.38717e-06	-2.69452e-06	-3.10741e-06	-3.68439e-06	-4.53603e-06	-5.89448e-06	-8.32387e-06	-1.3514e-05	-2.8256e-05	2.85611e-05	-5.2711e-05	9.8291e-05	-0.000127916	0.000167147	-0.000188165	0.000209698	-0.000213292	0.000217885	-0.000211549	0.000207466	-0.000192815	0.000178102	-0.000156081	0.000138875	-0.000119831	0.000107172	-9.43271e-05	8.83879e-05	-8.19734e-05	8.06061e-05	-7.78725e-05	7.90181e-05	-7.81332e-05	8.01684e-05	-7.99943e-05	8.22193e-05	-8.21731e-05	8.42195e-05	-8.40395e-05	8.57238e-05	-8.52742e-05	8.65333e-05	-8.57703e-05	8.66071e-05	-8.55295e-05	8.59527e-05
-1.76701e-06	-1.88297e-06	-2.03013e-06	-2.21701e-06	-2.4568e-06	-2.7703e-06	-3.19179e-06	-3.78113e-06	-4.65129e-06	-6.03948e-06	-8.52184e-06	-1.38234e-05	-2.88749e-05	2.77864e-05	-5.15105e-05	9.73483e-05	-0.000127094	0.000166834	-0.000188166	0.000210168	-0.000213979	0.000218869	-0.000212673	0.000208819	-0.000194253	0.000179644	-0.000157575	0.000140347	-0.000121173	0.000108428	-9.54334e-05	8.9415e-05	-8.28871e-05	8.14742e-05	-7.86687e-05	7.98032e-05	-7.88789e-05	8.09245e-05	-8.07317e-05	8.29798e-05	-8.29273e-05	8.50031e-05	-8.48237e-05	8.65398e-05	-8.60941e-05	8.73852e-05	-8.66276e-05	8.74952e-05	-8.6423e-05	8.68747e-05
-1.82654e-06	-1.94373e-06	-2.09302e-06	-2.28307e-06	-2.52733e-06	-2.84706e-06	-3.27728e-06	-3.87914e-06	-4.76807e-06	-6.18636e-06	-8.72229e-06	-1.41363e-05	-2.94988e-05	2.70172e-05	-5.03178e-05	9.64196e-05	-0.000126288	0.000166542	-0.000188189	0.000210662	-0.000214688	0.000219875	-0.000213818	0.000210195	-0.000195709	0.000181203	-0.000159084	0.000141833	-0.000122527	0.000109694	-9.6548e-05	9.04502e-05	-8.38079e-05	8.23497e-05	-7.94719e-05	8.05957e-05	-7.96318e-05	8.16882e-05	-8.14765e-05	8.37481e-05	-8.36889e-05	8.57947e-05	-8.56155e-05	8.73637e-05	-8.69218e-05	8.82451e-05	-8.74926e-05	8.83912e-05	-8.73241e-05	8.78044e-05
-1.88683e-06	-2.00529e-06	-2.15674e-06	-2.35e-06	-2.59881e-06	-2.92485e-06	-3.36392e-06	-3.97847e-06	-4.88643e-06	-6.33519e-06	-8.92528e-06	-1.44528e-05	-3.01277e-05	2.62535e-05	-4.91329e-05	9.55047e-05	-0.000125497	0.000166269	-0.000188233	0.00021118	-0.000215421	0.000220906	-0.000214985	0.000211591	-0.000197185	0.000182781	-0.000160608	0.000143332	-0.000123892	0.00011097	-9.7671e-05	9.14936e-05	-8.47361e-05	8.32328e-05	-8.02821e-05	8.13956e-05	-8.03918e-05	8.24596e-05	-8.22287e-05	8.45243e-05	-8.44583e-05	8.65942e-05	-8.64152e-05	8.81957e-05	-8.77573e-05	8.91131e-05	-8.83655e-05	8.92952e-05	-8.82329e-05	8.8742e-05
-1.94793e-06	-2.06767e-06	-2.22131e-06	-2.41784e-06	-2.67125e-06	-3.00371e-06	-3.45176e-06	-4.07918e-06	-5.0064e-06	-6.48603e-06	-9.13092e-06	-1.4773e-05	-3.07619e-05	2.54954e-05	-4.79557e-05	9.46039e-05	-0.000124721	0.000166017	-0.000188298	0.000211721	-0.000216176	0.000221959	-0.000216174	0.00021301	-0.00019868	0.000184376	-0.000162147	0.000144844	-0.000125268	0.000112256	-9.88025e-05	9.25451e-05	-8.56716e-05	8.41233e-05	-8.10994e-05	8.2203e-05	-8.11591e-05	8.32386e-05	-8.29884e-05	8.53083e-05	-8.52353e-05	8.74018e-05	-8.72226e-05	8.90359e-05	-8.86008e-05	8.99893e-05	-8.92463e-05	9.02073e-05	-8.91495e-05	8.96874e-05
-2.00985e-06	-2.1309e-06	-2.28677e-06	-2.48662e-06	-2.74471e-06	-3.08368e-06	-3.54083e-06	-4.1813e-06	-5.12805e-06	-6.63894e-06	-9.33928e-06	-1.5097e-05	-3.14015e-05	2.47427e-05	-4.67863e-05	9.3717e-05	-0.000123961	0.000165786	-0.000188384	0.000212286	-0.000216954	0.000223037	-0.000217386	0.00021445	-0.000200194	0.000185989	-0.000163701	0.00014637	-0.000126655	0.000113552	-9.99426e-05	9.3605e-05	-8.66146e-05	8.50216e-05	-8.19239e-05	8.30181e-05	-8.19337e-05	8.40253e-05	-8.37557e-05	8.61003e-05	-8.60201e-05	8.82176e-05	-8.8038e-05	8.98843e-05	-8.94522e-05	9.08737e-05	-9.01351e-05	9.11276e-05	-9.00739e-05	9.06409e-05
-2.07263e-06	-2.19502e-06	-2.35315e-06	-2.55637e-06	-2.81921e-06	-3.16478e-06	-3.63117e-06	-4.28488e-06	-5.25145e-06	-6.79401e-06	-9.55046e-06	-1.54249e-05	-3.20466e-05	2.39957e-05	-4.56246e-05	9.28443e-05	-0.000123217	0.000165575	-0.000188491	0.000212875	-0.000217756	0.000224138	-0.000218619	0.000215911	-0.000201728	0.00018762	-0.00016527	0.000147909	-0.000128053	0.000114859	-0.000101091	9.46734e-05	-8.75651e-05	8.59275e-05	-8.27556e-05	8.38407e-05	-8.27156e-05	8.48199e-05	-8.45305e-05	8.69004e-05	-8.68127e-05	8.90416e-05	-8.88614e-05	9.07411e-05	-9.03118e-05	9.17664e-05	-9.10319e-05	9.20561e-05	-9.10063e-05	9.16025e-05
-2.1363e-06	-2.26004e-06	-2.42049e-06	-2.62712e-06	-2.8948e-06	-3.24707e-06	-3.72284e-06	-4.38998e-06	-5.37664e-06	-6.9513e-06	-9.76454e-06	-1.57569e-05	-3.26975e-05	2.32542e-05	-4.44706e-05	9.19856e-05	-0.000122488	0.000165384	-0.00018862	0.000213489	-0.000218581	0.000225264	-0.000219874	0.000217395	-0.000203281	0.00018927	-0.000166854	0.000149463	-0.000129463	0.000116175	-0.000102249	9.57502e-05	-8.85232e-05	8.68413e-05	-8.35946e-05	8.46712e-05	-8.35049e-05	8.56224e-05	-8.5313e-05	8.77085e-05	-8.76132e-05	8.98738e-05	-8.96929e-05	9.16062e-05	-9.11794e-05	9.26676e-05	-9.19368e-05	9.29929e-05	-9.19467e-05	9.25722e-05
-2.20089e-06	-2.32602e-06	-2.4888e-06	-2.69892e-06	-2.9715e-06	-3.33059e-06	-3.81587e-06	-4.49665e-06	-5.50368e-06	-7.11089e-06	-9.98164e-06	-1.60932e-05	-3.33543e-05	2.25183e-05	-4.33242e-05	9.11411e-05	-0.000121775	0.000165214	-0.00018877	0.000214126	-0.000219429	0.000226414	-0.000221152	0.000218901	-0.000204854	0.000190938	-0.000168454	0.00015103	-0.000130884	0.000117503	-0.000103415	9.68356e-05	-8.9489e-05	8.7763e-05	-8.44409e-05	8.55094e-05	-8.43018e-05	8.64328e-05	-8.61032e-05	8.85249e-05	-8.84216e-05	9.07145e-05	-9.05324e-05	9.24798e-05	-9.20552e-05	9.35772e-05	-9.28499e-05	9.39382e-05	-9.28952e-05	9.35502e-05
-2.26643e-06	-2.39297e-06	-2.55815e-06	-2.7718e-06	-3.04936e-06	-3.41537e-06	-3.91033e-06	-4.60495e-06	-5.63265e-06	-7.27285e-06	-1.02018e-05	-1.64338e-05	-3.40172e-05	2.1788e-05	-4.21855e-05	9.03108e-05	-0.000121077	0.000165065	-0.000188941	0.000214789	-0.000220301	0.000227588	-0.000222452	0.00022043	-0.000206447	0.000192625	-0.00017007	0.000152612	-0.000132317	0.000118841	-0.00010459	9.79298e-05	-9.04625e-05	8.86926e-05	-8.52947e-05	8.63555e-05	-8.51061e-05	8.72514e-05	-8.69011e-05	8.93495e-05	-8.92381e-05	9.15636e-05	-9.13802e-05	9.3362e-05	-9.29393e-05	9.44954e-05	-9.37712e-05	9.48919e-05	-9.38518e-05	9.45365e-05
-2.33296e-06	-2.46094e-06	-2.62855e-06	-2.8458e-06	-3.12843e-06	-3.50147e-06	-4.00624e-06	-4.71492e-06	-5.76361e-06	-7.43727e-06	-1.04252e-05	-1.67788e-05	-3.46864e-05	2.10635e-05	-4.10544e-05	8.94948e-05	-0.000120395	0.000164937	-0.000189134	0.000215475	-0.000221196	0.000228787	-0.000223775	0.000221981	-0.000208061	0.00019433	-0.000171701	0.000154208	-0.000133761	0.00012019	-0.000105775	9.90327e-05	-9.14438e-05	8.96303e-05	-8.6156e-05	8.72096e-05	-8.59181e-05	8.8078e-05	-8.7707e-05	9.01825e-05	-9.00627e-05	9.24212e-05	-9.22362e-05	9.42528e-05	-9.38317e-05	9.54222e-05	-9.47009e-05	9.58542e-05	-9.48166e-05	9.55312e-05
-2.40052e-06	-2.52997e-06	-2.70004e-06	-2.92095e-06	-3.20873e-06	-3.58892e-06	-4.10367e-06	-4.82662e-06	-5.89661e-06	-7.60422e-06	-1.06519e-05	-1.71285e-05	-3.5362e-05	2.03446e-05	-3.99308e-05	8.86931e-05	-0.000119729	0.00016483	-0.000189349	0.000216187	-0.000222115	0.00023001	-0.000225121	0.000223554	-0.000209694	0.000196055	-0.000173348	0.000155818	-0.000135218	0.00012155	-0.000106968	0.000100145	-9.2433e-05	9.05762e-05	-8.70249e-05	8.80717e-05	-8.67378e-05	8.89129e-05	-8.85208e-05	9.10239e-05	-9.08954e-05	9.32874e-05	-9.31006e-05	9.51523e-05	-9.47326e-05	9.63577e-05	-9.5639e-05	9.68251e-05	-9.57898e-05	9.65344e-05
-2.46914e-06	-2.60008e-06	-2.77267e-06	-2.99731e-06	-3.29033e-06	-3.67778e-06	-4.20267e-06	-4.94013e-06	-6.03175e-06	-7.77379e-06	-1.08821e-05	-1.74829e-05	-3.60442e-05	1.96314e-05	-3.88148e-05	8.79059e-05	-0.000119078	0.000164744	-0.000189585	0.000216923	-0.000223058	0.000231259	-0.00022649	0.000225151	-0.000211348	0.000197799	-0.000175011	0.000157443	-0.000136686	0.000122921	-0.000108171	0.000101265	-9.34302e-05	9.15303e-05	-8.79014e-05	8.8942e-05	-8.75653e-05	8.9756e-05	-8.93426e-05	9.18738e-05	-9.17364e-05	9.41623e-05	-9.39733e-05	9.60606e-05	-9.5642e-05	9.73021e-05	-9.65855e-05	9.78048e-05	-9.67713e-05	9.75462e-05
-2.53886e-06	-2.67133e-06	-2.84648e-06	-3.0749e-06	-3.37325e-06	-3.76809e-06	-4.30329e-06	-5.05548e-06	-6.16907e-06	-7.94607e-06	-1.11157e-05	-1.78422e-05	-3.67333e-05	1.8924e-05	-3.77064e-05	8.71331e-05	-0.000118443	0.00016468	-0.000189843	0.000217685	-0.000224026	0.000232532	-0.000227882	0.000226771	-0.000213022	0.000199562	-0.000176691	0.000159082	-0.000138166	0.000124303	-0.000109383	0.000102395	-9.44354e-05	9.24927e-05	-8.87857e-05	8.98205e-05	-8.84005e-05	9.06076e-05	-9.01724e-05	9.27323e-05	-9.25856e-05	9.50461e-05	-9.48546e-05	9.69778e-05	-9.65599e-05	9.82554e-05	-9.75407e-05	9.87933e-05	-9.77613e-05	9.85666e-05
-2.60973e-06	-2.74374e-06	-2.92151e-06	-3.15378e-06	-3.45755e-06	-3.8599e-06	-4.40559e-06	-5.17276e-06	-6.30867e-06	-8.12114e-06	-1.1353e-05	-1.82066e-05	-3.74295e-05	1.82224e-05	-3.66054e-05	8.63748e-05	-0.000117823	0.000164636	-0.000190122	0.000218472	-0.000225017	0.000233831	-0.000229297	0.000228414	-0.000214717	0.000201345	-0.000178386	0.000160736	-0.000139659	0.000125696	-0.000110604	0.000103534	-9.54488e-05	9.34636e-05	-8.96777e-05	9.07073e-05	-8.92437e-05	9.14676e-05	-9.10104e-05	9.35995e-05	-9.34433e-05	9.59386e-05	-9.57444e-05	9.7904e-05	-9.74865e-05	9.92177e-05	-9.85044e-05	9.97908e-05	-9.87599e-05	9.95958e-05
-2.68177e-06	-2.81737e-06	-2.99779e-06	-3.23399e-06	-3.54328e-06	-3.95328e-06	-4.50963e-06	-5.29203e-06	-6.45061e-06	-8.2991e-06	-1.1594e-05	-1.85761e-05	-3.81328e-05	1.75266e-05	-3.55119e-05	8.56312e-05	-0.000117219	0.000164614	-0.000190424	0.000219284	-0.000226033	0.000235156	-0.000230736	0.00023008	-0.000216432	0.000203148	-0.000180098	0.000162406	-0.000141164	0.000127101	-0.000111835	0.000104683	-9.64704e-05	9.44429e-05	-9.05776e-05	9.16025e-05	-9.00949e-05	9.23361e-05	-9.18567e-05	9.44755e-05	-9.43094e-05	9.68402e-05	-9.66429e-05	9.88392e-05	-9.84218e-05	0.000100189	-9.9477e-05	0.000100797	-9.97671e-05	0.000100634
-2.75503e-06	-2.89225e-06	-3.07538e-06	-3.31558e-06	-3.63049e-06	-4.04826e-06	-4.61546e-06	-5.41334e-06	-6.59497e-06	-8.48004e-06	-1.18389e-05	-1.89511e-05	-3.88436e-05	1.68367e-05	-3.44259e-05	8.49023e-05	-0.000116631	0.000164614	-0.000190748	0.000220122	-0.000227073	0.000236506	-0.000232198	0.000231771	-0.000218169	0.00020497	-0.000181827	0.00016409	-0.000142681	0.000128517	-0.000113075	0.000105841	-9.75003e-05	9.54309e-05	-9.14854e-05	9.25062e-05	-9.09541e-05	9.32133e-05	-9.27112e-05	9.53603e-05	-9.51841e-05	9.77507e-05	-9.75501e-05	9.97836e-05	-9.9366e-05	0.00010117	-0.000100458	0.000101813	-0.000100783	0.000101681
-2.82956e-06	-2.96843e-06	-3.15432e-06	-3.39859e-06	-3.71922e-06	-4.14491e-06	-4.72315e-06	-5.53678e-06	-6.74184e-06	-8.66407e-06	-1.20879e-05	-1.93316e-05	-3.9562e-05	1.61527e-05	-3.33474e-05	8.41881e-05	-0.000116059	0.000164635	-0.000191094	0.000220986	-0.000228138	0.000237882	-0.000233684	0.000233485	-0.000219927	0.000206813	-0.000183573	0.00016579	-0.000144211	0.000129945	-0.000114325	0.000107008	-9.85386e-05	9.64276e-05	-9.24013e-05	9.34184e-05	-9.18214e-05	9.40992e-05	-9.35741e-05	9.62541e-05	-9.60674e-05	9.86705e-05	-9.84661e-05	0.000100737	-0.000100319	0.000102159	-0.000101449	0.000102838	-0.000101808	0.000102737
-2.90541e-06	-3.04596e-06	-3.23467e-06	-3.48308e-06	-3.80953e-06	-4.24329e-06	-4.83276e-06	-5.66242e-06	-6.89131e-06	-8.85128e-06	-1.23409e-05	-1.97178e-05	-4.02883e-05	1.54746e-05	-3.22763e-05	8.34888e-05	-0.000115502	0.000164679	-0.000191462	0.000221875	-0.000229227	0.000239284	-0.000235194	0.000235223	-0.000221706	0.000208675	-0.000185335	0.000167506	-0.000145753	0.000131384	-0.000115585	0.000108185	-9.95853e-05	9.74331e-05	-9.33253e-05	9.43394e-05	-9.2697e-05	9.4994e-05	-9.44454e-05	9.71569e-05	-9.69594e-05	9.95994e-05	-9.9391e-05	0.0001017	-0.000101281	0.000103159	-0.000102448	0.000103872	-0.000102841	0.000103802
-2.98261e-06	-3.12488e-06	-3.31646e-06	-3.5691e-06	-3.90149e-06	-4.34345e-06	-4.94436e-06	-5.79032e-06	-7.04345e-06	-9.04178e-06	-1.25982e-05	-2.01098e-05	-4.10227e-05	1.48024e-05	-3.12126e-05	8.28044e-05	-0.000114962	0.000164744	-0.000191852	0.000222791	-0.000230342	0.000240712	-0.000236728	0.000236985	-0.000223507	0.000210559	-0.000187115	0.000169237	-0.000147309	0.000132836	-0.000116855	0.000109372	-0.000100641	9.84476e-05	-9.42574e-05	9.52691e-05	-9.35808e-05	9.58976e-05	-9.53253e-05	9.80689e-05	-9.78602e-05	0.000100538	-0.000100325	0.000102673	-0.000102252	0.000104167	-0.000103456	0.000104915	-0.000103884	0.000104877
-3.06123e-06	-3.20525e-06	-3.39975e-06	-3.6567e-06	-3.99513e-06	-4.44546e-06	-5.05801e-06	-5.92058e-06	-7.19836e-06	-9.23569e-06	-1.28599e-05	-2.05079e-05	-4.17654e-05	1.41363e-05	-3.01563e-05	8.21351e-05	-0.000114437	0.000164831	-0.000192265	0.000223733	-0.000231481	0.000242167	-0.000238287	0.000238772	-0.00022533	0.000212463	-0.000188911	0.000170984	-0.000148877	0.0001343	-0.000118134	0.000110569	-0.000101705	9.9471e-05	-9.51978e-05	9.62077e-05	-9.4473e-05	9.68103e-05	-9.62138e-05	9.89901e-05	-9.87698e-05	0.000101485	-0.000101268	0.000103655	-0.000103232	0.000105185	-0.000104473	0.000105968	-0.000104936	0.00010596
-3.1413e-06	-3.28711e-06	-3.48459e-06	-3.74594e-06	-4.09053e-06	-4.54939e-06	-5.1738e-06	-6.05327e-06	-7.35613e-06	-9.43311e-06	-1.31262e-05	-2.09123e-05	-4.25166e-05	1.34762e-05	-2.91073e-05	8.1481e-05	-0.000113928	0.000164941	-0.000192701	0.000224702	-0.000232646	0.000243649	-0.00023987	0.000240584	-0.000227174	0.000214388	-0.000190725	0.000172747	-0.000150458	0.000135776	-0.000119424	0.000111776	-0.000102777	0.000100504	-9.61466e-05	9.71553e-05	-9.53736e-05	9.77321e-05	-9.7111e-05	9.99207e-05	-9.96884e-05	0.000102443	-0.00010222	0.000104646	-0.000104222	0.000106213	-0.0001055	0.000107031	-0.000105996	0.000107054
-3.22288e-06	-3.37052e-06	-3.57105e-06	-3.83688e-06	-4.18775e-06	-4.65529e-06	-5.29178e-06	-6.18847e-06	-7.51687e-06	-9.63415e-06	-1.33971e-05	-2.1323e-05	-4.32765e-05	1.28222e-05	-2.80657e-05	8.0842e-05	-0.000113435	0.000165073	-0.000193159	0.000225698	-0.000233837	0.000245158	-0.000241477	0.000242421	-0.000229041	0.000216334	-0.000192557	0.000174527	-0.000152053	0.000137264	-0.000120724	0.000112993	-0.000103859	0.000101545	-9.71038e-05	9.81119e-05	-9.62828e-05	9.86631e-05	-9.8017e-05	0.000100861	-0.000100616	0.00010341	-0.000103181	0.000105648	-0.000105221	0.000107251	-0.000106536	0.000108103	-0.000107066	0.000108157
-3.30603e-06	-3.45554e-06	-3.65918e-06	-3.92957e-06	-4.28685e-06	-4.76324e-06	-5.41205e-06	-6.32627e-06	-7.68066e-06	-9.83896e-06	-1.36729e-05	-2.17405e-05	-4.40455e-05	1.21743e-05	-2.70315e-05	8.02184e-05	-0.000112957	0.000165228	-0.00019364	0.000226721	-0.000235053	0.000246694	-0.000243109	0.000244283	-0.00023093	0.000218302	-0.000194406	0.000176323	-0.000153661	0.000138765	-0.000122035	0.00011422	-0.000104949	0.000102597	-9.80695e-05	9.90778e-05	-9.72006e-05	9.96035e-05	-9.89318e-05	0.00010181	-0.000101553	0.000104386	-0.000104152	0.000106659	-0.000106229	0.000108299	-0.000107582	0.000109185	-0.000108146	0.000109269
-3.3908e-06	-3.54222e-06	-3.74903e-06	-4.02409e-06	-4.3879e-06	-4.87332e-06	-5.53468e-06	-6.46677e-06	-7.84763e-06	-1.00476e-05	-1.39537e-05	-2.21647e-05	-4.48238e-05	1.15326e-05	-2.60046e-05	7.96103e-05	-0.000112496	0.000165406	-0.000194144	0.000227771	-0.000236294	0.000248258	-0.000244767	0.000246171	-0.000232841	0.000220291	-0.000196274	0.000178135	-0.000155282	0.000140279	-0.000123355	0.000115457	-0.000106049	0.000103657	-9.90439e-05	0.000100053	-9.81271e-05	0.000100553	-9.98556e-05	0.000102769	-0.000102499	0.000105373	-0.000105132	0.00010768	-0.000107247	0.000109356	-0.000108637	0.000110277	-0.000109235	0.000110391
-3.47726e-06	-3.63062e-06	-3.84067e-06	-4.12049e-06	-4.49097e-06	-4.98559e-06	-5.65976e-06	-6.61005e-06	-8.01787e-06	-1.02603e-05	-1.42396e-05	-2.2596e-05	-4.56115e-05	1.0897e-05	-2.4985e-05	7.90177e-05	-0.000112051	0.000165607	-0.00019467	0.000228848	-0.000237562	0.000249849	-0.000246449	0.000248084	-0.000234775	0.000222302	-0.000198159	0.000179964	-0.000156917	0.000141805	-0.000124687	0.000116705	-0.000107158	0.000104728	-0.000100027	0.000101037	-9.90624e-05	0.000101513	-0.000100788	0.000103738	-0.000103454	0.000106369	-0.000106122	0.000108712	-0.000108275	0.000110424	-0.000109702	0.000111379	-0.000110333	0.000111523
-3.56546e-06	-3.72081e-06	-3.93417e-06	-4.21884e-06	-4.59612e-06	-5.10014e-06	-5.78736e-06	-6.75621e-06	-8.1915e-06	-1.04772e-05	-1.45309e-05	-2.30345e-05	-4.6409e-05	1.02678e-05	-2.39727e-05	7.84408e-05	-0.000111621	0.00016583	-0.000195221	0.000229954	-0.000238856	0.000251468	-0.000248157	0.000250023	-0.000236731	0.000224335	-0.000200063	0.00018181	-0.000158566	0.000143345	-0.000126029	0.000117964	-0.000108276	0.000105807	-0.000101019	0.000102031	-0.000100007	0.000102481	-0.00010173	0.000104717	-0.000104419	0.000107376	-0.000107121	0.000109753	-0.000109312	0.000111502	-0.000110776	0.000112492	-0.000111441	0.000112666
-3.65547e-06	-3.81286e-06	-4.02959e-06	-4.31922e-06	-4.70345e-06	-5.21705e-06	-5.91758e-06	-6.90536e-06	-8.36865e-06	-1.06983e-05	-1.48277e-05	-2.34805e-05	-4.72166e-05	9.64484e-06	-2.29677e-05	7.78797e-05	-0.000111208	0.000166077	-0.000195794	0.000231087	-0.000240176	0.000253116	-0.000249891	0.000251988	-0.000238711	0.00022639	-0.000201985	0.000183674	-0.000160229	0.000144897	-0.000127382	0.000119234	-0.000109403	0.000106897	-0.000102019	0.000103035	-0.00010096	0.00010346	-0.000102682	0.000105706	-0.000105393	0.000108392	-0.00010813	0.000110805	-0.000110359	0.00011259	-0.00011186	0.000113614	-0.000112559	0.000113818
-3.74736e-06	-3.90682e-06	-4.12701e-06	-4.4217e-06	-4.81301e-06	-5.3364e-06	-6.05052e-06	-7.05761e-06	-8.54942e-06	-1.09239e-05	-1.51302e-05	-2.39342e-05	-4.80345e-05	9.02823e-06	-2.197e-05	7.73345e-05	-0.000110811	0.000166348	-0.000196391	0.000232249	-0.000241523	0.000254792	-0.00025165	0.00025398	-0.000240714	0.000228468	-0.000203926	0.000185555	-0.000161906	0.000146464	-0.000128746	0.000120514	-0.000110539	0.000107997	-0.000103029	0.000104048	-0.000101922	0.000104449	-0.000103642	0.000106705	-0.000106377	0.000109419	-0.000109148	0.000111867	-0.000111416	0.000113689	-0.000112955	0.000114747	-0.000113687	0.00011498
-3.84119e-06	-4.00278e-06	-4.22649e-06	-4.52636e-06	-4.92491e-06	-5.45828e-06	-6.18627e-06	-7.21305e-06	-8.73395e-06	-1.1154e-05	-1.54385e-05	-2.43959e-05	-4.88629e-05	8.41802e-06	-2.09795e-05	7.68053e-05	-0.00011043	0.000166642	-0.000197011	0.000233439	-0.000242896	0.000256497	-0.000253436	0.000255999	-0.000242741	0.000230568	-0.000205885	0.000187453	-0.000163597	0.000148043	-0.00013012	0.000121806	-0.000111686	0.000109107	-0.000104048	0.000105072	-0.000102893	0.000105447	-0.000104612	0.000107714	-0.00010737	0.000110457	-0.000110177	0.00011294	-0.000112483	0.000114798	-0.000114059	0.000115891	-0.000114825	0.000116153
-3.93703e-06	-4.1008e-06	-4.32811e-06	-4.63327e-06	-5.03922e-06	-5.58279e-06	-6.32494e-06	-7.37181e-06	-8.92237e-06	-1.13889e-05	-1.57529e-05	-2.48658e-05	-4.97023e-05	7.81426e-06	-1.99963e-05	7.62924e-05	-0.000110065	0.000166961	-0.000197655	0.000234657	-0.000244297	0.000258231	-0.000255247	0.000258045	-0.000244791	0.000232692	-0.000207864	0.000189369	-0.000165303	0.000149636	-0.000131506	0.000123108	-0.000112842	0.000110227	-0.000105076	0.000106105	-0.000103874	0.000106456	-0.000105592	0.000108733	-0.000108374	0.000111505	-0.000111216	0.000114024	-0.00011356	0.000115918	-0.000115173	0.000117045	-0.000115973	0.000117337
-4.03497e-06	-4.20097e-06	-4.43196e-06	-4.74252e-06	-5.15602e-06	-5.71002e-06	-6.46662e-06	-7.53401e-06	-9.11482e-06	-1.16287e-05	-1.60736e-05	-2.53441e-05	-5.05528e-05	7.21698e-06	-1.90203e-05	7.57957e-05	-0.000109717	0.000167303	-0.000198323	0.000235905	-0.000245724	0.000259994	-0.000257085	0.000260118	-0.000246865	0.000234839	-0.000209861	0.000191304	-0.000167023	0.000151244	-0.000132904	0.000124423	-0.000114007	0.000111357	-0.000106113	0.000107148	-0.000104864	0.000107475	-0.000106581	0.000109763	-0.000109387	0.000112563	-0.000112265	0.000115118	-0.000114647	0.000117049	-0.000116298	0.00011821	-0.000117131	0.000118531
-4.13509e-06	-4.30336e-06	-4.53812e-06	-4.8542e-06	-5.27542e-06	-5.84007e-06	-6.61144e-06	-7.69976e-06	-9.31144e-06	-1.18735e-05	-1.64008e-05	-2.58311e-05	-5.14149e-05	6.62626e-06	-1.80515e-05	7.53156e-05	-0.000109384	0.00016767	-0.000199015	0.000237182	-0.000247179	0.000261787	-0.00025895	0.000262219	-0.000248964	0.00023701	-0.000211878	0.000193256	-0.000168757	0.000152865	-0.000134312	0.000125748	-0.000115183	0.000112498	-0.000107159	0.000108202	-0.000105863	0.000108504	-0.000107579	0.000110804	-0.00011041	0.000113633	-0.000113324	0.000116223	-0.000115745	0.000118191	-0.000117433	0.000119385	-0.000118299	0.000119735
-4.23746e-06	-4.40805e-06	-4.64667e-06	-4.9684e-06	-5.39752e-06	-5.97304e-06	-6.7595e-06	-7.86921e-06	-9.51238e-06	-1.21237e-05	-1.67347e-05	-2.63271e-05	-5.22887e-05	6.04212e-06	-1.709e-05	7.4852e-05	-0.000109068	0.000168061	-0.00019973	0.000238489	-0.000248662	0.00026361	-0.000260842	0.000264347	-0.000251087	0.000239204	-0.000213915	0.000195228	-0.000170507	0.0001545	-0.000135732	0.000127086	-0.000116368	0.000113649	-0.000108215	0.000109266	-0.000106872	0.000109544	-0.000108588	0.000111855	-0.000111443	0.000114713	-0.000114393	0.000117339	-0.000116853	0.000119344	-0.000118579	0.000120572	-0.000119478	0.000120951
-4.34217e-06	-4.51515e-06	-4.7577e-06	-5.08521e-06	-5.5224e-06	-6.10905e-06	-6.91093e-06	-8.04248e-06	-9.7178e-06	-1.23793e-05	-1.70755e-05	-2.68324e-05	-5.31747e-05	5.46464e-06	-1.61357e-05	7.44053e-05	-0.000108769	0.000168477	-0.000200471	0.000239825	-0.000250172	0.000265463	-0.000262761	0.000266504	-0.000253234	0.000241422	-0.000215971	0.000197217	-0.000172272	0.00015615	-0.000137164	0.000128435	-0.000117563	0.000114811	-0.000109281	0.00011034	-0.000107891	0.000110594	-0.000109606	0.000112917	-0.000112487	0.000115804	-0.000115473	0.000118467	-0.000117972	0.000120508	-0.000119735	0.00012177	-0.000120667	0.000122178
-4.44931e-06	-4.62473e-06	-4.87132e-06	-5.20473e-06	-5.65018e-06	-6.24821e-06	-7.06585e-06	-8.21972e-06	-9.92787e-06	-1.26405e-05	-1.74235e-05	-2.73473e-05	-5.40731e-05	4.89385e-06	-1.51886e-05	7.39754e-05	-0.000108486	0.000168918	-0.000201235	0.000241192	-0.00025171	0.000267347	-0.000264707	0.000268689	-0.000255406	0.000243665	-0.000218048	0.000199226	-0.000174052	0.000157815	-0.000138608	0.000129796	-0.000118769	0.000115984	-0.000110356	0.000111425	-0.000108919	0.000111655	-0.000110635	0.00011399	-0.000113541	0.000116907	-0.000116563	0.000119606	-0.000119102	0.000121684	-0.000120902	0.000122979	-0.000121867	0.000123415
-4.55898e-06	-4.73689e-06	-4.98762e-06	-5.32708e-06	-5.78098e-06	-6.39064e-06	-7.22439e-06	-8.40107e-06	-1.01427e-05	-1.29075e-05	-1.77788e-05	-2.7872e-05	-5.49844e-05	4.32982e-06	-1.42486e-05	7.35627e-05	-0.000108219	0.000169384	-0.000202024	0.00024259	-0.000253276	0.000269262	-0.000266681	0.000270904	-0.000257603	0.000245933	-0.000220144	0.000201254	-0.000175847	0.000159494	-0.000140064	0.000131169	-0.000119985	0.000117168	-0.000111441	0.000112521	-0.000109957	0.000112727	-0.000111674	0.000115074	-0.000114605	0.000118021	-0.000117664	0.000120756	-0.000120242	0.000122871	-0.00012208	0.0001242	-0.000123078	0.000124665
-4.67127e-06	-4.85175e-06	-5.10669e-06	-5.45235e-06	-5.91489e-06	-6.53646e-06	-7.3867e-06	-8.58669e-06	-1.03626e-05	-1.31806e-05	-1.81419e-05	-2.84069e-05	-5.59088e-05	3.77259e-06	-1.33159e-05	7.31672e-05	-0.000107969	0.000169876	-0.000202838	0.000244018	-0.000254871	0.000271208	-0.000268683	0.000273147	-0.000259826	0.000248226	-0.000222261	0.000203302	-0.000177658	0.000161189	-0.000141531	0.000132555	-0.000121211	0.000118363	-0.000112536	0.000113628	-0.000111005	0.00011381	-0.000112722	0.000116169	-0.00011568	0.000119146	-0.000118776	0.000121918	-0.000121393	0.000124069	-0.000123269	0.000125433	-0.0001243	0.000125925
-4.78629e-06	-4.96939e-06	-5.22867e-06	-5.58066e-06	-6.05205e-06	-6.6858e-06	-7.5529e-06	-8.77674e-06	-1.05876e-05	-1.346e-05	-1.85129e-05	-2.89524e-05	-5.68468e-05	3.22223e-06	-1.23904e-05	7.27892e-05	-0.000107735	0.000170393	-0.000203677	0.000245477	-0.000256495	0.000273186	-0.000270713	0.00027542	-0.000262074	0.000250544	-0.000224399	0.000205369	-0.000179485	0.000162898	-0.000143011	0.000133953	-0.000122448	0.00011957	-0.000113641	0.000114745	-0.000112063	0.000114904	-0.000113782	0.000117276	-0.000116765	0.000120283	-0.000119899	0.000123091	-0.000122556	0.00012528	-0.000124468	0.000126677	-0.000125532	0.000127197
-4.90415e-06	-5.08993e-06	-5.35365e-06	-5.71213e-06	-6.19259e-06	-6.83881e-06	-7.72317e-06	-8.97139e-06	-1.0818e-05	-1.37458e-05	-1.88921e-05	-2.95087e-05	-5.77986e-05	2.67878e-06	-1.1472e-05	7.24289e-05	-0.000107518	0.000170937	-0.000204541	0.000246968	-0.000258147	0.000275195	-0.000272772	0.000277722	-0.000264348	0.000252887	-0.000226558	0.000207456	-0.000181327	0.000164623	-0.000144504	0.000135364	-0.000123696	0.000120788	-0.000114756	0.000115874	-0.000113132	0.00011601	-0.000114851	0.000118394	-0.000117861	0.000121432	-0.000121032	0.000124277	-0.000123729	0.000126502	-0.000125679	0.000127933	-0.000126776	0.000128481
-5.02496e-06	-5.21349e-06	-5.48175e-06	-5.84688e-06	-6.33663e-06	-6.99562e-06	-7.89765e-06	-9.17081e-06	-1.1054e-05	-1.40384e-05	-1.92797e-05	-3.00761e-05	-5.87648e-05	2.14231e-06	-1.05607e-05	7.20863e-05	-0.000107318	0.000171507	-0.00020543	0.00024849	-0.000259829	0.000277237	-0.000274859	0.000280055	-0.000266648	0.000255257	-0.000228737	0.000209564	-0.000183186	0.000166364	-0.000146008	0.000136787	-0.000124954	0.000122018	-0.000115881	0.000117015	-0.00011421	0.000117126	-0.000115932	0.000119524	-0.000118968	0.000122592	-0.000122177	0.000125475	-0.000124914	0.000127737	-0.000126902	0.000129201	-0.000128031	0.000129777
-5.14884e-06	-5.34019e-06	-5.61311e-06	-5.98506e-06	-6.48432e-06	-7.15639e-06	-8.0765e-06	-9.3752e-06	-1.12958e-05	-1.4338e-05	-1.96762e-05	-3.06552e-05	-5.97457e-05	1.61287e-06	-9.65668e-06	7.17618e-05	-0.000107135	0.000172104	-0.000206344	0.000250045	-0.000261539	0.000279312	-0.000276975	0.000282419	-0.000268975	0.000257652	-0.000230938	0.000211692	-0.00018506	0.000168121	-0.000147526	0.000138224	-0.000126223	0.000123259	-0.000117017	0.000118166	-0.000115299	0.000118255	-0.000117022	0.000120666	-0.000120086	0.000123765	-0.000123333	0.000126684	-0.00012611	0.000128983	-0.000128136	0.000130481	-0.000129298	0.000131084
-5.27592e-06	-5.47016e-06	-5.74785e-06	-6.12679e-06	-6.63579e-06	-7.32128e-06	-8.25991e-06	-9.58474e-06	-1.15435e-05	-1.46448e-05	-2.00818e-05	-3.12462e-05	-6.07417e-05	1.09052e-06	-8.75978e-06	7.14555e-05	-0.000106968	0.000172727	-0.000207284	0.000251633	-0.00026328	0.00028142	-0.00027912	0.000284813	-0.000271328	0.000260075	-0.00023316	0.000213841	-0.000186952	0.000169894	-0.000149056	0.000139674	-0.000127504	0.000124513	-0.000118163	0.00011933	-0.000116399	0.000119395	-0.000118124	0.00012182	-0.000121215	0.00012495	-0.000124501	0.000127907	-0.000127318	0.000130243	-0.000129381	0.000131773	-0.000130576	0.000132404
-5.40632e-06	-5.60353e-06	-5.88612e-06	-6.27221e-06	-6.79122e-06	-7.49044e-06	-8.44805e-06	-9.79963e-06	-1.17975e-05	-1.49591e-05	-2.04969e-05	-3.18496e-05	-6.17533e-05	5.75311e-07	-7.87001e-06	7.11676e-05	-0.000106818	0.000173377	-0.00020825	0.000253253	-0.00026505	0.000283561	-0.000281294	0.000287239	-0.000273707	0.000262524	-0.000235404	0.000216011	-0.00018886	0.000171683	-0.000150599	0.000141137	-0.000128795	0.000125778	-0.000119319	0.000120505	-0.000117509	0.000120547	-0.000119237	0.000122986	-0.000122356	0.000126147	-0.00012568	0.000129141	-0.000128537	0.000131515	-0.000130639	0.000133079	-0.000131865	0.000133736
-5.54019e-06	-5.74044e-06	-6.02805e-06	-6.4215e-06	-6.95075e-06	-7.66405e-06	-8.64111e-06	-1.00201e-05	-1.2058e-05	-1.52812e-05	-2.09217e-05	-3.24657e-05	-6.27808e-05	6.73031e-08	-6.9874e-06	7.08984e-05	-0.000106685	0.000174056	-0.000209241	0.000254907	-0.000266851	0.000285736	-0.000283498	0.000289696	-0.000276115	0.000265	-0.00023767	0.000218202	-0.000190784	0.000173489	-0.000152155	0.000142614	-0.000130098	0.000127056	-0.000120486	0.000121693	-0.00011863	0.000121712	-0.00012036	0.000124164	-0.000123508	0.000127357	-0.000126871	0.000130389	-0.000129769	0.000132799	-0.000131908	0.000134396	-0.000133167	0.000135081
-5.67767e-06	-5.88104e-06	-6.1738e-06	-6.57479e-06	-7.11455e-06	-7.8423e-06	-8.8393e-06	-1.02464e-05	-1.23252e-05	-1.56115e-05	-2.13567e-05	-3.30951e-05	-6.38248e-05	-4.33446e-07	-6.11192e-06	7.0648e-05	-0.000106569	0.000174761	-0.000210259	0.000256594	-0.000268682	0.000287945	-0.000285733	0.000292186	-0.000278549	0.000267505	-0.000239959	0.000220415	-0.000192726	0.000175311	-0.000153725	0.000144105	-0.000131412	0.000128347	-0.000121664	0.000122892	-0.000119762	0.000122888	-0.000121495	0.000125355	-0.000124671	0.00012858	-0.000128073	0.000131649	-0.000131012	0.000134097	-0.000133189	0.000135727	-0.00013448	0.000136439
-5.81892e-06	-6.02549e-06	-6.32354e-06	-6.73226e-06	-7.28282e-06	-8.02538e-06	-9.04282e-06	-1.04786e-05	-1.25994e-05	-1.59501e-05	-2.18021e-05	-3.3738e-05	-6.48857e-05	-9.26881e-07	-5.24357e-06	7.04168e-05	-0.00010647	0.000175495	-0.000211303	0.000258316	-0.000270543	0.000290189	-0.000287997	0.000294708	-0.000281011	0.000270037	-0.000242269	0.00022265	-0.000194685	0.000177151	-0.000155307	0.00014561	-0.000132737	0.00012965	-0.000122853	0.000124104	-0.000120904	0.000124077	-0.000122641	0.000126558	-0.000125846	0.000129815	-0.000129287	0.000132922	-0.000132267	0.000135407	-0.000134482	0.000137071	-0.000135806	0.000137809
-5.96409e-06	-6.17395e-06	-6.47743e-06	-6.8941e-06	-7.45572e-06	-8.21349e-06	-9.25189e-06	-1.07172e-05	-1.28809e-05	-1.62975e-05	-2.22585e-05	-3.43951e-05	-6.5964e-05	-1.41294e-06	-4.38235e-06	7.02049e-05	-0.000106388	0.000176258	-0.000212373	0.000260072	-0.000272436	0.000292468	-0.000290292	0.000297263	-0.000283501	0.000272598	-0.000244603	0.000224907	-0.000196661	0.000179008	-0.000156904	0.000147129	-0.000134074	0.000130966	-0.000124053	0.000125328	-0.000122058	0.000125279	-0.000123799	0.000127775	-0.000127033	0.000131064	-0.000130514	0.000134209	-0.000133535	0.000136731	-0.000135788	0.000138428	-0.000137143	0.000139192
-6.11335e-06	-6.32659e-06	-6.63565e-06	-7.06047e-06	-7.63347e-06	-8.40684e-06	-9.46675e-06	-1.09623e-05	-1.317e-05	-1.6654e-05	-2.27262e-05	-3.50668e-05	-6.70603e-05	-1.89158e-06	-3.52825e-06	7.00126e-05	-0.000106323	0.000177049	-0.00021347	0.000261863	-0.00027436	0.000294783	-0.000292618	0.000299851	-0.00028602	0.000275187	-0.000246959	0.000227187	-0.000198655	0.000180883	-0.000158514	0.000148663	-0.000135423	0.000132295	-0.000125264	0.000126565	-0.000123223	0.000126493	-0.000124968	0.000129004	-0.000128231	0.000132325	-0.000131752	0.000135509	-0.000134815	0.000138068	-0.000137106	0.000139798	-0.000138494	0.000140589
-6.2669e-06	-6.4836e-06	-6.79839e-06	-7.23159e-06	-7.81626e-06	-8.60566e-06	-9.68765e-06	-1.12142e-05	-1.3467e-05	-1.70199e-05	-2.32056e-05	-3.57535e-05	-6.8175e-05	-2.36272e-06	-2.68127e-06	6.98402e-05	-0.000106276	0.00017787	-0.000214594	0.000263689	-0.000276315	0.000297134	-0.000294975	0.000302473	-0.000288567	0.000277806	-0.000249339	0.00022949	-0.000200667	0.000182775	-0.000160137	0.000150211	-0.000136784	0.000133637	-0.000126486	0.000127815	-0.0001244	0.00012772	-0.000126149	0.000130246	-0.000129442	0.000133601	-0.000133003	0.000136822	-0.000136107	0.000139419	-0.000138436	0.000141182	-0.000139856	0.000141999
-6.4249e-06	-6.64517e-06	-6.96585e-06	-7.40766e-06	-8.00433e-06	-8.81018e-06	-9.91483e-06	-1.14732e-05	-1.37722e-05	-1.73956e-05	-2.36972e-05	-3.64559e-05	-6.93087e-05	-2.82633e-06	-1.84141e-06	6.96879e-05	-0.000106245	0.00017872	-0.000215745	0.000265552	-0.000278302	0.000299521	-0.000297363	0.000305129	-0.000291143	0.000280454	-0.000251742	0.000231816	-0.000202697	0.000184686	-0.000161775	0.000151774	-0.000138157	0.000134993	-0.00012772	0.000129078	-0.000125587	0.000128961	-0.000127341	0.000131502	-0.000130664	0.000134889	-0.000134267	0.00013815	-0.000137412	0.000140784	-0.000139779	0.000142579	-0.000141232	0.000143423
-6.58757e-06	-6.8115e-06	-7.13823e-06	-7.58889e-06	-8.19789e-06	-9.02066e-06	-1.01486e-05	-1.17396e-05	-1.40859e-05	-1.77815e-05	-2.42015e-05	-3.71745e-05	-7.0462e-05	-3.28235e-06	-1.00866e-06	6.9556e-05	-0.000106232	0.0001796	-0.000216922	0.00026745	-0.000280321	0.000301945	-0.000299783	0.000307819	-0.000293748	0.000283132	-0.000254169	0.000234165	-0.000204745	0.000186615	-0.000163427	0.000153352	-0.000139543	0.000136363	-0.000128965	0.000130354	-0.000126787	0.000130214	-0.000128546	0.000132772	-0.000131899	0.000136192	-0.000135543	0.000139491	-0.00013873	0.000142163	-0.000141136	0.000143991	-0.00014262	0.00014486
-6.75512e-06	-6.98282e-06	-7.31577e-06	-7.77553e-06	-8.39721e-06	-9.23735e-06	-1.03892e-05	-1.20137e-05	-1.44086e-05	-1.81781e-05	-2.47189e-05	-3.79097e-05	-7.16355e-05	-3.73071e-06	-1.83016e-07	6.94448e-05	-0.000106236	0.00018051	-0.000218128	0.000269386	-0.000282372	0.000304407	-0.000302236	0.000310545	-0.000296382	0.00028584	-0.00025662	0.000236539	-0.000206811	0.000188563	-0.000165094	0.000154946	-0.00014094	0.000137746	-0.000130222	0.000131644	-0.000127998	0.000131482	-0.000129762	0.000134055	-0.000133147	0.000137509	-0.000136831	0.000140846	-0.000140061	0.000143556	-0.000142505	0.000145417	-0.000144021	0.000146311
-6.92777e-06	-7.15933e-06	-7.49869e-06	-7.96781e-06	-8.60252e-06	-9.46053e-06	-1.06369e-05	-1.22959e-05	-1.47406e-05	-1.85858e-05	-2.525e-05	-3.86624e-05	-7.28296e-05	-4.17138e-06	6.35523e-07	6.93546e-05	-0.000106257	0.000181451	-0.00021936	0.000271359	-0.000284456	0.000306906	-0.00030472	0.000313307	-0.000299046	0.00028858	-0.000259095	0.000238937	-0.000208896	0.000190529	-0.000166774	0.000156555	-0.00014235	0.000139144	-0.000131491	0.000132948	-0.000129221	0.000132763	-0.000130991	0.000135352	-0.000134407	0.00013884	-0.000138133	0.000142216	-0.000141405	0.000144963	-0.000143887	0.000146857	-0.000145435	0.000147777
-7.10575e-06	-7.3413e-06	-7.68724e-06	-8.16599e-06	-8.81412e-06	-9.6905e-06	-1.08922e-05	-1.25865e-05	-1.50822e-05	-1.9005e-05	-2.57953e-05	-3.9433e-05	-7.40452e-05	-4.6043e-06	1.44696e-06	6.92857e-05	-0.000106296	0.000182423	-0.000220621	0.00027337	-0.000286573	0.000309444	-0.000307237	0.000316105	-0.000301741	0.00029135	-0.000261594	0.00024136	-0.000211	0.000192515	-0.00016847	0.00015818	-0.000143773	0.000140556	-0.000132772	0.000134265	-0.000130456	0.000134058	-0.000132232	0.000136663	-0.00013568	0.000140185	-0.000139448	0.000143601	-0.000142762	0.000146385	-0.000145283	0.000148312	-0.000146863	0.000149257
-7.28932e-06	-7.52896e-06	-7.88169e-06	-8.37036e-06	-9.03229e-06	-9.92757e-06	-1.11552e-05	-1.28858e-05	-1.5434e-05	-1.94363e-05	-2.63554e-05	-4.02222e-05	-7.52829e-05	-5.02942e-06	2.2513e-06	6.92383e-05	-0.000106353	0.000183427	-0.000221909	0.000275419	-0.000288723	0.000312022	-0.000309787	0.000318939	-0.000304465	0.000294153	-0.000264118	0.000243807	-0.000213123	0.000194521	-0.00017018	0.000159821	-0.000145208	0.000141982	-0.000134064	0.000135596	-0.000131703	0.000135367	-0.000133485	0.000137989	-0.000136965	0.000141545	-0.000140776	0.000145	-0.000144133	0.000147822	-0.000146692	0.000149781	-0.000148304	0.000150752
-7.47874e-06	-7.7226e-06	-8.08231e-06	-8.58119e-06	-9.25733e-06	-1.01721e-05	-1.14264e-05	-1.31943e-05	-1.57964e-05	-1.988e-05	-2.69308e-05	-4.10308e-05	-7.65432e-05	-5.4467e-06	3.04855e-06	6.92129e-05	-0.000106426	0.000184463	-0.000223226	0.000277507	-0.000290906	0.000314638	-0.000312371	0.00032181	-0.000307221	0.000296988	-0.000266668	0.000246281	-0.000215265	0.000196547	-0.000171906	0.000161479	-0.000146657	0.000143424	-0.000135369	0.000136942	-0.000132963	0.000136691	-0.000134751	0.00013933	-0.000138264	0.00014292	-0.000142117	0.000146414	-0.000145517	0.000149274	-0.000148115	0.000151266	-0.000149758	0.000152261
-7.6743e-06	-7.9225e-06	-8.2894e-06	-8.79879e-06	-9.48957e-06	-1.04243e-05	-1.17062e-05	-1.35125e-05	-1.61698e-05	-2.03369e-05	-2.75222e-05	-4.18594e-05	-7.78271e-05	-5.85609e-06	3.83871e-06	6.92098e-05	-0.000106518	0.000185531	-0.00022457	0.000279635	-0.000293123	0.000317295	-0.000314988	0.000324719	-0.000310007	0.000299855	-0.000269242	0.00024878	-0.000217427	0.000198593	-0.000173646	0.000163154	-0.000148118	0.00014488	-0.000136687	0.000138303	-0.000134235	0.000138029	-0.00013603	0.000140685	-0.000139576	0.00014431	-0.000143471	0.000147844	-0.000146915	0.000150742	-0.000149552	0.000152766	-0.000151227	0.000153785
-7.87629e-06	-8.12897e-06	-8.50327e-06	-9.0235e-06	-9.72936e-06	-1.06848e-05	-1.19949e-05	-1.38407e-05	-1.65548e-05	-2.08074e-05	-2.81303e-05	-4.27088e-05	-7.91351e-05	-6.25756e-06	4.62179e-06	6.92293e-05	-0.000106626	0.000186633	-0.000225944	0.000281802	-0.000295374	0.000319993	-0.000317639	0.000327667	-0.000312825	0.000302755	-0.000271843	0.000251305	-0.000219608	0.000200659	-0.000175402	0.000164845	-0.000149593	0.000146352	-0.000138016	0.000139678	-0.000135519	0.000139382	-0.000137322	0.000142055	-0.000140901	0.000145715	-0.00014484	0.000149289	-0.000148326	0.000152225	-0.000151002	0.000154281	-0.000152709	0.000155325
-8.08503e-06	-8.34232e-06	-8.72426e-06	-9.25567e-06	-9.97706e-06	-1.09537e-05	-1.2293e-05	-1.41794e-05	-1.69518e-05	-2.12922e-05	-2.87557e-05	-4.35797e-05	-8.0468e-05	-6.65107e-06	5.39778e-06	6.92718e-05	-0.000106753	0.000187768	-0.000227345	0.000284011	-0.00029766	0.000322732	-0.000320324	0.000330653	-0.000315675	0.00030569	-0.000274469	0.000253857	-0.000221809	0.000202746	-0.000177173	0.000166554	-0.00015108	0.000147839	-0.000139358	0.000141068	-0.000136816	0.00014075	-0.000138626	0.000143441	-0.000142239	0.000147136	-0.000146222	0.00015075	-0.000149752	0.000153723	-0.000152467	0.000155812	-0.000154206	0.000156881
-8.30087e-06	-8.5629e-06	-8.95273e-06	-9.49565e-06	-1.02331e-05	-1.12316e-05	-1.26009e-05	-1.45291e-05	-1.73615e-05	-2.17919e-05	-2.93992e-05	-4.44731e-05	-8.18267e-05	-7.03658e-06	6.16669e-06	6.93376e-05	-0.000106897	0.000188937	-0.000228776	0.00028626	-0.00029998	0.000325513	-0.000323044	0.000333678	-0.000318556	0.000308658	-0.000277121	0.000256437	-0.000224031	0.000204855	-0.00017896	0.00016828	-0.000152582	0.000149342	-0.000140713	0.000142474	-0.000138126	0.000142134	-0.000139944	0.000144842	-0.000143591	0.000148572	-0.000147618	0.000152227	-0.000151192	0.000155238	-0.000153946	0.000157359	-0.000155716	0.000158452
-8.52416e-06	-8.79109e-06	-9.18904e-06	-9.74385e-06	-1.04978e-05	-1.15189e-05	-1.29191e-05	-1.48903e-05	-1.77844e-05	-2.23071e-05	-3.00616e-05	-4.53897e-05	-8.32121e-05	-7.41408e-06	6.92853e-06	6.94272e-05	-0.000107059	0.00019014	-0.000230236	0.000288552	-0.000302335	0.000328336	-0.000325799	0.000336744	-0.00032147	0.000311662	-0.000279799	0.000259043	-0.000226272	0.000206986	-0.000180763	0.000170024	-0.000154097	0.000150862	-0.000142081	0.000143895	-0.000139448	0.000143533	-0.000141275	0.00014626	-0.000144957	0.000150025	-0.000149028	0.00015372	-0.000152647	0.000156769	-0.00015544	0.000158922	-0.000157242	0.000160039
-8.75529e-06	-9.02727e-06	-9.4336e-06	-1.00007e-05	-1.07717e-05	-1.18161e-05	-1.32482e-05	-1.52637e-05	-1.82211e-05	-2.28386e-05	-3.07437e-05	-4.63305e-05	-8.46249e-05	-7.78353e-06	7.6833e-06	6.9541e-05	-0.000107238	0.000191379	-0.000231725	0.000290886	-0.000304726	0.000331203	-0.000328589	0.00033985	-0.000324416	0.0003147	-0.000282505	0.000261678	-0.000228535	0.000209138	-0.000182582	0.000171786	-0.000155625	0.000152397	-0.000143462	0.000145332	-0.000140784	0.000144948	-0.00014262	0.000147693	-0.000146337	0.000151494	-0.000150453	0.000155229	-0.000154116	0.000158317	-0.000156948	0.000160502	-0.000158781	0.000161642
-8.99466e-06	-9.27185e-06	-9.68684e-06	-1.02666e-05	-1.10552e-05	-1.21237e-05	-1.35886e-05	-1.56497e-05	-1.86724e-05	-2.33872e-05	-3.14462e-05	-4.72965e-05	-8.6066e-05	-8.14492e-06	8.43101e-06	6.96793e-05	-0.000107435	0.000192653	-0.000233243	0.000293263	-0.000307152	0.000334113	-0.000331414	0.000342997	-0.000327396	0.000317775	-0.000285237	0.000264342	-0.000230818	0.000211313	-0.000184416	0.000173567	-0.000157168	0.00015395	-0.000144856	0.000146785	-0.000142133	0.000146379	-0.000143978	0.000149142	-0.00014773	0.00015298	-0.000151892	0.000156756	-0.000155599	0.000159881	-0.000158471	0.000162098	-0.000160336	0.000163262
-9.24273e-06	-9.52529e-06	-9.94922e-06	-1.0542e-05	-1.13488e-05	-1.24421e-05	-1.39409e-05	-1.60491e-05	-1.91389e-05	-2.39535e-05	-3.21703e-05	-4.82886e-05	-8.75366e-05	-8.49824e-06	9.17165e-06	6.98427e-05	-0.000107649	0.000193964	-0.000234791	0.000295685	-0.000309614	0.000337069	-0.000334275	0.000346187	-0.000330409	0.000320886	-0.000287997	0.000267034	-0.000233122	0.000213511	-0.000186268	0.000175367	-0.000158725	0.000155519	-0.000146263	0.000148255	-0.000143495	0.000147826	-0.00014535	0.000150609	-0.000149138	0.000154482	-0.000153345	0.000158299	-0.000157098	0.000161463	-0.000160009	0.000163711	-0.000161906	0.000164899
-9.49994e-06	-9.78806e-06	-1.02212e-05	-1.08276e-05	-1.16531e-05	-1.27721e-05	-1.43059e-05	-1.64625e-05	-1.96213e-05	-2.45386e-05	-3.29167e-05	-4.93079e-05	-8.90374e-05	-8.84349e-06	9.90523e-06	7.00316e-05	-0.000107882	0.000195312	-0.000236369	0.000298151	-0.000312112	0.000340069	-0.000337173	0.000349419	-0.000333455	0.000324035	-0.000290784	0.000269756	-0.000235447	0.000215732	-0.000188135	0.000177186	-0.000160295	0.000157106	-0.000147683	0.000149741	-0.000144871	0.000149291	-0.000146736	0.000152092	-0.000150561	0.000156002	-0.000154814	0.00015986	-0.000158611	0.000163062	-0.000161563	0.000165342	-0.000163491	0.000166552
-9.76682e-06	-1.00607e-05	-1.05034e-05	-1.11237e-05	-1.19687e-05	-1.31141e-05	-1.4684e-05	-1.68906e-05	-2.01206e-05	-2.51432e-05	-3.36865e-05	-5.03556e-05	-9.05697e-05	-9.18067e-06	1.06318e-05	7.02464e-05	-0.000108131	0.000196697	-0.000237976	0.000300662	-0.000314646	0.000343116	-0.000340107	0.000352694	-0.000336536	0.000327221	-0.000293599	0.000272509	-0.000237794	0.000217977	-0.00019002	0.000179024	-0.000161881	0.00015871	-0.000149117	0.000151245	-0.000146261	0.000150772	-0.000148136	0.000153592	-0.000151997	0.000157539	-0.000156297	0.000161438	-0.00016014	0.000164678	-0.000163131	0.00016699	-0.000165091	0.000168223
-1.00439e-05	-1.03437e-05	-1.07963e-05	-1.1431e-05	-1.22961e-05	-1.34688e-05	-1.5076e-05	-1.73343e-05	-2.06375e-05	-2.57684e-05	-3.44809e-05	-5.14327e-05	-9.21344e-05	-9.5098e-06	1.13512e-05	7.04876e-05	-0.000108399	0.000198121	-0.000239614	0.00030322	-0.000317217	0.00034621	-0.000343078	0.000356013	-0.000339651	0.000330445	-0.000296442	0.000275291	-0.000240163	0.000220246	-0.000191921	0.000180882	-0.00016348	0.000160333	-0.000150565	0.000152766	-0.000147664	0.000152271	-0.00014955	0.00015511	-0.000153449	0.000159094	-0.000157795	0.000163034	-0.000161684	0.000166313	-0.000164715	0.000168657	-0.000166706	0.000169912
-1.03317e-05	-1.06376e-05	-1.11005e-05	-1.17502e-05	-1.2636e-05	-1.3837e-05	-1.54828e-05	-1.77942e-05	-2.11729e-05	-2.64152e-05	-3.53008e-05	-5.25406e-05	-9.37327e-05	-9.83091e-06	1.20637e-05	7.07557e-05	-0.000108684	0.000199583	-0.000241281	0.000305825	-0.000319825	0.000349351	-0.000346086	0.000359377	-0.0003428	0.000333709	-0.000299313	0.000278105	-0.000242553	0.000222539	-0.000193839	0.000182761	-0.000165094	0.000161974	-0.000152026	0.000154304	-0.000149081	0.000153787	-0.000150978	0.000156646	-0.000154915	0.000160667	-0.000159309	0.000164649	-0.000163244	0.000167966	-0.000166315	0.000170341	-0.000168338	0.000171619
-1.0631e-05	-1.09432e-05	-1.14166e-05	-1.20818e-05	-1.29891e-05	-1.42194e-05	-1.5905e-05	-1.82714e-05	-2.17279e-05	-2.70846e-05	-3.61477e-05	-5.36806e-05	-9.53658e-05	-1.0144e-05	1.27691e-05	7.10514e-05	-0.000108986	0.000201085	-0.000242979	0.000308477	-0.00032247	0.000352541	-0.000349132	0.000362787	-0.000345985	0.000337012	-0.000302213	0.000280951	-0.000244966	0.000224858	-0.000195775	0.000184661	-0.000166723	0.000163633	-0.000153502	0.00015586	-0.000150512	0.000155321	-0.000152421	0.000158199	-0.000156397	0.000162258	-0.000160838	0.000166282	-0.00016482	0.000169637	-0.000167931	0.000172044	-0.000169985	0.000173344
-1.09422e-05	-1.1261e-05	-1.17454e-05	-1.24266e-05	-1.33562e-05	-1.46168e-05	-1.63436e-05	-1.87667e-05	-2.23034e-05	-2.77778e-05	-3.70226e-05	-5.4854e-05	-9.7035e-05	-1.04492e-05	1.34674e-05	7.1375e-05	-0.000109306	0.000202628	-0.000244708	0.000311179	-0.000325153	0.00035578	-0.000352216	0.000366243	-0.000349205	0.000340356	-0.000305142	0.000283829	-0.000247401	0.000227202	-0.000197727	0.000186582	-0.000168367	0.000165312	-0.000154991	0.000157435	-0.000151957	0.000156873	-0.000153878	0.000159772	-0.000157893	0.000163868	-0.000162383	0.000167933	-0.000166411	0.000171327	-0.000169563	0.000173765	-0.000171648	0.000175087
-1.12663e-05	-1.15919e-05	-1.20876e-05	-1.27854e-05	-1.37381e-05	-1.503e-05	-1.67994e-05	-1.92811e-05	-2.29005e-05	-2.8496e-05	-3.79271e-05	-5.60624e-05	-9.87417e-05	-1.07465e-05	1.41587e-05	7.17272e-05	-0.000109644	0.000204211	-0.000246467	0.00031393	-0.000327874	0.00035907	-0.000355337	0.000369746	-0.00035246	0.000343741	-0.000308101	0.00028674	-0.000249858	0.000229573	-0.000199697	0.000188524	-0.000170026	0.00016701	-0.000156494	0.000159029	-0.000153416	0.000158445	-0.00015535	0.000161363	-0.000159404	0.000165498	-0.000163943	0.000169605	-0.000168018	0.000173037	-0.000171211	0.000175506	-0.000173328	0.00017685
-1.16039e-05	-1.19365e-05	-1.2444e-05	-1.31591e-05	-1.41356e-05	-1.546e-05	-1.72735e-05	-1.98158e-05	-2.35205e-05	-2.92405e-05	-3.88624e-05	-5.73072e-05	-0.000100487	-1.1036e-05	1.4843e-05	7.21086e-05	-0.000109999	0.000205837	-0.000248256	0.000316731	-0.000330633	0.00036241	-0.000358497	0.000373297	-0.000355751	0.000347168	-0.000311088	0.000289684	-0.000252338	0.00023197	-0.000201685	0.000190488	-0.000171699	0.000168728	-0.000158012	0.000160641	-0.00015489	0.000160035	-0.000156837	0.000162974	-0.000160932	0.000167146	-0.000165519	0.000171295	-0.000169642	0.000174766	-0.000172875	0.000177267	-0.000175024	0.000178632
-1.19559e-05	-1.22958e-05	-1.28154e-05	-1.35484e-05	-1.45497e-05	-1.59078e-05	-1.77669e-05	-2.03719e-05	-2.41646e-05	-3.00128e-05	-3.98303e-05	-5.85901e-05	-0.000102273	-1.13179e-05	1.55202e-05	7.25198e-05	-0.00011037	0.000207506	-0.000250077	0.000319585	-0.00033343	0.000365803	-0.000361696	0.000376898	-0.000359079	0.000350639	-0.000314106	0.000292663	-0.000254841	0.000234394	-0.00020369	0.000192475	-0.000173388	0.000170466	-0.000159544	0.000162274	-0.000156378	0.000161644	-0.000158339	0.000164604	-0.000162474	0.000168815	-0.000167111	0.000173006	-0.000171282	0.000176515	-0.000174556	0.000179047	-0.000176736	0.000180433
-1.23232e-05	-1.26706e-05	-1.32029e-05	-1.39544e-05	-1.49814e-05	-1.63744e-05	-1.82808e-05	-2.09506e-05	-2.48342e-05	-3.08143e-05	-4.08323e-05	-5.99128e-05	-0.0001041	-1.15921e-05	1.61904e-05	7.29615e-05	-0.000110759	0.000209218	-0.000251928	0.000322491	-0.000336266	0.00036925	-0.000364934	0.000380548	-0.000362443	0.000354152	-0.000317153	0.000295677	-0.000257367	0.000236846	-0.000205713	0.000194486	-0.000175093	0.000172225	-0.00016109	0.000163926	-0.000157881	0.000163274	-0.000159856	0.000166254	-0.000164032	0.000170503	-0.00016872	0.000174737	-0.000172939	0.000178285	-0.000176254	0.000180847	-0.000178466	0.000182254
-1.27067e-05	-1.3062e-05	-1.36074e-05	-1.43781e-05	-1.54318e-05	-1.6861e-05	-1.88164e-05	-2.15533e-05	-2.55308e-05	-3.16467e-05	-4.18703e-05	-6.12772e-05	-0.000105971	-1.18589e-05	1.68536e-05	7.34342e-05	-0.000111165	0.000210976	-0.000253809	0.000325451	-0.00033914	0.00037275	-0.000368211	0.000384249	-0.000365844	0.000357711	-0.00032023	0.000298727	-0.000259917	0.000239327	-0.000207755	0.000196519	-0.000176812	0.000174005	-0.000162651	0.000165598	-0.000159398	0.000164924	-0.000161388	0.000167924	-0.000165606	0.000172213	-0.000170345	0.000176489	-0.000174612	0.000180075	-0.000177969	0.000182668	-0.000180212	0.000184096
-1.31075e-05	-1.34709e-05	-1.403e-05	-1.48207e-05	-1.59021e-05	-1.73688e-05	-1.9375e-05	-2.21813e-05	-2.62558e-05	-3.25116e-05	-4.29459e-05	-6.26853e-05	-0.000107887	-1.21185e-05	1.75097e-05	7.39388e-05	-0.000111588	0.000212779	-0.000255722	0.000328465	-0.000342053	0.000376306	-0.000371528	0.000388002	-0.000369282	0.000361314	-0.000323338	0.000301813	-0.000262489	0.000241836	-0.000209814	0.000198577	-0.000178547	0.000175807	-0.000164226	0.000167292	-0.000160931	0.000166594	-0.000162936	0.000169616	-0.000167196	0.000173943	-0.000171986	0.000178262	-0.000176303	0.000181887	-0.000179701	0.000184511	-0.000181976	0.000185959
-1.35268e-05	-1.38986e-05	-1.44719e-05	-1.52834e-05	-1.63936e-05	-1.78993e-05	-1.99582e-05	-2.28364e-05	-2.7011e-05	-3.3411e-05	-4.40614e-05	-6.41392e-05	-0.00010985	-1.2371e-05	1.81588e-05	7.44759e-05	-0.000112028	0.000214628	-0.000257666	0.000331536	-0.000345006	0.000379918	-0.000374884	0.000391808	-0.000372758	0.000364965	-0.000326477	0.000304937	-0.000265086	0.000244376	-0.000211891	0.000200659	-0.000180298	0.000177631	-0.000165816	0.000169006	-0.000162478	0.000168286	-0.000164499	0.000171328	-0.000168803	0.000175695	-0.000173644	0.000180057	-0.00017801	0.00018372	-0.00018145	0.000186374	-0.000183756	0.000187842
-1.39658e-05	-1.43464e-05	-1.49344e-05	-1.57675e-05	-1.69076e-05	-1.84539e-05	-2.05674e-05	-2.35201e-05	-2.77983e-05	-3.43467e-05	-4.52188e-05	-6.56409e-05	-0.000111862	-1.26166e-05	1.88009e-05	7.50463e-05	-0.000112483	0.000216526	-0.00025964	0.000334663	-0.000347998	0.000383588	-0.00037828	0.000395668	-0.000376271	0.000368662	-0.000329646	0.000308098	-0.000267705	0.000246945	-0.000213986	0.000202767	-0.000182064	0.000179478	-0.000167421	0.000170743	-0.00016404	0.000169999	-0.000166077	0.000173063	-0.000170425	0.000177469	-0.000175319	0.000181874	-0.000179734	0.000185575	-0.000183216	0.00018826	-0.000185555	0.000189748
-1.44259e-05	-1.48155e-05	-1.54189e-05	-1.62745e-05	-1.74457e-05	-1.90341e-05	-2.12044e-05	-2.42343e-05	-2.86196e-05	-3.5321e-05	-4.64204e-05	-6.7193e-05	-0.000113925	-1.28557e-05	1.94358e-05	7.56508e-05	-0.000112955	0.000218473	-0.000261645	0.00033785	-0.000351029	0.000387317	-0.000381717	0.000399584	-0.000379822	0.000372408	-0.000332847	0.000311299	-0.000270349	0.000249546	-0.0002161	0.000204901	-0.000183846	0.000181349	-0.000169041	0.000172502	-0.000165617	0.000171734	-0.000167671	0.00017482	-0.000172063	0.000179265	-0.00017701	0.000183713	-0.000181476	0.000187453	-0.000185	0.000190168	-0.00018737	0.000191675
-1.49085e-05	-1.53076e-05	-1.59269e-05	-1.68059e-05	-1.80095e-05	-1.96417e-05	-2.1871e-05	-2.49809e-05	-2.9477e-05	-3.63361e-05	-4.76686e-05	-6.8798e-05	-0.000116041	-1.30884e-05	2.00637e-05	7.62903e-05	-0.000113443	0.000220469	-0.000263681	0.000341096	-0.000354099	0.000391106	-0.000385194	0.000403556	-0.000383411	0.000376204	-0.000336078	0.000314539	-0.000273017	0.000252179	-0.000218232	0.000207061	-0.000185643	0.000183243	-0.000170675	0.000174283	-0.000167209	0.000173492	-0.000169281	0.000176599	-0.000173718	0.000181084	-0.000178719	0.000185575	-0.000183235	0.000189354	-0.000186802	0.000192098	-0.000189204	0.000193625
-1.54152e-05	-1.58242e-05	-1.64601e-05	-1.73635e-05	-1.86009e-05	-2.02787e-05	-2.25692e-05	-2.57621e-05	-3.03728e-05	-3.73946e-05	-4.89663e-05	-7.04585e-05	-0.000118212	-1.33153e-05	2.06845e-05	7.69655e-05	-0.000113946	0.000222517	-0.000265747	0.000344403	-0.000357209	0.000394957	-0.000388711	0.000407586	-0.000387038	0.00038005	-0.000339341	0.000317821	-0.000275708	0.000254844	-0.000220383	0.000209248	-0.000187456	0.000185162	-0.000172324	0.000176089	-0.000168816	0.000175274	-0.000170907	0.000178402	-0.00017539	0.000182927	-0.000180445	0.000187461	-0.000185012	0.000191278	-0.000188622	0.000194053	-0.000191056	0.000195598
-1.59479e-05	-1.63671e-05	-1.70204e-05	-1.79492e-05	-1.92217e-05	-2.09469e-05	-2.33012e-05	-2.65802e-05	-3.13095e-05	-3.84991e-05	-5.0316e-05	-7.21775e-05	-0.000120441	-1.35365e-05	2.12982e-05	7.76775e-05	-0.000114465	0.000224618	-0.000267844	0.000347774	-0.000360359	0.000398871	-0.000392268	0.000411674	-0.000390704	0.000383948	-0.000342635	0.000321144	-0.000278424	0.000257543	-0.000222551	0.000211464	-0.000189285	0.000187106	-0.000173988	0.000177918	-0.000170438	0.000177079	-0.000172548	0.000180229	-0.000177077	0.000184794	-0.000182188	0.000189371	-0.000186807	0.000193227	-0.000190459	0.000196031	-0.000192925	0.000197594
-1.65085e-05	-1.69383e-05	-1.76097e-05	-1.8565e-05	-1.98742e-05	-2.16488e-05	-2.40693e-05	-2.74378e-05	-3.22898e-05	-3.96524e-05	-5.17211e-05	-7.39579e-05	-0.000122731	-1.37527e-05	2.19047e-05	7.84271e-05	-0.000114998	0.000226774	-0.000269971	0.000351208	-0.000363548	0.000402849	-0.000395867	0.000415824	-0.000394408	0.0003879	-0.00034596	0.00032451	-0.000281164	0.000260277	-0.000224738	0.000213708	-0.000191129	0.000189075	-0.000175667	0.000179772	-0.000172075	0.000178908	-0.000174205	0.00018208	-0.000178782	0.000186685	-0.000183948	0.000191306	-0.000188619	0.0001952	-0.000192315	0.000198033	-0.000194813	0.000199615
-1.7099e-05	-1.754e-05	-1.82302e-05	-1.92132e-05	-2.05606e-05	-2.23867e-05	-2.48761e-05	-2.83375e-05	-3.33168e-05	-4.08578e-05	-5.31847e-05	-7.58032e-05	-0.000125083	-1.39643e-05	2.2504e-05	7.92153e-05	-0.000115546	0.000228984	-0.000272127	0.000354709	-0.000366777	0.000406894	-0.000399506	0.000420035	-0.00039815	0.000391906	-0.000349317	0.00032792	-0.000283927	0.000263046	-0.000226943	0.000215982	-0.000192989	0.000191072	-0.00017736	0.000181652	-0.000173727	0.000180763	-0.000175877	0.000183956	-0.000180503	0.000188602	-0.000185725	0.000193266	-0.000190449	0.000197198	-0.000194189	0.000200061	-0.000196719	0.00020166
-1.77219e-05	-1.81745e-05	-1.88843e-05	-1.98962e-05	-2.12835e-05	-2.31633e-05	-2.57245e-05	-2.92824e-05	-3.43935e-05	-4.21187e-05	-5.47104e-05	-7.77169e-05	-0.000127502	-1.41718e-05	2.30961e-05	8.00433e-05	-0.000116107	0.000231252	-0.000274313	0.000358278	-0.000370044	0.000411007	-0.000403185	0.00042431	-0.000401931	0.000395968	-0.000352705	0.000331376	-0.000286714	0.000265852	-0.000229166	0.000218286	-0.000194864	0.000193096	-0.000179068	0.000183557	-0.000175395	0.000182643	-0.000177566	0.000185858	-0.00018224	0.000190544	-0.00018752	0.000195252	-0.000192297	0.000199222	-0.000196081	0.000202114	-0.000198644	0.00020373
-1.83798e-05	-1.88444e-05	-1.95748e-05	-2.06169e-05	-2.20458e-05	-2.39816e-05	-2.66176e-05	-3.02759e-05	-3.55234e-05	-4.34387e-05	-5.63021e-05	-7.97028e-05	-0.00012999	-1.4376e-05	2.36808e-05	8.09121e-05	-0.000116682	0.000233579	-0.000276528	0.000361916	-0.000373351	0.00041519	-0.000406905	0.00042865	-0.00040575	0.000400087	-0.000356125	0.000334878	-0.000289526	0.000268695	-0.000231408	0.000220622	-0.000196754	0.000195148	-0.000180791	0.00018549	-0.000177077	0.000184551	-0.00017927	0.000187787	-0.000183995	0.000192514	-0.000189332	0.000197265	-0.000194163	0.000201273	-0.000197991	0.000204193	-0.000200587	0.000205826
-1.90754e-05	-1.95526e-05	-2.03045e-05	-2.13781e-05	-2.28506e-05	-2.48449e-05	-2.75588e-05	-3.13214e-05	-3.67105e-05	-4.48219e-05	-5.79639e-05	-8.1765e-05	-0.00013255	-1.45775e-05	2.42582e-05	8.18228e-05	-0.00011727	0.000235967	-0.000278771	0.000365626	-0.000376697	0.000419444	-0.000410665	0.000433058	-0.000409608	0.000404265	-0.000359576	0.000338429	-0.00029236	0.000271576	-0.000233666	0.00022299	-0.00019866	0.00019723	-0.000182527	0.000187451	-0.000178773	0.000186485	-0.00018099	0.000189743	-0.000185765	0.00019451	-0.000191161	0.000199305	-0.000196047	0.000203351	-0.00019992	0.000206299	-0.000202548	0.000207949
-1.98121e-05	-2.03023e-05	-2.10767e-05	-2.21834e-05	-2.37014e-05	-2.57567e-05	-2.85519e-05	-3.24229e-05	-3.79588e-05	-4.62727e-05	-5.97005e-05	-8.3908e-05	-0.000135187	-1.47773e-05	2.48281e-05	8.27767e-05	-0.000117869	0.000238417	-0.000281043	0.00036941	-0.000380081	0.000423772	-0.000414464	0.000437534	-0.000413504	0.000408504	-0.000363058	0.000342028	-0.000295219	0.000274498	-0.000235943	0.000225392	-0.00020058	0.000199342	-0.000184278	0.00018944	-0.000180485	0.000188448	-0.000182725	0.000191728	-0.000187552	0.000196535	-0.000193008	0.000201373	-0.000197949	0.000205457	-0.000201867	0.000208433	-0.000204528	0.000210099
-2.05932e-05	-2.10971e-05	-2.18951e-05	-2.30362e-05	-2.46019e-05	-2.67211e-05	-2.9601e-05	-3.35849e-05	-3.9273e-05	-4.77959e-05	-6.15168e-05	-8.61366e-05	-0.000137904	-1.49762e-05	2.53904e-05	8.37751e-05	-0.00011848	0.000240932	-0.000283341	0.00037327	-0.000383503	0.000428177	-0.000418304	0.000442082	-0.000417437	0.000412806	-0.00036657	0.000345679	-0.0002981	0.000277462	-0.000238236	0.000227829	-0.000202514	0.000201485	-0.000186042	0.00019146	-0.00018221	0.00019044	-0.000184475	0.000193741	-0.000189355	0.000198589	-0.000194872	0.00020347	-0.000199868	0.000207591	-0.000203833	0.000210596	-0.000206526	0.000212277
-2.14227e-05	-2.1941e-05	-2.27635e-05	-2.39409e-05	-2.55563e-05	-2.77423e-05	-3.07106e-05	-3.48121e-05	-4.0658e-05	-4.93968e-05	-6.34181e-05	-8.8456e-05	-0.000140706	-1.51752e-05	2.59449e-05	8.48193e-05	-0.000119101	0.000243513	-0.000285666	0.000377209	-0.000386961	0.000432659	-0.000422182	0.000446702	-0.000421408	0.000417172	-0.000370113	0.000349382	-0.000301004	0.000280468	-0.000240546	0.000230302	-0.000204463	0.00020366	-0.00018782	0.00019351	-0.00018395	0.000192462	-0.000186241	0.000195785	-0.000191175	0.000200673	-0.000196753	0.000205597	-0.000201806	0.000209756	-0.000205816	0.000212788	-0.000208543	0.000214484
-2.23049e-05	-2.28382e-05	-2.36866e-05	-2.49018e-05	-2.65695e-05	-2.88252e-05	-3.18859e-05	-3.61098e-05	-4.21195e-05	-5.1081e-05	-6.54103e-05	-9.08718e-05	-0.000143596	-1.53758e-05	2.64915e-05	8.59107e-05	-0.000119732	0.000246164	-0.000288016	0.000381229	-0.000390457	0.000437223	-0.000426099	0.000451399	-0.000425416	0.000421605	-0.000373685	0.00035314	-0.000303929	0.000283518	-0.000242872	0.000232812	-0.000206425	0.00020587	-0.000189611	0.000195592	-0.000185703	0.000194516	-0.000188021	0.000197859	-0.00019301	0.000202788	-0.00019865	0.000207755	-0.000203761	0.000211951	-0.000207818	0.00021501	-0.000210579	0.000216721
-2.32449e-05	-2.37938e-05	-2.46692e-05	-2.59242e-05	-2.76466e-05	-2.99754e-05	-3.31326e-05	-3.74839e-05	-4.36636e-05	-5.2855e-05	-6.74998e-05	-9.33901e-05	-0.00014658	-1.55791e-05	2.70301e-05	8.70509e-05	-0.000120371	0.000248886	-0.00029039	0.000385333	-0.000393988	0.000441871	-0.000430053	0.000456173	-0.000429461	0.000426107	-0.000377287	0.000356955	-0.000306877	0.000286615	-0.000245214	0.000235361	-0.0002084	0.000208114	-0.000191414	0.000197707	-0.000187469	0.000196602	-0.000189815	0.000199966	-0.00019486	0.000204935	-0.000200564	0.000209945	-0.000205733	0.000214178	-0.000209837	0.000217264	-0.000212632	0.000218988
-2.4248e-05	-2.48133e-05	-2.5717e-05	-2.70138e-05	-2.87936e-05	-3.11988e-05	-3.44568e-05	-3.89409e-05	-4.5297e-05	-5.47258e-05	-6.96937e-05	-9.60177e-05	-0.000149663	-1.57867e-05	2.75603e-05	8.82413e-05	-0.000121017	0.000251683	-0.000292787	0.000389524	-0.000397553	0.000446605	-0.000434044	0.000461029	-0.00043354	0.00043068	-0.000380917	0.000360828	-0.000309845	0.00028976	-0.00024757	0.000237951	-0.000210387	0.000210395	-0.000193228	0.000199857	-0.000189248	0.000198722	-0.000191623	0.000202107	-0.000196726	0.000207115	-0.000202495	0.000212168	-0.000207722	0.000216437	-0.000211874	0.000219549	-0.000214704	0.000221287
-2.53204e-05	-2.59028e-05	-2.68363e-05	-2.81769e-05	-3.00169e-05	-3.25023e-05	-3.58656e-05	-4.04881e-05	-4.70273e-05	-5.67009e-05	-7.19996e-05	-9.87618e-05	-0.000152851	-1.60004e-05	2.80819e-05	8.94838e-05	-0.000121669	0.000254556	-0.000295205	0.000393805	-0.000401152	0.000451429	-0.00043807	0.000465968	-0.000437654	0.000435327	-0.000384574	0.000364762	-0.000312833	0.000292954	-0.00024994	0.000240583	-0.000212385	0.000212714	-0.000195054	0.000202044	-0.000191038	0.000200877	-0.000193444	0.000204282	-0.000198606	0.00020933	-0.000204441	0.000214426	-0.000209728	0.000218731	-0.000213929	0.000221869	-0.000216793	0.000223619
-2.64691e-05	-2.70695e-05	-2.80342e-05	-2.94208e-05	-3.13239e-05	-3.38933e-05	-3.73668e-05	-4.21336e-05	-4.88627e-05	-5.87891e-05	-7.44262e-05	-0.00010163	-0.00015615	-1.62222e-05	2.85945e-05	9.07801e-05	-0.000122325	0.00025751	-0.000297643	0.000398181	-0.000404781	0.000456346	-0.000442131	0.000470995	-0.000441802	0.000440052	-0.000388257	0.00036876	-0.000315839	0.000296202	-0.000252323	0.000243259	-0.000214394	0.000215074	-0.000196889	0.000204268	-0.00019284	0.00020307	-0.000195277	0.000206494	-0.0002005	0.000211582	-0.000206402	0.000216719	-0.00021175	0.00022106	-0.000216	0.000224223	-0.000218899	0.000225985
-2.77021e-05	-2.83212e-05	-2.93188e-05	-3.07537e-05	-3.27231e-05	-3.53805e-05	-3.89692e-05	-4.38864e-05	-5.08127e-05	-6.09997e-05	-7.69827e-05	-0.000104632	-0.000159566	-1.64543e-05	2.90978e-05	9.2132e-05	-0.000122984	0.000260548	-0.000300098	0.000402655	-0.000408441	0.000461361	-0.000446223	0.000476112	-0.00044598	0.000444858	-0.000391966	0.000372825	-0.000318863	0.000299504	-0.000254717	0.000245983	-0.000216412	0.000217476	-0.000198734	0.000206533	-0.000194651	0.000205301	-0.000197123	0.000208744	-0.000202407	0.000213871	-0.000208377	0.00021905	-0.000213788	0.000223426	-0.000218088	0.000226613	-0.000221023	0.000228386
-2.90282e-05	-2.9667e-05	-3.0699e-05	-3.21847e-05	-3.42238e-05	-3.69736e-05	-4.06828e-05	-4.57567e-05	-5.28876e-05	-6.33432e-05	-7.96796e-05	-0.000107777	-0.000163108	-1.66993e-05	2.95913e-05	9.35416e-05	-0.000123643	0.000263673	-0.000302569	0.000407231	-0.000412128	0.000466478	-0.000450346	0.000481325	-0.000450189	0.000449747	-0.000395697	0.000376959	-0.000321902	0.000302864	-0.000257121	0.000248756	-0.000218437	0.000219922	-0.000200586	0.000208839	-0.000196472	0.000207573	-0.000198978	0.000211034	-0.000204326	0.000216199	-0.000210366	0.00022142	-0.00021584	0.00022583	-0.000220191	0.000229041	-0.000223162	0.000230825
-3.04578e-05	-3.11171e-05	-3.21853e-05	-3.37245e-05	-3.58368e-05	-3.86834e-05	-4.25187e-05	-4.7756e-05	-5.50991e-05	-6.58315e-05	-8.25283e-05	-0.000111075	-0.000166784	-1.69601e-05	3.00744e-05	9.50112e-05	-0.000124301	0.00026689	-0.000305052	0.000411914	-0.000415839	0.000471701	-0.000454497	0.000486637	-0.000454425	0.000454725	-0.000399449	0.000381167	-0.000324954	0.000306285	-0.000259533	0.000251581	-0.000220469	0.000222415	-0.000202444	0.00021119	-0.0001983	0.000209888	-0.000200843	0.000213366	-0.000206256	0.000218569	-0.000212368	0.00022383	-0.000217906	0.000228275	-0.000222309	0.000231509	-0.000225317	0.000233301
-3.20024e-05	-3.26833e-05	-3.37895e-05	-3.53849e-05	-3.75742e-05	-4.05224e-05	-4.44896e-05	-4.98972e-05	-5.74603e-05	-6.84776e-05	-8.55417e-05	-0.000114538	-0.000170603	-1.72401e-05	3.05464e-05	9.65428e-05	-0.000124955	0.000270203	-0.000307545	0.000416709	-0.000419573	0.000477036	-0.000458673	0.000492053	-0.000458686	0.000459795	-0.000403219	0.000385452	-0.000328018	0.000309771	-0.00026195	0.000254461	-0.000222504	0.000224959	-0.000204306	0.000213588	-0.000200133	0.000212248	-0.000202715	0.000215743	-0.000208195	0.000220983	-0.000214381	0.000226284	-0.000219985	0.000230762	-0.000224441	0.000234018	-0.000227486	0.000235819
-3.36757e-05	-3.4379e-05	-3.55253e-05	-3.71797e-05	-3.94499e-05	-4.25047e-05	-4.661e-05	-5.2195e-05	-5.9986e-05	-7.12964e-05	-8.8734e-05	-0.00011818	-0.000174573	-1.75429e-05	3.10065e-05	9.81392e-05	-0.000125602	0.000273617	-0.000310043	0.000421623	-0.000423324	0.000482489	-0.00046287	0.000497579	-0.000462969	0.000464963	-0.000407005	0.00038982	-0.00033109	0.000313325	-0.00026437	0.000257401	-0.00022454	0.000227555	-0.00020617	0.000216036	-0.00020197	0.000214657	-0.000204593	0.000218167	-0.000210143	0.000223444	-0.000216404	0.000228784	-0.000222075	0.000233294	-0.000226585	0.000236571	-0.000229669	0.000238379
-3.54931e-05	-3.62199e-05	-3.74082e-05	-3.91248e-05	-4.148e-05	-4.46466e-05	-4.88962e-05	-5.4666e-05	-6.2693e-05	-7.43044e-05	-9.21213e-05	-0.000122014	-0.000178708	-1.78729e-05	3.1454e-05	9.98028e-05	-0.000126239	0.000277138	-0.000312542	0.000426662	-0.000427089	0.000488065	-0.000467084	0.000503221	-0.00046727	0.000470235	-0.000410803	0.000394274	-0.000334167	0.000316953	-0.00026679	0.000260404	-0.000226575	0.00023021	-0.000208032	0.000218539	-0.000203808	0.000217118	-0.000206474	0.000220642	-0.000212096	0.000225953	-0.000218434	0.000231332	-0.000224174	0.000235873	-0.00022874	0.00023917	-0.000231863	0.000240985
-3.74727e-05	-3.8224e-05	-3.94563e-05	-4.12383e-05	-4.36828e-05	-4.69667e-05	-5.13671e-05	-5.73292e-05	-6.56003e-05	-7.75204e-05	-9.57216e-05	-0.000126056	-0.000183018	-1.8235e-05	3.18875e-05	0.000101537	-0.000126863	0.000280772	-0.000315038	0.000431833	-0.000430863	0.000493774	-0.000471311	0.000508986	-0.000471584	0.000475617	-0.000414607	0.000398822	-0.000337245	0.00032066	-0.000269206	0.000263475	-0.000228604	0.000232926	-0.000209891	0.000221099	-0.000205643	0.000219634	-0.000208356	0.000223171	-0.000214052	0.000228516	-0.000220469	0.000233932	-0.000226281	0.000238503	-0.000230903	0.000241819	-0.000234067	0.000243638
-3.96354e-05	-4.04121e-05	-4.16908e-05	-4.35415e-05	-4.60798e-05	-4.94865e-05	-5.40445e-05	-6.02065e-05	-6.87297e-05	-8.09658e-05	-9.95551e-05	-0.000130326	-0.000187518	-1.8635e-05	3.23059e-05	0.000103344	-0.00012747	0.000284525	-0.000317525	0.000437145	-0.000434639	0.000499622	-0.000475543	0.000514883	-0.000475905	0.000481118	-0.000418414	0.00040347	-0.000340319	0.000324452	-0.000271613	0.000266621	-0.000230623	0.000235709	-0.00021174	0.000223723	-0.000207473	0.000222212	-0.000210235	0.000225758	-0.000216008	0.000231136	-0.000222508	0.000236587	-0.000228392	0.000241187	-0.000233073	0.00024452	-0.000236278	0.000246343
-4.20057e-05	-4.2809e-05	-4.41361e-05	-4.6059e-05	-4.86956e-05	-5.2231e-05	-5.69535e-05	-6.33229e-05	-7.21061e-05	-8.46649e-05	-0.000103645	-0.000134842	-0.000192222	-1.90793e-05	3.27075e-05	0.000105228	-0.000128054	0.000288406	-0.000319995	0.000442608	-0.00043841	0.000505621	-0.000479775	0.000520922	-0.000480227	0.000486745	-0.000422216	0.000408227	-0.000343382	0.000328336	-0.000274005	0.000269847	-0.000232628	0.000238566	-0.000213577	0.000226415	-0.000209293	0.000224854	-0.000212107	0.00022841	-0.00021796	0.000233818	-0.000224545	0.000239303	-0.000230505	0.00024393	-0.000235246	0.000247279	-0.000238494	0.000249103
-4.46125e-05	-4.54433e-05	-4.68212e-05	-4.88196e-05	-5.15594e-05	-5.52294e-05	-6.0123e-05	-6.67075e-05	-7.5758e-05	-8.86453e-05	-0.000108016	-0.000139628	-0.000197149	-1.95754e-05	3.30908e-05	0.000107192	-0.000128611	0.000292424	-0.000322441	0.000448231	-0.000442168	0.000511782	-0.000483997	0.000527112	-0.000484541	0.000492509	-0.000426006	0.000413101	-0.000346427	0.000332322	-0.000276376	0.000273161	-0.00023461	0.000241503	-0.000215394	0.000229183	-0.000211097	0.00022757	-0.000213967	0.000231131	-0.000219903	0.000236568	-0.000226576	0.000242085	-0.000232614	0.000246737	-0.000237417	0.0002501	-0.000240711	0.000251923
-4.74901e-05	-4.83491e-05	-4.97799e-05	-5.18575e-05	-5.47052e-05	-5.85155e-05	-6.35872e-05	-7.03939e-05	-7.97187e-05	-9.29391e-05	-0.0001127	-0.00014471	-0.000202316	-2.0132e-05	3.34536e-05	0.000109242	-0.000129134	0.000296589	-0.000324852	0.00045403	-0.000445901	0.000518117	-0.000488199	0.000533467	-0.000488838	0.000498423	-0.000429773	0.000418105	-0.000349445	0.000336419	-0.000278716	0.000276575	-0.000236563	0.000244531	-0.000217184	0.000232035	-0.000212877	0.000230365	-0.000215808	0.000233929	-0.000221832	0.000239392	-0.000228596	0.000244938	-0.000234715	0.000249614	-0.000239584	0.000252988	-0.000242924	0.000254809
-5.0679e-05	-5.15669e-05	-5.30528e-05	-5.52129e-05	-5.81732e-05	-6.21297e-05	-6.73859e-05	-7.44216e-05	-8.40265e-05	-9.7583e-05	-0.00011773	-0.000150117	-0.000207747	-2.0759e-05	3.37935e-05	0.00011138	-0.000129615	0.000300912	-0.000327219	0.000460017	-0.000449597	0.000524643	-0.000492367	0.000540003	-0.000493104	0.000504501	-0.000433506	0.000423251	-0.000352424	0.000340641	-0.000281014	0.000280098	-0.000238477	0.000247658	-0.000218937	0.000234982	-0.000214626	0.00023325	-0.000217622	0.000236813	-0.000223738	0.000242298	-0.000230598	0.000247872	-0.000236802	0.000252568	-0.000241738	0.000255951	-0.000245127	0.000257767
-5.42278e-05	-5.51452e-05	-5.6688e-05	-5.89339e-05	-6.20112e-05	-6.61193e-05	-7.15662e-05	-7.88368e-05	-8.87263e-05	-0.00010262	-0.000123145	-0.000155884	-0.000213466	-2.14679e-05	3.41078e-05	0.000113614	-0.000130046	0.000305409	-0.000329525	0.000466212	-0.000453241	0.000531379	-0.000496486	0.000546738	-0.000497324	0.000510761	-0.00043719	0.000428557	-0.000355351	0.000345003	-0.000283258	0.000283746	-0.000240337	0.0002509	-0.000220643	0.000238035	-0.000216333	0.000236236	-0.000219399	0.000239794	-0.000225612	0.000245299	-0.000232573	0.000250896	-0.000238865	0.000255609	-0.000243872	0.000258998	-0.000247313	0.000260806
-5.81953e-05	-5.91421e-05	-6.07434e-05	-6.30781e-05	-6.62765e-05	-7.0541e-05	-7.61837e-05	-8.36939e-05	-9.38707e-05	-0.000108099	-0.000128991	-0.000162047	-0.000219501	-2.2272e-05	3.43937e-05	0.00011595	-0.000130415	0.000310095	-0.000331756	0.000472634	-0.000456812	0.000538347	-0.000500535	0.000553695	-0.000501478	0.000517225	-0.000440805	0.000434043	-0.000358207	0.000349523	-0.000285431	0.000287537	-0.00024213	0.000254273	-0.000222285	0.00024121	-0.000217982	0.000239338	-0.000221126	0.000242886	-0.000227442	0.000248406	-0.000234508	0.000254023	-0.000240894	0.000258749	-0.000245977	0.000262141	-0.000249473	0.000263936
-6.26526e-05	-6.36284e-05	-6.52892e-05	-6.77149e-05	-7.10377e-05	-7.54626e-05	-8.1305e-05	-8.90576e-05	-9.95219e-05	-0.00011408	-0.00013532	-0.000168653	-0.000225885	-2.31865e-05	3.4648e-05	0.000118395	-0.00013071	0.000314991	-0.000333888	0.000479312	-0.000460286	0.000545575	-0.00050449	0.000560902	-0.000505541	0.00052392	-0.000444328	0.000439735	-0.000360969	0.000354227	-0.00028751	0.000291492	-0.000243833	0.000257797	-0.000223844	0.000244528	-0.000219557	0.000242575	-0.000222785	0.000246106	-0.000229212	0.000251636	-0.00023639	0.000257267	-0.000242875	0.000262002	-0.000248037	0.000265392	-0.000251593	0.000267172
-6.76867e-05	-6.86903e-05	-7.04108e-05	-7.29289e-05	-7.63782e-05	-8.0966e-05	-8.701e-05	-9.50054e-05	-0.000105754	-0.000120629	-0.000142194	-0.000175753	-0.000232654	-2.42288e-05	3.48674e-05	0.000120959	-0.000130913	0.000320121	-0.000335896	0.000486275	-0.000463634	0.000553099	-0.000508318	0.000568394	-0.000509482	0.00053088	-0.000447728	0.000445665	-0.000363607	0.000359145	-0.000289466	0.000295642	-0.00024542	0.000261501	-0.000225296	0.000248015	-0.000221033	0.000245972	-0.000224355	0.000249479	-0.0002309	0.000255011	-0.000238198	0.000260651	-0.000244788	0.00026539	-0.000250036	0.000268772	-0.000253656	0.000270531
-7.34049e-05	-7.44339e-05	-7.6213e-05	-7.88233e-05	-8.23995e-05	-8.71504e-05	-9.33953e-05	-0.00010163	-0.000112653	-0.00012783	-0.000149684	-0.000183406	-0.000239852	-2.54186e-05	3.50494e-05	0.000123655	-0.000131003	0.000325516	-0.000337745	0.000493566	-0.000466814	0.000560961	-0.000511976	0.000576216	-0.000513258	0.000538149	-0.000450963	0.000451876	-0.000366083	0.000364318	-0.000291263	0.000300024	-0.000246855	0.000265421	-0.000226606	0.000251704	-0.000222378	0.00024956	-0.000225804	0.000253034	-0.000232479	0.000258561	-0.000239905	0.000264202	-0.000246608	0.000268937	-0.00025195	0.000272305	-0.000255639	0.000274037
-7.99402e-05	-8.09907e-05	-8.28254e-05	-8.55256e-05	-8.92264e-05	-9.41373e-05	-0.000100578	-0.000109043	-0.000120327	-0.000135778	-0.000157877	-0.00019168	-0.000247526	-2.67777e-05	3.51927e-05	0.0001265	-0.000130952	0.000331216	-0.000339393	0.000501235	-0.000469776	0.00056922	-0.000515411	0.000584426	-0.000516814	0.000545787	-0.000453979	0.000458425	-0.000368341	0.000369799	-0.00029285	0.00030469	-0.000248091	0.000269605	-0.000227728	0.000255641	-0.000223549	0.000253383	-0.000227092	0.000256813	-0.000233908	0.000262324	-0.000241474	0.000267957	-0.000248301	0.000272679	-0.000253744	0.000276026	-0.000257511	0.000277722
-8.7459e-05	-8.85246e-05	-9.04093e-05	-9.31937e-05	-9.70128e-05	-0.000102076	-0.000108701	-0.000117381	-0.0001289	-0.000144587	-0.00016687	-0.000200657	-0.000255731	-2.83289e-05	3.52995e-05	0.000129518	-0.00013072	0.000337275	-0.000340778	0.000509351	-0.000472448	0.000577951	-0.000518548	0.000593105	-0.000520074	0.00055387	-0.0004567	0.000465387	-0.000370311	0.000375662	-0.000294155	0.00030971	-0.000249058	0.00027412	-0.000228598	0.000259891	-0.000224484	0.000257503	-0.000228161	0.000260874	-0.000235133	0.000266356	-0.000242853	0.000271969	-0.000249815	0.000276667	-0.000255371	0.000279982	-0.000259226	0.000281633
-9.6171e-05	-9.72419e-05	-9.91665e-05	-0.000102024	-0.00010595	-0.00011115	-0.000117941	-0.000126808	-0.000138524	-0.000154393	-0.000176779	-0.000210426	-0.000264526	-3.00936e-05	3.5379e-05	0.000132746	-0.000130253	0.000343765	-0.000341819	0.000518009	-0.000474735	0.00058726	-0.000521282	0.000602359	-0.000522932	0.000562507	-0.000459023	0.000472869	-0.000371889	0.00038201	-0.00029508	0.000315183	-0.000249663	0.000279062	-0.000229124	0.000264544	-0.000225096	0.000262006	-0.000228927	0.0002653	-0.000236074	0.000270737	-0.000243965	0.000276314	-0.000251079	0.000280974	-0.000256761	0.000284243	-0.000260717	0.000285837
-0.000106341	-0.000107402	-0.00010935	-0.000112264	-0.000116274	-0.000121586	-0.000128509	-0.000137522	-0.000149381	-0.000165354	-0.000187737	-0.000221086	-0.00027397	-3.20861e-05	3.54554e-05	0.000136243	-0.000129468	0.000350792	-0.000342396	0.000527342	-0.000476497	0.000597294	-0.000523464	0.000612344	-0.000525235	0.000571856	-0.000460792	0.000481026	-0.000372923	0.000388995	-0.000295477	0.000321256	-0.000249762	0.000284571	-0.00022917	0.000269737	-0.000225254	0.000267023	-0.000229264	0.000270216	-0.00023661	0.000275585	-0.000244694	0.000281106	-0.00025198	0.00028571	-0.000257808	0.000288915	-0.000261881	0.000290435
-0.000118301	-0.00011933	-0.000121277	-0.000124216	-0.000128277	-0.000133659	-0.000140665	-0.00014976	-0.000161679	-0.000177651	-0.000199886	-0.000232739	-0.000284116	-3.42993e-05	3.55846e-05	0.000140107	-0.000128231	0.000358518	-0.00034233	0.000537551	-0.000477524	0.000608276	-0.000524869	0.000623293	-0.00052675	0.000582153	-0.000461775	0.000490093	-0.000373184	0.000396846	-0.000295121	0.000328154	-0.000249135	0.000290866	-0.000228522	0.00027568	-0.000224751	0.000272756	-0.000228974	0.000275817	-0.00023655	0.00028109	-0.000244858	0.000286528	-0.000252343	0.000291048	-0.000258342	0.000294165	-0.000262556	0.000295588
-0.000132466	-0.000133427	-0.000135331	-0.00013825	-0.000142307	-0.000147693	-0.000154703	-0.000163784	-0.000175645	-0.000191466	-0.000213361	-0.000245461	-0.000294972	-3.6671e-05	3.5893e-05	0.000144524	-0.000126316	0.000367212	-0.000341323	0.000548959	-0.000477479	0.000620562	-0.000525134	0.00063558	-0.000527105	0.000593777	-0.000461595	0.000500449	-0.000372296	0.000405939	-0.000293641	0.000336243	-0.000247422	0.000298304	-0.00022683	0.000282719	-0.000223249	0.000279542	-0.000227727	0.000282429	-0.000235576	0.000287566	-0.000244147	0.000292882	-0.000251871	0.000297284	-0.000258075	0.000300279	-0.000262463	0.000301573
-0.00014931	-0.000150148	-0.000151946	-0.00015477	-0.000158734	-0.000164024	-0.000170916	-0.00017984	-0.00019147	-0.000206927	-0.000228218	-0.00025923	-0.00030643	-3.89947e-05	3.66722e-05	0.000149861	-0.00012329	0.00037736	-0.00033885	0.000562132	-0.000475772	0.000634766	-0.000523633	0.000649846	-0.000525651	0.000607385	-0.000459595	0.000512754	-0.000369603	0.000416929	-0.00029039	0.00034617	-0.000243985	0.000307519	-0.000223467	0.000291475	-0.000220135	0.000287985	-0.00022493	0.00029064	-0.000233111	0.000295584	-0.000242002	0.000300724	-0.000250017	0.000304955	-0.000256479	0.000307779	-0.000261089	0.000308897
-0.00016925	-0.000169876	-0.000171464	-0.000174071	-0.000177804	-0.000182834	-0.000189421	-0.000197968	-0.000209109	-0.000223899	-0.00024422	-0.000273694	-0.000318011	-4.06625e-05	3.86489e-05	0.000156953	-0.000118229	0.000389967	-0.000333841	0.000578195	-0.000471237	0.000652093	-0.000519137	0.000667346	-0.000521122	0.000624256	-0.000454493	0.000528296	-0.000363819	0.000431102	-0.000284087	0.000359209	-0.000237556	0.000319769	-0.000217189	0.000303186	-0.000214187	0.000299299	-0.000219382	0.000301638	-0.00022798	0.000306306	-0.000237275	0.00031119	-0.000245663	0.000315171	-0.00025246	0.000317747	-0.000257366	0.000318616
-0.000192005	-0.000192269	-0.00019347	-0.000195657	-0.000198927	-0.000203433	-0.000209414	-0.000217242	-0.000227501	-0.000241171	-0.000259996	-0.000287312	-0.000327994	-3.9762e-05	4.39104e-05	0.000168049	-0.000108748	0.000407542	-0.000323688	0.000599848	-0.000461106	0.000675377	-0.000508766	0.000691	-0.000510571	0.000647365	-0.000443302	0.000550075	-0.000351943	0.000451462	-0.000271733	0.000378355	-0.000225157	0.000338025	-0.00020504	0.000320789	-0.000202485	0.000316384	-0.000208205	0.000318282	-0.000217348	0.000322547	-0.000227177	0.000327045	-0.000236067	0.000330649	-0.000243325	0.000332853	-0.000248649	0.000333352
-0.000212775	-0.000212391	-0.000212881	-0.000214283	-0.000216679	-0.000220203	-0.000225069	-0.000231609	-0.000240355	-0.000252197	-0.000268731	-0.000292984	-0.000328984	-2.86002e-05	6.04295e-05	0.00019138	-8.63834e-05	0.000438758	-0.00029954	0.000636102	-0.000436233	0.000713881	-0.000483166	0.000730251	-0.000484496	0.000686268	-0.000416427	0.000587717	-0.000324331	0.000487666	-0.000243673	0.000413262	-0.000197142	0.000371917	-0.000177413	0.000353868	-0.000175475	0.000348765	-0.000181912	0.000350023	-0.000191807	0.000353674	-0.000202385	0.000357571	-0.000211995	0.000360579	-0.000219935	0.00036219	-0.000225898	0.000362098
-0.000169082	-0.000167377	-0.000166419	-0.000166235	-0.000166889	-0.000168495	-0.000171234	-0.000175398	-0.000181457	-0.000190208	-0.000203081	-0.000222782	-0.000252459	6.19379e-05	0.000157885	0.000297157	1.95627e-05	0.000554764	-0.000189843	0.000758886	-0.000324367	0.000840158	-0.000369523	0.000858144	-0.00036965	0.000814392	-0.000300296	0.000714926	-0.000207178	0.000613608	-0.000125944	0.000537943	-7.94647e-05	0.000495513	-6.02318e-05	0.0004765	-5.90989e-05	0.000470475	-6.65049e-05	0.000470817	-7.74515e-05	0.000473537	-8.91145e-05	0.000476482	-9.98103e-05	0.000478518	-0.000108818	0.000479144	-0.000115818	0.000478058
-5.87263e-05	-5.63937e-05	-5.46441e-05	-5.34931e-05	-5.2989e-05	-5.32229e-05	-5.4347e-05	-5.66083e-05	-6.04138e-05	-6.64606e-05	-7.60121e-05	-9.14375e-05	-0.000114986	0.000213367	0.000315758	0.000462705	0.000184122	0.000728166	-2.45588e-05	0.000935538	-0.000161009	0.00101574	-0.00020941	0.00102988	-0.000214185	0.000980118	-0.000150121	0.000872789	-6.32114e-05	0.00076264	1.07742e-05	0.000677596	4.88433e-05	0.000625464	5.87371e-05	0.000596414	4.97823e-05	0.000579982	3.1727e-05	0.000569544	9.68493e-06	0.000561121	-1.34393e-05	0.000552584	-3.58994e-05	0.000542829	-5.69296e-05	0.000531385	-7.61754e-05	0.000517978
-2.50063e-05	-2.28246e-05	-2.10847e-05	-1.97929e-05	-1.89834e-05	-1.87269e-05	-1.91463e-05	-2.04466e-05	-2.29721e-05	-2.73212e-05	-3.45873e-05	-4.68006e-05	-6.52981e-05	0.000275963	0.000383188	0.00053588	0.000253705	0.000803781	3.93814e-05	0.00100725	-0.000106986	0.00107768	-0.000168015	0.00107797	-0.000187995	0.00101111	-0.000140723	0.000883988	-7.22572e-05	0.000752455	-1.82761e-05	0.00064507	-1.6927e-06	0.000570069	-1.43243e-05	0.000517812	-4.64654e-05	0.000477991	-8.79862e-05	0.00044417	-0.000133469	0.000412564	-0.000179747	0.000381247	-0.000224836	0.000349316	-0.000267757	0.000316492	-0.000307959	0.000282689
-5.10493e-06	-3.10579e-06	-1.42886e-06	-7.25112e-08	9.41552e-07	1.56146e-06	1.69166e-06	1.16741e-06	-2.94598e-07	-3.19567e-06	-8.46065e-06	-1.77796e-05	-3.15695e-05	0.000322261	0.000433367	0.000590477	0.000302657	0.000856472	7.73334e-05	0.00104988	-8.59042e-05	0.00110297	-0.000167639	0.00108094	-0.00021154	0.000988128	-0.000189885	0.000832488	-0.000148285	0.000671511	-0.000121815	0.0005349	-0.000132816	0.000431806	-0.00017219	0.00035323	-0.000229416	0.00028943	-0.00029359	0.000234527	-0.000358647	0.000185245	-0.000420872	0.000140115	-0.000477818	9.86247e-05	-0.000528135	6.08169e-05	-0.000570986	2.68407e-05
7.44335e-06	9.28096e-06	1.08967e-05	1.22988e-05	1.34769e-05	1.43962e-05	1.49868e-05	1.51221e-05	1.45772e-05	1.29453e-05	9.46758e-06	2.79236e-06	-6.57502e-06	0.000359527	0.000473557	0.000633714	0.000338117	0.000893298	9.62946e-05	0.00107043	-9.06478e-05	0.001099	-0.000200433	0.00104737	-0.000275238	0.000922122	-0.000284903	0.000733185	-0.00027374	0.000540535	-0.000275423	0.000375759	-0.000311044	0.000249544	-0.000370043	0.000153989	-0.00044071	8.02042e-05	-0.000511172	2.29552e-05	-0.000574728	-2.06381e-05	-0.000627328	-5.19063e-05	-0.000666485	-7.14918e-05	-0.000691099	-7.97521e-05	-0.000700858	-7.71961e-05
1.56394e-05	1.73402e-05	1.89028e-05	2.03413e-05	2.16553e-05	2.28258e-05	2.38064e-05	2.45065e-05	2.47568e-05	2.42417e-05	2.23644e-05	1.8108e-05	1.2899e-05	0.000390982	0.000506946	0.000668717	0.000363133	0.000917256	9.92718e-05	0.00107206	-0.000117774	0.00106975	-0.000261596	0.000983218	-0.000371562	0.000822611	-0.000413811	0.000600989	-0.000430282	0.000381791	-0.000452441	0.000199141	-0.000499664	6.55394e-05	-0.000559846	-2.59447e-05	-0.000620426	-8.39014e-05	-0.00066932	-0.000113886	-0.000700349	-0.000119727	-0.000710644	-0.000104282	-0.000699476	-7.02403e-05	-0.000667997	-2.04244e-05	-0.000618527	4.18829e-05
2.10995e-05	2.26846e-05	2.42014e-05	2.56688e-05	2.70954e-05	2.84764e-05	2.97875e-05	3.09713e-05	3.19115e-05	3.23795e-05	3.19363e-05	2.98938e-05	2.85961e-05	0.000418376	0.000535253	0.000697156	0.000379326	0.000929976	8.80037e-05	0.00105678	-0.000164752	0.00101858	-0.000346631	0.000894552	-0.000492485	0.000700048	-0.000563299	0.000452485	-0.000597691	0.000219436	-0.000624582	3.75507e-05	-0.000662012	-7.95936e-05	-0.000697427	-0.00013941	-0.000719191	-0.000152271	-0.000717357	-0.000126625	-0.000689012	-7.01181e-05	-0.000635402	9.91941e-06	-0.000560444	0.000105988	-0.000470129	0.000210456	-0.000371446	0.000315581
2.47673e-05	2.62539e-05	2.77302e-05	2.92196e-05	3.07387e-05	3.22957e-05	3.38862e-05	3.54841e-05	3.70225e-05	3.83562e-05	3.91984e-05	3.91839e-05	4.15669e-05	0.000442768	0.000559512	0.00072003	0.000387679	0.000932508	6.37427e-05	0.00102627	-0.00022921	0.000948884	-0.00045071	0.000788018	-0.000629142	0.000565889	-0.000719025	0.000305122	-0.000755332	7.72327e-05	-0.00076521	-7.99405e-05	-0.000767251	-0.000154135	-0.000751299	-0.000156481	-0.000710178	-0.000102878	-0.000639907	-8.4801e-06	-0.000544521	0.000111818	-0.00043244	0.000243637	-0.000314222	0.000373337	-0.000201281	0.000488697	-0.000104216	0.000579436
2.72253e-05	2.86269e-05	3.00668e-05	3.15719e-05	3.31662e-05	3.48694e-05	3.66955e-05	3.86474e-05	4.07046e-05	4.2801e-05	4.47965e-05	4.66411e-05	5.24905e-05	0.000464846	0.000580391	0.000737984	0.00038885	0.000925631	2.75613e-05	0.00098215	-0.00030867	0.000864369	-0.000568557	0.000670842	-0.00077207	0.000432052	-0.000866554	0.000175764	-0.000884223	-2.42442e-05	-0.000852933	-0.000132142	-0.000795651	-0.000141282	-0.000709244	-7.12969e-05	-0.000595728	5.18994e-05	-0.000461135	0.000203037	-0.000319035	0.000358351	-0.000185547	0.000497077	-7.59627e-05	0.000602603	-2.72276e-06	0.000663659	2.65344e-05	0.000674867
2.8848e-05	3.01755e-05	3.15818e-05	3.30971e-05	3.47516e-05	3.65756e-05	3.86001e-05	4.08543e-05	4.33614e-05	4.61302e-05	4.91615e-05	5.27122e-05	6.18293e-05	0.000485082	0.000598345	0.000751461	0.000383322	0.000910004	-1.95091e-05	0.000926118	-0.000400465	0.000769034	-0.000694522	0.000550586	-0.000911665	0.000310163	-0.000992482	7.91194e-05	-0.000969093	-7.01583e-05	-0.000874609	-0.000109065	-0.000742015	-4.23418e-05	-0.000580794	9.67705e-05	-0.000406464	0.00026912	-0.000236944	0.000438973	-9.40192e-05	0.000576753	3.27416e-06	0.00066172	4.27781e-05	0.000683358	2.098e-05	0.000641823	-5.62257e-05	0.000546861
2.98839e-05	3.11462e-05	3.2521e-05	3.40416e-05	3.57436e-05	3.76671e-05	3.9858e-05	4.23702e-05	4.52676e-05	4.86296e-05	5.25921e-05	5.77106e-05	6.9911e-05	0.000503813	0.000613694	0.000760784	0.000371483	0.000886237	-7.64115e-05	0.000859976	-0.000501729	0.000667126	-0.000822753	0.000434822	-0.00103873	0.000210747	-0.00108555	2.63202e-05	-0.00100008	-5.32813e-05	-0.000827191	-1.34652e-05	-0.000616503	0.000123681	-0.000394956	0.000307995	-0.000192999	0.000487789	-3.7451e-05	0.000622154	4.91614e-05	0.000685104	5.58387e-05	0.000667933	-1.39543e-05	0.000578543	-0.000143323	0.000438477	-0.000305039	0.000277687
3.05024e-05	3.17068e-05	3.30519e-05	3.45735e-05	3.63123e-05	3.83168e-05	4.0647e-05	4.33793e-05	4.66152e-05	5.0501e-05	5.53017e-05	6.18626e-05	7.69756e-05	0.000521288	0.000626676	0.000766197	0.000353667	0.000854935	-0.000142033	0.000785653	-0.000609428	0.00056303	-0.000947414	0.000330765	-0.00114501	0.000142469	-0.00113761	2.38267e-05	-0.000973835	2.5115e-05	-0.00071811	0.000139698	-0.000442674	0.000324039	-0.000193644	0.000512072	-1.24328e-05	0.000646477	7.48602e-05	0.000693059	5.85051e-05	0.000643816	-5.01061e-05	0.000515426	-0.000220515	0.000342701	-0.000410589	0.00016914	-0.000575809	3.61472e-05
3.08214e-05	3.19738e-05	3.32906e-05	3.48097e-05	3.65762e-05	3.86463e-05	4.10926e-05	4.40123e-05	4.75419e-05	5.18907e-05	5.74468e-05	6.53363e-05	8.32033e-05	0.000537697	0.000637467	0.000767897	0.000330187	0.000816717	-0.000215193	0.000705188	-0.000720423	0.000461144	-0.00106291	0.000244911	-0.00122372	0.000111496	-0.00114431	7.28021e-05	-0.000893856	0.000155475	-0.000564111	0.000325809	-0.000253081	0.000518958	-2.22751e-05	0.000660431	8.6837e-05	0.000701007	6.45599e-05	0.000629719	-6.99712e-05	0.000470827	-0.000271791	0.000273319	-0.000481681	9.49372e-05	-0.000642173	-1.44269e-05	-0.000711989	-2.62952e-05
3.09242e-05	3.20297e-05	3.33194e-05	3.4833e-05	3.66196e-05	3.87422e-05	4.12849e-05	4.43639e-05	4.81483e-05	5.29065e-05	5.91442e-05	6.82592e-05	8.87329e-05	0.000553187	0.000646205	0.000766048	0.000301343	0.000772231	-0.000294643	0.000620708	-0.000831532	0.000365731	-0.00116413	0.000182695	-0.00126998	0.000121047	-0.00110545	0.000169019	-0.000770067	0.000321265	-0.000388719	0.000514728	-8.32316e-05	0.000669762	8.03958e-05	0.000718092	7.79551e-05	0.000637152	-6.57416e-05	0.000455046	-0.000290838	0.000234655	-0.000519043	4.98232e-05	-0.000677027	-3.99507e-05	-0.000718386	-8.15296e-06	-0.000635924	0.000131418
3.08706e-05	3.19335e-05	3.31971e-05	3.47028e-05	3.6503e-05	3.86672e-05	4.12895e-05	4.45037e-05	4.85091e-05	5.36296e-05	6.04829e-05	7.07295e-05	9.36731e-05	0.000567873	0.000652997	0.000760794	0.000267437	0.000722156	-0.000379074	0.000534392	-0.000939616	0.000280789	-0.00124667	0.000148213	-0.00128109	0.000171158	-0.00102501	0.000303315	-0.000617616	0.000501197	-0.000218703	0.000675836	3.49879e-05	0.000746757	9.09306e-05	0.000672198	-3.72752e-05	0.00047471	-0.000276225	0.000229138	-0.000525595	2.80228e-05	-0.000691354	-5.51388e-05	-0.000716985	6.8982e-06	-0.00060107	0.000186858	-0.000394068	0.00041483
3.07041e-05	3.17281e-05	3.29666e-05	3.44623e-05	3.6271e-05	3.84672e-05	4.11548e-05	4.44834e-05	4.86804e-05	5.41216e-05	6.15316e-05	7.28245e-05	9.81105e-05	0.000581852	0.000657928	0.000752265	0.000228776	0.000667208	-0.000467125	0.000448435	-0.00104165	0.000209904	-0.00130698	0.000144003	-0.0012567	0.00025869	-0.000910763	0.000462558	-0.000455077	0.000672081	-8.00558e-05	0.000783145	7.9204e-05	0.000735275	6.44179e-06	0.00053514	-0.000228879	0.000261804	-0.000502241	2.91777e-05	-0.00069087	-6.7798e-05	-0.000719156	6.34407e-06	-0.000584502	0.00021445	-0.000353485	0.000465036	-0.000129758	0.000652183
3.04566e-05	3.14449e-05	3.26592e-05	3.41435e-05	3.5956e-05	3.81765e-05	4.09172e-05	4.43422e-05	4.87051e-05	5.44305e-05	6.23443e-05	7.46054e-05	0.000102115	0.000595198	0.00066107	0.000740586	0.00018568	0.000608133	-0.000557402	0.000365008	-0.00113482	0.000156134	-0.00134258	0.000170914	-0.00119886	0.000377583	-0.000773566	0.000631008	-0.00030225	0.000811925	5.89426e-06	0.000819637	4.06932e-05	0.000638665	-0.000154764	0.000341541	-0.000446663	6.10401e-05	-0.000674389	-7.63871e-05	-0.000728353	-1.42306e-05	-0.000592382	0.000209229	-0.000342935	0.000482223	-0.000107142	0.000674812	5.32719e-07	0.000700127
3.01518e-05	3.11071e-05	3.22981e-05	3.37696e-05	3.55823e-05	3.78204e-05	4.06037e-05	4.41098e-05	4.86161e-05	5.45932e-05	6.29634e-05	7.61218e-05	0.000105744	0.000607977	0.00066248	0.000725874	0.000138482	0.000545709	-0.000648495	0.000286215	-0.00121656	0.000121901	-0.00135212	0.000228063	-0.00111184	0.000519325	-0.000626386	0.000791961	-0.000177824	0.00090287	2.56821e-05	0.000780105	-7.40021e-05	0.000477616	-0.000357268	0.000139812	-0.000633529	-6.84847e-05	-0.000740073	-5.07262e-05	-0.000625729	0.000169784	-0.000364581	0.000466512	-0.00010652	0.000679975	7.04894e-06	0.000702507	-8.14236e-05	0.000531913
2.98072e-05	3.0732e-05	3.19005e-05	3.33582e-05	3.51681e-05	3.74182e-05	4.02352e-05	4.3809e-05	4.84391e-05	5.46392e-05	6.34231e-05	7.74137e-05	0.000109045	0.000620242	0.000662207	0.000708249	8.75268e-05	0.000480738	-0.00073899	0.000214052	-0.00128467	0.000108902	-0.00133548	0.000312888	-0.00100189	0.000673619	-0.000483123	0.000929474	-9.71611e-05	0.000933582	-2.42738e-05	0.000672034	-0.000244275	0.000285952	-0.000556446	-1.96485e-05	-0.00074062	-8.81797e-05	-0.000679836	9.90502e-05	-0.000421104	0.000415078	-0.00013091	0.000667337	1.28378e-05	0.000712079	-7.26796e-05	0.000535251	-0.000329914	0.000253865
2.9436e-05	3.03325e-05	3.14792e-05	3.29225e-05	3.47271e-05	3.69843e-05	3.98275e-05	4.34574e-05	4.81941e-05	5.45918e-05	6.3751e-05	7.85141e-05	0.000112057	0.000632038	0.000660293	0.000687829	3.31752e-05	0.000414042	-0.000827497	0.000150366	-0.00133735	0.000118057	-0.00129371	0.000421287	-0.000876768	0.00082918	-0.00035736	0.00103003	-7.04791e-05	0.000900771	-0.000137126	0.000514357	-0.000439249	0.000103755	-0.000708425	-9.67446e-05	-0.000740288	8.93489e-06	-0.00051342	0.000324259	-0.000189326	0.000628858	1.09734e-05	0.000725564	-4.22951e-05	0.00056482	-0.00030659	0.000268142	-0.00060195	3.99785e-05
2.9048e-05	2.99182e-05	3.10439e-05	3.24722e-05	3.42693e-05	3.65299e-05	3.93926e-05	4.30686e-05	4.7897e-05	5.44695e-05	6.39694e-05	7.94504e-05	0.000114815	0.000643404	0.000656773	0.000664733	-2.41987e-05	0.000346455	-0.000912662	9.68209e-05	-0.00137325	0.00014947	-0.00122907	0.000547847	-0.000745297	0.000974612	-0.000261133	0.00108394	-0.000101639	0.000809638	-0.000296612	0.000334314	-0.000623477	-3.07946e-05	-0.000779888	-7.14759e-05	-0.000633447	0.0001962	-0.000293652	0.000550915	-1.51011e-05	0.000730418	1.07202e-06	0.000617534	-0.000248083	0.000313228	-0.000574188	5.16604e-05	-0.00074076	2.48502e-05
2.86507e-05	2.94962e-05	3.06017e-05	3.20147e-05	3.38027e-05	3.60631e-05	3.89399e-05	4.26533e-05	4.75601e-05	5.42874e-05	6.40968e-05	8.02455e-05	0.000117346	0.000654374	0.00065168	0.000639084	-8.42078e-05	0.000278816	-0.00099319	5.48582e-05	-0.0013915	0.000202427	-0.00114484	0.000686141	-0.000616737	0.00109929	-0.000203844	0.00108635	-0.000187676	0.000673197	-0.000479476	0.000162917	-0.000763488	-8.91957e-05	-0.000755534	5.11619e-05	-0.000449359	0.00042096	-9.00511e-05	0.000704487	3.74548e-05	0.000682227	-0.000158241	0.0003925	-0.000510457	8.40466e-05	-0.000737275	8.38072e-06	-0.000667396	0.000220775
2.82497e-05	2.90722e-05	3.01581e-05	3.15555e-05	3.3333e-05	3.55906e-05	3.84766e-05	4.22199e-05	4.71935e-05	5.40577e-05	6.41482e-05	8.09184e-05	0.000119674	0.000664976	0.000645042	0.000611009	-0.000146453	0.000211966	-0.00106786	2.56704e-05	-0.00139177	0.000275425	-0.00104523	0.000829081	-0.000500194	0.0011942	-0.000191405	0.00103776	-0.000319142	0.000510551	-0.000658939	2.97796e-05	-0.000833978	-5.84504e-05	-0.000641517	0.000242365	-0.000237898	0.000619692	3.27774e-05	0.000734858	-5.20982e-05	0.000504439	-0.00040312	0.000151123	-0.00070889	-6.91011e-06	-0.00071234	0.000165048	-0.000426971	0.000510043
2.78491e-05	2.865e-05	2.97171e-05	3.10987e-05	3.28647e-05	3.5117e-05	3.80082e-05	4.1775e-05	4.68052e-05	5.37901e-05	6.41363e-05	8.14854e-05	0.000121822	0.000675238	0.000636884	0.000580639	-0.000210526	0.000146733	-0.00113556	1.01753e-05	-0.00137424	0.000366222	-0.000935186	0.000969308	-0.000404014	0.00125261	-0.000225701	0.000944004	-0.000481201	0.000344351	-0.000808707	-4.18292e-05	-0.000822507	5.62609e-05	-0.000464112	0.00045652	-5.63273e-05	0.000736286	3.52491e-05	0.000633162	-0.000253102	0.000267218	-0.000634429	1.39827e-06	-0.000752565	8.79138e-05	-0.000514406	0.000437628	-0.000162445	0.000717287
2.74521e-05	2.82326e-05	2.92816e-05	3.06475e-05	3.2401e-05	3.46461e-05	3.75391e-05	4.13236e-05	4.64015e-05	5.3493e-05	6.40715e-05	8.19604e-05	0.000123806	0.00068518	0.00062723	0.000548108	-0.000276008	8.39315e-05	-0.00119527	8.99558e-06	-0.0013396	0.000471917	-0.000820135	0.0010996	-0.000335232	0.00127065	-0.000304402	0.000815615	-0.000655379	0.000197779	-0.000906909	-3.88833e-05	-0.000731827	0.0002326	-0.000263869	0.000642318	4.59088e-05	0.00073823	-8.48305e-05	0.000434831	-0.000494738	6.37939e-05	-0.00075849	1.1297e-05	-0.000622795	0.000324161	-0.000249323	0.000677699	-3.11747e-05	0.000717453
2.7061e-05	2.78224e-05	2.88538e-05	3.0204e-05	3.19444e-05	3.41808e-05	3.70725e-05	4.08699e-05	4.59875e-05	5.31727e-05	6.39626e-05	8.23551e-05	0.000125644	0.000694823	0.000616101	0.000513555	-0.000342476	2.43495e-05	-0.00124611	2.24463e-05	-0.00128908	0.000589057	-0.000705775	0.00121326	-0.000299105	0.00124759	-0.000421169	0.00066678	-0.000821736	9.14542e-05	-0.000939394	3.9198e-05	-0.00057941	0.00043559	-8.65763e-05	0.000755286	4.03498e-05	0.000626031	-0.0002915	0.000207816	-0.000691434	-2.54296e-05	-0.000725666	0.000178855	-0.000381888	0.00058734	-5.84344e-05	0.000754611	-0.000112873	0.00051299
2.66775e-05	2.74208e-05	2.84353e-05	2.97699e-05	3.14968e-05	3.37229e-05	3.6611e-05	4.0417e-05	4.55673e-05	5.28349e-05	6.3817e-05	8.26796e-05	0.000127349	0.000704185	0.00060352	0.000477125	-0.000409499	-3.12557e-05	-0.00128732	5.05267e-05	-0.00122433	0.000713759	-0.0005978	0.00130452	-0.000298753	0.00118589	-0.000566206	0.000513867	-0.00096122	4.06636e-05	-0.000901869	0.000180419	-0.000394251	0.00062472	2.69836e-05	0.000768681	-7.28535e-05	0.000433158	-0.000521742	2.98829e-05	-0.000773642	3.60916e-05	-0.000550915	0.00043287	-0.000144254	0.000749375	-4.45129e-05	0.000627987	-0.00036278	0.000232627
2.63027e-05	2.70289e-05	2.80272e-05	2.93464e-05	3.10593e-05	3.32742e-05	3.61565e-05	3.99673e-05	4.51443e-05	5.2484e-05	6.36409e-05	8.29427e-05	0.000128932	0.000713282	0.000589504	0.000438966	-0.000476648	-8.21663e-05	-0.00131834	9.29202e-05	-0.00114746	0.000841853	-0.000501646	0.00136882	-0.000334955	0.00109108	-0.000727141	0.000373732	-0.00105793	5.33039e-05	-0.000800579	0.000362176	-0.000211531	0.000762207	5.01819e-05	0.000680089	-0.000264895	0.000216484	-0.000705044	-3.74509e-05	-0.000712937	0.000226824	-0.000307807	0.000663981	-2.31255e-05	0.000732034	-0.000217724	0.000370362	-0.000637545	5.23074e-05
2.59376e-05	2.66477e-05	2.76302e-05	2.89343e-05	3.06329e-05	3.28357e-05	3.57103e-05	3.95229e-05	4.47211e-05	5.21237e-05	6.34397e-05	8.3152e-05	0.000130406	0.000722127	0.000574074	0.00039923	-0.000543489	-0.000127711	-0.00133871	0.000148999	-0.00106094	0.000969027	-0.000422242	0.00140309	-0.000406079	0.000971268	-0.000890126	0.000261969	-0.00110101	0.000128797	-0.000651404	0.000555002	-6.61201e-05	0.000820719	-2.34405e-05	0.000512095	-0.000485887	3.99582e-05	-0.000785343	3.03892e-05	-0.000532389	0.000475284	-9.83745e-05	0.000772594	-7.76571e-05	0.000545858	-0.000490014	0.000127265	-0.000778885	8.67663e-05
2.55827e-05	2.62774e-05	2.72449e-05	2.85339e-05	3.02182e-05	3.24082e-05	3.52737e-05	3.90853e-05	4.42998e-05	5.17572e-05	6.32177e-05	8.33141e-05	0.00013178	0.000730735	0.000557248	0.000358076	-0.000609595	-0.000167271	-0.00134819	0.000217839	-0.000967536	0.00109099	-0.000363788	0.00140593	-0.000508182	0.00083659	-0.00104109	0.000191286	-0.00108595	0.000258134	-0.000477516	0.000727472	1.38963e-05	0.000789006	-0.000178649	0.000306847	-0.000678068	-4.38297e-05	-0.00073856	0.000212654	-0.00029843	0.000687467	-1.11412e-05	0.000712684	-0.000285104	0.000285234	-0.00072102	3.66764e-05	-0.000706264	0.000318521
2.52383e-05	2.59185e-05	2.68713e-05	2.81457e-05	2.98155e-05	3.19922e-05	3.48473e-05	3.86554e-05	4.38822e-05	5.13869e-05	6.29789e-05	8.34347e-05	0.000133062	0.000739117	0.000539044	0.000315664	-0.000674538	-0.000200288	-0.00134667	0.000298233	-0.000870228	0.00120363	-0.000329556	0.00137769	-0.000635262	0.000698389	-0.00116701	0.000170165	-0.00101515	0.000425046	-0.000305925	0.000851461	1.24515e-05	0.000674268	-0.000381845	0.000115818	-0.000791163	-8.87627e-06	-0.00058024	0.000450064	-9.70591e-05	0.000783058	-8.45494e-05	0.000512231	-0.000551146	8.18925e-05	-0.000791615	0.000152376	-0.000464377	0.000608183
2.49047e-05	2.5571e-05	2.65097e-05	2.77698e-05	2.94251e-05	3.15879e-05	3.44316e-05	3.82343e-05	4.34696e-05	5.10151e-05	6.27264e-05	8.35189e-05	0.00013426	0.000747283	0.000519481	0.00027216	-0.000737903	-0.000226267	-0.00133426	0.000388722	-0.000772138	0.00130315	-0.000321738	0.00132046	-0.000779642	0.000568353	-0.00125708	0.000201965	-0.000897697	0.000608152	-0.000163435	0.000906867	-7.14635e-05	0.000500762	-0.000588518	-1.27681e-05	-0.000795811	0.000136608	-0.000360866	0.000664562	-2.90662e-06	0.000726525	-0.000290889	0.000261225	-0.000753697	3.96958e-05	-0.0006666	0.000413727	-0.000197451	0.000780066
2.45817e-05	2.52349e-05	2.61601e-05	2.7406e-05	2.9047e-05	3.11957e-05	3.4027e-05	3.78225e-05	4.30631e-05	5.06434e-05	6.24632e-05	8.3571e-05	0.000135381	0.000755243	0.000498576	0.000227733	-0.000799278	-0.000244785	-0.00131121	0.00048762	-0.000676438	0.00138623	-0.000341343	0.00123795	-0.000932465	0.000457606	-0.00130373	0.00028454	-0.00074827	0.000783798	-7.26197e-05	0.000885028	-0.000223538	0.00030493	-0.000753185	-4.57704e-05	-0.000691498	0.000352412	-0.000150273	0.000785467	-5.22414e-05	0.000541057	-0.000547434	7.23593e-05	-0.000799894	0.000182958	-0.000413579	0.000678864	-6.51053e-05	0.000730576
2.42695e-05	2.49101e-05	2.58222e-05	2.70544e-05	2.8681e-05	3.08154e-05	3.36338e-05	3.74206e-05	4.26635e-05	5.02733e-05	6.21916e-05	8.35951e-05	0.000136431	0.000763007	0.000476347	0.000182556	-0.000858267	-0.000255492	-0.00127796	0.000593051	-0.000586259	0.00145015	-0.000388139	0.00113533	-0.00108428	0.000375841	-0.00130332	0.000410438	-0.000585472	0.000929219	-4.83936e-05	0.000790229	-0.000416719	0.000127998	-0.000839601	2.66653e-05	-0.000506844	0.000577783	-1.59318e-05	0.000773278	-0.000229685	0.000299894	-0.000750334	3.15471e-05	-0.000669698	0.000443984	-0.000167914	0.000803176	-0.000148779	0.000492593
2.39678e-05	2.45965e-05	2.5496e-05	2.67147e-05	2.83272e-05	3.04471e-05	3.32519e-05	3.70287e-05	4.22714e-05	4.9906e-05	6.19136e-05	8.35944e-05	0.000137416	0.000770582	0.000452813	0.000136805	-0.000914486	-0.000258118	-0.00123511	0.000702988	-0.0005046	0.00149286	-0.000460661	0.00101893	-0.00122566	0.00033055	-0.00125647	0.00056764	-0.000429625	0.0010256	-9.57282e-05	0.000639067	-0.000616162	7.56682e-06	-0.000828947	0.000188557	-0.000292125	0.000748884	-1.86511e-06	0.000633134	-0.000473485	9.82707e-05	-0.000817409	0.000159953	-0.000425666	0.000696209	-6.1863e-05	0.000719719	-0.000403525	0.000215851
2.36765e-05	2.42938e-05	2.51811e-05	2.63868e-05	2.79852e-05	3.00906e-05	3.28813e-05	3.66471e-05	4.18875e-05	4.95424e-05	6.1631e-05	8.35722e-05	0.000138342	0.000777976	0.000427992	9.0658e-05	-0.000967568	-0.000252475	-0.00118342	0.000815294	-0.000434246	0.00151311	-0.000556266	0.000895881	-0.00134782	0.000326434	-0.00116806	0.000740788	-0.000300374	0.00106063	-0.000208839	0.000457738	-0.000785664	-3.01192e-05	-0.000724174	0.000401855	-0.000105987	0.000817249	-0.000114746	0.000413353	-0.000697557	1.66964e-05	-0.00072224	0.000404297	-0.000184128	0.000816765	-0.000154957	0.000476902	-0.000683688	7.49848e-05
2.33953e-05	2.40018e-05	2.48774e-05	2.60702e-05	2.76549e-05	2.97457e-05	3.25221e-05	3.62759e-05	4.15119e-05	4.91835e-05	6.13454e-05	8.3531e-05	0.000139211	0.000785196	0.000401903	4.42962e-05	-0.00101716	-0.000238458	-0.0011238	0.000927769	-0.000377685	0.00151046	-0.000671243	0.000773779	-0.00144322	0.000365012	-0.00104682	0.000912761	-0.000214342	0.00103019	-0.000371984	0.000277708	-0.000894387	2.43784e-05	-0.000549476	0.000615638	1.63702e-07	0.000763911	-0.000321574	0.000189436	-0.00082245	8.96979e-05	-0.000505446	0.000659872	-6.10203e-05	0.000747587	-0.000402207	0.000212256	-0.000827839	0.000161617
2.31241e-05	2.37202e-05	2.45844e-05	2.57648e-05	2.73359e-05	2.94123e-05	3.2174e-05	3.5915e-05	4.11451e-05	4.88298e-05	6.10581e-05	8.34732e-05	0.00014003	0.000792248	0.000374565	-2.0973e-06	-0.00106294	-0.000216049	-0.0010573	0.0010382	-0.000337033	0.00148532	-0.000800978	0.000660215	-0.00150605	0.000444479	-0.000904535	0.00106646	-0.00018314	0.000938975	-0.000561765	0.000130467	-0.000922635	0.000161638	-0.000345	0.000778538	-4.05185e-06	0.000605096	-0.000559728	3.88251e-05	-0.000804128	0.00029214	-0.000258329	0.000816351	-0.00011754	0.000524725	-0.000677115	7.64428e-05	-0.000753522	0.000427103
2.28625e-05	2.34486e-05	2.43019e-05	2.54702e-05	2.70279e-05	2.90899e-05	3.18369e-05	3.55645e-05	4.07872e-05	4.84819e-05	6.07701e-05	8.3401e-05	0.000140802	0.00079914	0.000345997	-4.83378e-05	-0.0011046	-0.000185317	-0.000985087	0.00114439	-0.000313975	0.00143896	-0.000940155	0.000562384	-0.00153265	0.000559826	-0.000755041	0.00118657	-0.000211939	0.000799944	-0.0007506	4.22357e-05	-0.000865601	0.000355169	-0.000157933	0.000851353	-0.000119715	0.000387783	-0.000756347	1.48237e-05	-0.000650155	0.000548537	-8.54588e-05	0.000806408	-0.000331064	0.000261075	-0.000837752	0.000149429	-0.000506285	0.000711675
2.26103e-05	2.31869e-05	2.40296e-05	2.51861e-05	2.67307e-05	2.87785e-05	3.15105e-05	3.52243e-05	4.04382e-05	4.81403e-05	6.04825e-05	8.33163e-05	0.000141529	0.000805875	0.000316219	-9.42391e-05	-0.00114185	-0.000146416	-0.000908424	0.00124424	-0.000309711	0.00137344	-0.00108299	0.000486674	-0.00152177	0.000703198	-0.000612954	0.0012612	-0.000298809	0.000632617	-0.000910843	2.95216e-05	-0.000734389	0.000566715	-3.19347e-05	0.000816788	-0.000318088	0.00017633	-0.000851055	0.000128443	-0.000417357	0.000761918	-6.14854e-05	0.000635744	-0.000605123	9.07726e-05	-0.000801459	0.000395395	-0.000233852	0.000842584
2.23671e-05	2.29346e-05	2.37671e-05	2.49122e-05	2.64439e-05	2.84775e-05	3.11947e-05	3.48942e-05	4.00983e-05	4.78051e-05	6.01961e-05	8.32209e-05	0.000142216	0.00081246	0.000285252	-0.000139614	-0.00117445	-9.95879e-05	-0.000828673	0.00133576	-0.000324916	0.00129154	-0.00122349	0.000438309	-0.00147466	0.00086449	-0.000492366	0.00128315	-0.000434884	0.000460528	-0.00101896	9.62587e-05	-0.000554072	0.000754008	2.72082e-06	0.000683886	-0.000548057	3.39606e-05	-0.000814979	0.000344343	-0.000191654	0.000851257	-0.00019998	0.000381166	-0.000814078	0.000102571	-0.000588915	0.000681776	-0.000100048	0.000741062
2.21327e-05	2.26915e-05	2.35142e-05	2.4648e-05	2.61673e-05	2.81869e-05	3.08891e-05	3.4574e-05	3.97673e-05	4.74768e-05	5.99116e-05	8.31161e-05	0.000142866	0.000818899	0.000253115	-0.000184276	-0.00120216	-4.51567e-05	-0.000747255	0.00141713	-0.000359721	0.00119671	-0.00135572	0.000421045	-0.00139501	0.00103211	-0.000405553	0.00125069	-0.000605358	0.000308084	-0.00105912	0.000233035	-0.000359151	0.000879414	-6.39155e-05	0.000486042	-0.00074961	4.41836e-06	-0.000660065	0.000592349	-5.719e-05	0.000783034	-0.000447287	0.000157294	-0.000861846	0.000295246	-0.000314115	0.000852361	-0.00018853	0.000471955
2.19068e-05	2.24572e-05	2.32704e-05	2.43934e-05	2.59003e-05	2.79062e-05	3.05936e-05	3.42636e-05	3.94454e-05	4.71555e-05	5.96296e-05	8.30034e-05	0.00014348	0.000825198	0.00021983	-0.000228036	-0.00122478	1.64707e-05	-0.00066564	0.00148675	-0.000413697	0.00109291	-0.00147411	0.000436952	-0.00128877	0.00119388	-0.000361849	0.00116783	-0.000791193	0.0001973	-0.00102565	0.000418552	-0.000187212	0.000917709	-0.000219038	0.00027301	-0.000869822	9.9096e-05	-0.000435719	0.000790812	-6.58325e-05	0.000584682	-0.000704142	6.62844e-05	-0.000727296	0.000577383	-0.000125061	0.000814227	-0.000452815	0.000204805
2.16891e-05	2.22314e-05	2.30354e-05	2.4148e-05	2.56429e-05	2.76352e-05	3.03078e-05	3.39629e-05	3.91324e-05	4.68414e-05	5.93507e-05	8.2884e-05	0.000144062	0.000831359	0.000185418	-0.000270708	-0.00124216	8.48091e-05	-0.000585318	0.00154325	-0.000485869	0.000984473	-0.00157363	0.000486281	-0.0011637	0.00133797	-0.00036676	0.00104389	-0.000971341	0.000144801	-0.000924003	0.000623089	-7.19492e-05	0.000861384	-0.000429747	9.88184e-05	-0.000877094	0.000293413	-0.000213681	0.000874062	-0.000218057	0.000334534	-0.000866387	0.00015258	-0.000474904	0.000812083	-0.000125959	0.000590209	-0.000742403	0.000109671
2.14793e-05	2.20139e-05	2.2809e-05	2.39113e-05	2.53945e-05	2.73736e-05	3.00315e-05	3.36715e-05	3.88282e-05	4.65345e-05	5.90753e-05	8.27589e-05	0.000144614	0.000837388	0.000149901	-0.000312105	-0.00125415	0.0001593	-0.000507783	0.00158555	-0.000574732	0.000875976	-0.00165013	0.000567428	-0.00102897	0.00145384	-0.000421432	0.000892676	-0.00112524	0.000159535	-0.000770039	0.000813425	-3.68411e-05	0.000722374	-0.000650262	8.51311e-06	-0.000769841	0.000533582	-6.57641e-05	0.000814747	-0.000462247	0.000131933	-0.000868119	0.000382677	-0.00022533	0.000884759	-0.000321739	0.000307332	-0.000890381	0.000251587
2.12772e-05	2.18044e-05	2.25909e-05	2.36833e-05	2.5155e-05	2.7121e-05	2.97644e-05	3.33892e-05	3.85327e-05	4.6235e-05	5.88038e-05	8.26293e-05	0.000145138	0.000843287	0.000113303	-0.000352042	-0.00126066	0.000239313	-0.000434505	0.00161286	-0.000678292	0.000772054	-0.00170046	0.000677009	-0.000894473	0.00153308	-0.000522495	0.000731001	-0.00123526	0.000241485	-0.000587752	0.000958389	-9.06603e-05	0.000529814	-0.000832107	2.69653e-05	-0.00057724	0.00075191	-4.13306e-05	0.000633488	-0.000712854	5.88812e-05	-0.000709438	0.000659096	-9.93073e-05	0.000760539	-0.000614389	0.000127001	-0.000811615	0.000549062
2.10824e-05	2.16024e-05	2.23807e-05	2.34634e-05	2.4924e-05	2.68772e-05	2.95063e-05	3.3116e-05	3.82457e-05	4.59428e-05	5.85365e-05	8.24959e-05	0.000145636	0.000849061	7.5645e-05	-0.000390335	-0.00126162	0.000324158	-0.00036691	0.00162472	-0.000794115	0.000677237	-0.00172264	0.000810023	-0.000770254	0.00157006	-0.000662318	0.000577006	-0.00128886	0.000381564	-0.000405733	0.00103414	-0.000225672	0.000324246	-0.000935012	0.000152518	-0.000351761	0.000886306	-0.000151551	0.000392457	-0.000881044	0.000147989	-0.000457164	0.000862762	-0.000160877	0.000502568	-0.00085357	0.000155238	-0.000553855	0.000823024
2.08947e-05	2.14079e-05	2.21781e-05	2.32515e-05	2.47012e-05	2.66419e-05	2.92569e-05	3.28514e-05	3.79672e-05	4.5658e-05	5.82737e-05	8.23596e-05	0.00014611	0.000854713	3.69514e-05	-0.000426803	-0.001257	0.000413085	-0.000306359	0.00162103	-0.000919395	0.000595786	-0.00171601	0.000960112	-0.0006658	0.00156247	-0.000829658	0.000448265	-0.00128012	0.000562744	-0.000252898	0.00102827	-0.000418882	0.000149409	-0.000936102	0.000357083	-0.000155381	0.000898385	-0.00036545	0.000174863	-0.000906893	0.000369223	-0.000217891	0.000905416	-0.0003866	0.000241669	-0.000915461	0.000382786	-0.000271175	0.000906897
2.07139e-05	2.12205e-05	2.1983e-05	2.30473e-05	2.44863e-05	2.64147e-05	2.90158e-05	3.25953e-05	3.76969e-05	4.53805e-05	5.80156e-05	8.22211e-05	0.000146562	0.000860247	-2.75391e-06	-0.000461267	-0.00124681	0.000505292	-0.000254123	0.00160199	-0.00105102	0.000531534	-0.00168121	0.0011199	-0.000589418	0.00151148	-0.00101063	0.000359936	-0.00121054	0.000762244	-0.000154126	0.000942023	-0.000636148	4.32847e-05	-0.000835268	0.000592738	-4.30822e-05	0.000784911	-0.000619109	5.70901e-05	-0.000781489	0.000640802	-9.42413e-05	0.000769037	-0.000675495	0.000111887	-0.000768533	0.000688851	-0.000134442	0.000750245
2.05397e-05	2.10399e-05	2.17949e-05	2.28504e-05	2.42791e-05	2.61955e-05	2.87829e-05	3.23475e-05	3.74348e-05	4.51103e-05	5.77625e-05	8.2081e-05	0.000146992	0.000865664	-4.34465e-05	-0.00049355	-0.00123108	0.000599936	-0.000211366	0.0015682	-0.00118568	0.000487739	-0.00162023	0.00128139	-0.000547668	0.00142171	-0.00118996	0.000323146	-0.00108897	0.000954539	-0.000126441	0.000790288	-0.00083841	3.02066e-05	-0.000655486	0.000803293	-4.80269e-05	0.000579189	-0.000835311	8.27936e-05	-0.000550822	0.000860317	-0.000142212	0.000514724	-0.000895545	0.000183622	-0.000491425	0.00090716	-0.000230768	0.000451626
2.03718e-05	2.08659e-05	2.16137e-05	2.26607e-05	2.40793e-05	2.5984e-05	2.85579e-05	3.21078e-05	3.71806e-05	4.48473e-05	5.75144e-05	8.19399e-05	0.000147403	0.000870968	-8.51014e-05	-0.00052348	-0.0012099	0.000696138	-0.000179122	0.00152055	-0.00131993	0.000466956	-0.0015363	0.00143639	-0.000544903	0.00130095	-0.00135233	0.000343774	-0.000930623	0.00111476	-0.000176334	0.000599242	-0.000988926	0.000115672	-0.000437934	0.000938033	-0.000172373	0.000341871	-0.00094761	0.00024771	-0.000299824	0.000944269	-0.000347306	0.00025672	-0.000945392	0.000427636	-0.000232843	0.000918287	-0.000511002	0.000199369
2.02101e-05	2.06983e-05	2.14391e-05	2.24778e-05	2.38867e-05	2.57799e-05	2.83406e-05	3.18759e-05	3.69342e-05	4.45916e-05	5.72716e-05	8.17984e-05	0.000147796	0.000876162	-0.000127693	-0.000550888	-0.00118339	0.000792992	-0.000158284	0.00146029	-0.0014503	0.000470938	-0.00143375	0.001577	-0.000582949	0.00115954	-0.00148379	0.000421757	-0.000755373	0.00122208	-0.000298639	0.000402102	-0.00106017	0.000284954	-0.000232938	0.0009643	-0.000386276	0.000143694	-0.000921341	0.000500443	-0.000122066	0.000860784	-0.000629585	0.000112596	-0.000802449	0.000728269	-0.000133909	0.000717051	-0.00081683	0.000155795
2.00544e-05	2.05369e-05	2.12709e-05	2.23015e-05	2.37009e-05	2.55829e-05	2.81308e-05	3.16516e-05	3.66954e-05	4.43429e-05	5.70341e-05	8.1657e-05	0.000148172	0.000881248	-0.000171196	-0.000575609	-0.00115169	0.000889574	-0.000149581	0.00138895	-0.00157339	0.000500558	-0.00131788	0.001696	-0.00066095	0.00100965	-0.00157304	0.000551022	-0.000585435	0.00126253	-0.000477148	0.000233622	-0.00103909	0.000505852	-8.87411e-05	0.000875809	-0.000635443	4.50585e-05	-0.00076496	0.000759185	-8.59117e-05	0.000642742	-0.000875942	0.000151272	-0.000534652	0.000939968	-0.000253436	0.00041705	-0.000972597	0.000355981
1.99044e-05	2.03814e-05	2.11088e-05	2.21317e-05	2.35218e-05	2.53929e-05	2.79281e-05	3.14348e-05	3.64641e-05	4.41013e-05	5.6802e-05	8.1516e-05	0.000148533	0.000886229	-0.000215583	-0.000597482	-0.001115	0.000984951	-0.000153568	0.00130835	-0.001686	0.000555766	-0.00119467	0.00178731	-0.000775386	0.000864298	-0.00161253	0.000720026	-0.000442753	0.00123107	-0.000686904	0.000124252	-0.000929812	0.000735067	-4.05686e-05	0.000694581	-0.000855354	7.83115e-05	-0.000528014	0.000938943	-0.000209322	0.000375929	-0.000986601	0.000361805	-0.000269805	0.000959533	-0.000535629	0.000188893	-0.000888674	0.000684105
1.97599e-05	2.02316e-05	2.09527e-05	2.1968e-05	2.33491e-05	2.52096e-05	2.77324e-05	3.12251e-05	3.624e-05	4.38666e-05	5.65754e-05	8.13758e-05	0.000148879	0.000891106	-0.000260828	-0.000616353	-0.00107354	0.00107819	-0.000170618	0.00122053	-0.00178516	0.000635575	-0.00107057	0.00184634	-0.000920266	0.0007364	-0.00159915	0.000912892	-0.000346367	0.00113233	-0.000897853	9.49346e-05	-0.000753054	0.000926963	-0.000102474	0.000465935	-0.000988427	0.000237917	-0.000286186	0.000980256	-0.000452584	0.000166465	-0.000916771	0.000657051	-0.00013632	0.000778289	-0.000837892	0.000165666	-0.000615618	0.00094318
1.96207e-05	2.00873e-05	2.08023e-05	2.18103e-05	2.31827e-05	2.50328e-05	2.75435e-05	3.10225e-05	3.60231e-05	4.36387e-05	5.63544e-05	8.12369e-05	0.000149211	0.000895883	-0.000306902	-0.000632071	-0.00102757	0.00116837	-0.000200907	0.00112775	-0.00186828	0.000738085	-0.000952194	0.00187025	-0.00108749	0.000637716	-0.00153464	0.001111	-0.000310103	0.000980166	-0.00107931	0.00015342	-0.000542576	0.00104294	-0.000263832	0.000247664	-0.00099959	0.000481482	-0.000117918	0.000869708	-0.000731854	9.98262e-05	-0.000696099	0.000911088	-0.000202768	0.000487867	-0.00100495	0.000367951	-0.000316471	0.000976287
1.94867e-05	1.99484e-05	2.06575e-05	2.16583e-05	2.30222e-05	2.48623e-05	2.73611e-05	3.08266e-05	3.58131e-05	4.34176e-05	5.61388e-05	8.10995e-05	0.000149531	0.000900561	-0.00035378	-0.000644493	-0.000977384	0.00125458	-0.000244414	0.00103243	-0.0019332	0.000860537	-0.000845996	0.00185814	-0.00126736	0.00057793	-0.00142549	0.00129491	-0.000340827	0.000795959	-0.00120461	0.000292746	-0.000339044	0.00105948	-0.000491348	9.59654e-05	-0.000886065	0.000741516	-7.97812e-05	0.000645209	-0.000948944	0.000207254	-0.00041752	0.0010144	-0.000444654	0.000235975	-0.000950811	0.000690564	-0.000172265	0.000764764
1.93577e-05	1.98146e-05	2.0518e-05	2.15119e-05	2.28676e-05	2.46978e-05	2.71851e-05	3.06374e-05	3.56098e-05	4.32031e-05	5.59289e-05	8.09639e-05	0.000149839	0.000905142	-0.000401431	-0.000653479	-0.000923313	0.00133595	-0.000300915	0.000937068	-0.00197827	0.000999403	-0.000758015	0.00181114	-0.00144919	0.000563848	-0.0012824	0.00144636	-0.000437518	0.000605822	-0.00125521	0.000492172	-0.000182547	0.000973314	-0.000736212	5.15297e-05	-0.000678649	0.000944668	-0.000188334	0.00038399	-0.00102679	0.000452712	-0.000199632	0.000922654	-0.000754464	0.000153453	-0.000705434	0.000959429	-0.000275411	0.000442006
1.92335e-05	1.96858e-05	2.03836e-05	2.13709e-05	2.27185e-05	2.45392e-05	2.70153e-05	3.04546e-05	3.54132e-05	4.29951e-05	5.57245e-05	8.08304e-05	0.000150137	0.000909628	-0.000449828	-0.000658899	-0.000865717	0.00141164	-0.000369982	0.000844248	-0.00200241	0.0011505	-0.000693567	0.0017324	-0.001622	0.000598823	-0.00111942	0.00155025	-0.00059125	0.000437169	-0.00122364	0.000720443	-0.000105082	0.000802365	-0.00094488	0.000129225	-0.000434009	0.001033	-0.000414228	0.000177103	-0.000937853	0.000745798	-0.000137781	0.000677485	-0.000990979	0.000288553	-0.000400734	0.00102792	-0.000573656	0.000212907
1.9114e-05	1.95618e-05	2.02543e-05	2.12351e-05	2.25749e-05	2.43863e-05	2.68514e-05	3.02781e-05	3.52231e-05	4.27936e-05	5.55258e-05	8.06993e-05	0.000150424	0.000914021	-0.000498942	-0.000660628	-0.000804986	0.00148086	-0.000450992	0.000756542	-0.00200512	0.00130912	-0.000656996	0.00162692	-0.00177527	0.000682427	-0.000952701	0.00159623	-0.000786126	0.000315033	-0.00111482	0.00094089	-0.000124424	0.000582483	-0.00107111	0.000313969	-0.000219906	0.000981155	-0.000690648	9.88054e-05	-0.000715	0.000976035	-0.000263968	0.000389471	-0.00104531	0.000581377	-0.000202421	0.000859493	-0.000898541	0.000227446
1.89989e-05	1.94425e-05	2.01297e-05	2.11043e-05	2.24366e-05	2.4239e-05	2.66934e-05	3.01077e-05	3.50393e-05	4.25984e-05	5.53326e-05	8.05707e-05	0.000150703	0.000918323	-0.000548742	-0.000658548	-0.00074154	0.00154287	-0.000543124	0.000676473	-0.00198655	0.00147024	-0.000651457	0.00150132	-0.00189962	0.00081042	-0.000799082	0.00157993	-0.00100105	0.000258641	-0.000945574	0.00111752	-0.000240544	0.000360354	-0.00108655	0.00056391	-9.71738e-05	0.000804315	-0.00093367	0.000181071	-0.000440639	0.00105559	-0.000532386	0.000190315	-0.000892872	0.000891953	-0.000222711	0.000550103	-0.00106303	0.000486253
1.88883e-05	1.93277e-05	2.00099e-05	2.09783e-05	2.23034e-05	2.4097e-05	2.6541e-05	2.99432e-05	3.48617e-05	4.24093e-05	5.5145e-05	8.04448e-05	0.000150973	0.000922535	-0.000599199	-0.000652548	-0.000675827	0.00159701	-0.000645375	0.000606457	-0.0019475	0.00162862	-0.000678752	0.00136351	-0.00198746	0.000975011	-0.000674536	0.00150347	-0.00121217	0.000278707	-0.000742274	0.00122114	-0.000435277	0.000184074	-0.000987531	0.00082028	-0.000103227	0.000554566	-0.00106838	0.000401961	-0.000217626	0.000953957	-0.000837059	0.000174752	-0.000606553	0.00106889	-0.000459793	0.000276839	-0.000971874	0.000837487
1.87818e-05	1.92172e-05	1.98945e-05	2.08571e-05	2.21751e-05	2.39602e-05	2.6394e-05	2.97845e-05	3.46901e-05	4.22264e-05	5.49629e-05	8.03219e-05	0.000151235	0.000926659	-0.000650283	-0.000642527	-0.00060832	0.00164266	-0.000756569	0.000548749	-0.00188938	0.00177908	-0.000739218	0.00122225	-0.00203356	0.00116541	-0.00059272	0.00137542	-0.00139565	0.000375823	-0.000537025	0.00123436	-0.000675385	9.32469e-05	-0.000796319	0.0010216	-0.000241548	0.000306412	-0.00105264	0.000692024	-0.0001322	0.000710973	-0.00105485	0.00035776	-0.000324187	0.00102505	-0.000796592	0.000200096	-0.000679843	0.00106865
1.86795e-05	1.9111e-05	1.97836e-05	2.07405e-05	2.20516e-05	2.38284e-05	2.62524e-05	2.96314e-05	3.45244e-05	4.20494e-05	5.47863e-05	8.02021e-05	0.000151489	0.000930696	-0.000701963	-0.00062839	-0.000539515	0.00167932	-0.000875371	0.000505393	-0.0018142	0.00191663	-0.000831687	0.00108672	-0.00203541	0.00136861	-0.000563669	0.00120998	-0.00153057	0.000540187	-0.000362916	0.00115486	-0.000918486	0.000110651	-0.000556631	0.00111883	-0.000480079	0.000135495	-0.000891038	0.000956911	-0.000222232	0.000422688	-0.00109643	0.000666304	-0.000184744	0.00078253	-0.00106062	0.000373203	-0.000362272	0.00103803
1.85811e-05	1.90088e-05	1.96769e-05	2.06283e-05	2.19327e-05	2.37015e-05	2.6116e-05	2.94838e-05	3.43644e-05	4.18783e-05	5.46152e-05	8.00854e-05	0.000151738	0.000934648	-0.000754208	-0.000610051	-0.00046993	0.00170655	-0.00100031	0.000478176	-0.00172454	0.00203668	-0.000953506	0.000965957	-0.00199349	0.00157038	-0.000592817	0.00102563	-0.00160145	0.00075272	-0.000249015	0.000995986	-0.00112081	0.000237195	-0.000324149	0.00108777	-0.000759128	9.65676e-05	-0.000634373	0.00110888	-0.000462433	0.000205054	-0.000944254	0.000969955	-0.000262701	0.000463865	-0.0011144	0.000710223	-0.00021374	0.000764675
1.84865e-05	1.89106e-05	1.95743e-05	2.05203e-05	2.18183e-05	2.35794e-05	2.59846e-05	2.93415e-05	3.421e-05	4.1713e-05	5.44496e-05	7.99721e-05	0.00015198	0.000938516	-0.000806987	-0.000587432	-0.000400101	0.001724	-0.00112977	0.000468581	-0.0016235	0.00213523	-0.00110063	0.000868416	-0.00191124	0.00175634	-0.0006804	0.000843266	-0.00160025	0.000987462	-0.00021588	0.000784881	-0.00124538	0.00045129	-0.000154165	0.000935511	-0.00100686	0.000207094	-0.000364647	0.0010967	-0.000772238	0.000149117	-0.000661365	0.0011376	-0.00053148	0.000232805	-0.00092925	0.00103116	-0.000333209	0.00042005
1.83957e-05	1.88163e-05	1.94757e-05	2.04166e-05	2.17083e-05	2.34619e-05	2.5858e-05	2.92044e-05	3.40612e-05	4.15534e-05	5.42893e-05	7.98623e-05	0.000152216	0.000942302	-0.000860268	-0.000560464	-0.000330581	0.00173143	-0.00126208	0.000477751	-0.00151455	0.002209	-0.00126777	0.000801438	-0.00179495	0.00191311	-0.000821326	0.000684047	-0.00152747	0.00121495	-0.000272258	0.000558152	-0.00126908	0.000712838	-8.90458e-05	0.000699403	-0.00115836	0.000441371	-0.000169889	0.000923807	-0.00104396	0.000284968	-0.000366916	0.00109564	-0.000873777	0.000213153	-0.00060293	0.00116088	-0.000663267	0.000224503
1.83085e-05	1.87257e-05	1.9381e-05	2.03168e-05	2.16025e-05	2.33488e-05	2.57363e-05	2.90723e-05	3.39177e-05	4.13994e-05	5.41344e-05	7.97561e-05	0.000152448	0.000946006	-0.000914019	-0.000529088	-0.000261938	0.00172871	-0.00139544	0.00050646	-0.00140155	0.00225559	-0.00144861	0.000770831	-0.00165339	0.00202939	-0.00100553	0.000567176	-0.00139228	0.00140614	-0.000413509	0.000355884	-0.00118728	0.000971126	-0.00014837	0.000438413	-0.00117326	0.000737101	-0.000116576	0.00064834	-0.00118142	0.000568682	-0.000187771	0.000861954	-0.0011349	0.000425868	-0.000310636	0.00102741	-0.00102053	0.000310985
1.82248e-05	1.86387e-05	1.929e-05	2.0221e-05	2.15009e-05	2.32401e-05	2.56191e-05	2.89452e-05	3.37794e-05	4.12508e-05	5.39849e-05	7.96536e-05	0.000152675	0.000949631	-0.000968208	-0.000493254	-0.000194749	0.00171579	-0.00152804	0.000555082	-0.00128855	0.00227361	-0.00163611	0.000780512	-0.00149725	0.00209689	-0.00121879	0.000507834	-0.00121162	0.00153635	-0.000622023	0.00021492	-0.00101512	0.00117508	-0.000323998	0.000219027	-0.00104714	0.00101276	-0.000228223	0.00036461	-0.00113519	0.00089781	-0.000205866	0.000540009	-0.00119494	0.000776257	-0.000213894	0.000704684	-0.00120121	0.000640179
1.81446e-05	1.85553e-05	1.92027e-05	2.0129e-05	2.14032e-05	2.31356e-05	2.55064e-05	2.88229e-05	3.36463e-05	4.11076e-05	5.38406e-05	7.95548e-05	0.000152897	0.000953176	-0.0010228	-0.000452919	-0.000129602	0.00169276	-0.00165802	0.000623582	-0.00117975	0.0022627	-0.00182273	0.000832239	-0.00133853	0.00211106	-0.00144392	0.000515487	-0.00100834	0.00158872	-0.000869614	0.000162553	-0.00078508	0.00128384	-0.000581317	9.89517e-05	-0.00081348	0.00119098	-0.000477049	0.000171929	-0.000921658	0.00115001	-0.000423114	0.000274873	-0.00102603	0.00109875	-0.000374671	0.000374427	-0.00110111	0.00102103
1.80676e-05	1.84752e-05	1.91189e-05	2.00407e-05	2.13095e-05	2.30353e-05	2.53982e-05	2.87053e-05	3.35182e-05	4.09697e-05	5.37016e-05	7.94599e-05	0.000153116	0.000956644	-0.00107777	-0.000408053	-6.70872e-05	0.0016598	-0.00178354	0.000711498	-0.00107934	0.00222362	-0.00200084	0.000925464	-0.00118971	0.00207154	-0.00166232	0.000592753	-0.000808558	0.00155667	-0.00112158	0.000211674	-0.000541301	0.00127541	-0.000866512	0.000112632	-0.000535501	0.00122118	-0.000791603	0.00014104	-0.000618476	0.00123032	-0.000758845	0.000189822	-0.000707625	0.00123817	-0.000720341	0.000226859	-0.000779385	0.00122621
1.79939e-05	1.83985e-05	1.90386e-05	1.99561e-05	2.12195e-05	2.2939e-05	2.52942e-05	2.85922e-05	3.3395e-05	4.0837e-05	5.35677e-05	7.93689e-05	0.000153332	0.000960036	-0.00113308	-0.000358633	-7.80162e-06	0.0016172	-0.00190276	0.000817951	-0.000991421	0.00215823	-0.00216306	0.0010573	-0.00106296	0.00198231	-0.0018556	0.00073496	-0.000638653	0.00144508	-0.00134183	0.000358258	-0.00033152	0.00115167	-0.00111836	0.000262194	-0.000289785	0.00109496	-0.00107833	0.000289489	-0.000337643	0.00110873	-0.0010816	0.000331192	-0.000391298	0.00112751	-0.00107921	0.000354417	-0.000427237	0.00113275
1.79234e-05	1.83251e-05	1.89616e-05	1.98749e-05	2.11332e-05	2.28465e-05	2.51943e-05	2.84837e-05	3.32766e-05	4.07094e-05	5.3439e-05	7.92819e-05	0.000153545	0.000963352	-0.00118869	-0.000304647	4.76601e-05	0.00156539	-0.00201393	0.000941642	-0.000919847	0.00206946	-0.00230254	0.00122264	-0.00096932	0.00185147	-0.00200732	0.000930457	-0.00052204	0.00126986	-0.00149839	0.000581643	-0.000198182	0.000938564	-0.00128198	0.000516188	-0.000145912	0.000849495	-0.00125061	0.000574501	-0.000185436	0.000833381	-0.00126278	0.000646174	-0.000230857	0.000823441	-0.00126937	0.000697947	-0.000257755	0.000800728
1.78559e-05	1.82548e-05	1.88879e-05	1.97971e-05	2.10505e-05	2.27579e-05	2.50986e-05	2.83795e-05	3.31629e-05	4.05868e-05	5.33153e-05	7.91989e-05	0.000153755	0.000966593	-0.00124458	-0.000246093	9.87059e-05	0.00150489	-0.00211537	0.00108088	-0.000868139	0.00196124	-0.00241339	0.00141434	-0.000917908	0.00169071	-0.00210456	0.00116168	-0.000476294	0.00105607	-0.0015684	0.000847651	-0.0001703	0.000681235	-0.0013215	0.00081663	-0.000147506	0.00055769	-0.00125628	0.000906195	-0.00022351	0.000513388	-0.00123035	0.00100416	-0.000309775	0.00048044	-0.00119491	0.00107672	-0.000380477	0.000439608
1.77913e-05	1.81875e-05	1.88174e-05	1.97227e-05	2.09713e-05	2.2673e-05	2.50068e-05	2.82795e-05	3.30538e-05	4.04691e-05	5.31967e-05	7.912e-05	0.000153963	0.00096976	-0.00130071	-0.000182979	0.000144749	0.00143633	-0.00220551	0.00123359	-0.000839367	0.00183837	-0.0024909	0.00162362	-0.000915273	0.00151453	-0.00213917	0.00140683	-0.000510864	0.000834786	-0.0015418	0.00111407	-0.000257649	0.000435144	-0.00122867	0.00109281	-0.000299818	0.000307622	-0.00109494	0.00117715	-0.00044538	0.000277536	-0.00100015	0.00125321	-0.000600262	0.000275423	-0.00089858	0.00128735	-0.000734519	0.000280701
1.77297e-05	1.81233e-05	1.875e-05	1.96514e-05	2.08955e-05	2.25916e-05	2.49188e-05	2.81838e-05	3.29492e-05	4.03563e-05	5.30831e-05	7.90452e-05	0.000154169	0.000972855	-0.00135704	-0.000115321	0.000185214	0.00136044	-0.00228294	0.00139738	-0.000836051	0.00170636	-0.00253181	0.00184047	-0.000964878	0.00133911	-0.00210872	0.00164211	-0.000625708	0.000638955	-0.00142332	0.00133769	-0.000448414	0.000254757	-0.0010255	0.00127864	-0.000567388	0.000177038	-0.000819276	0.00129868	-0.000777275	0.000224224	-0.000671148	0.00128729	-0.000974105	0.000319307	-0.000541914	0.00121763	-0.00112132	0.000433207
1.76709e-05	1.80619e-05	1.86856e-05	1.95834e-05	2.08231e-05	2.25139e-05	2.48347e-05	2.80921e-05	3.28491e-05	4.02483e-05	5.29745e-05	7.89747e-05	0.000154373	0.000975878	-0.00141354	-4.31494e-05	0.000219534	0.00127808	-0.0023464	0.00156954	-0.000860076	0.00157131	-0.00253454	0.00205418	-0.00106677	0.00118112	-0.00201684	0.00184417	-0.000811028	0.000498976	-0.00123205	0.00148161	-0.000710854	0.000182142	-0.00075993	0.00132926	-0.000882664	0.000210212	-0.000519598	0.0012316	-0.00110367	0.000382115	-0.000385816	0.00109472	-0.0012614	0.000599782	-0.000321537	0.000911619	-0.00131987	0.000813514
1.76149e-05	1.80034e-05	1.86242e-05	1.95184e-05	2.07538e-05	2.24395e-05	2.47542e-05	2.80044e-05	3.27533e-05	4.0145e-05	5.28707e-05	7.89083e-05	0.000154576	0.000978831	-0.00147019	3.34999e-05	0.000247159	0.00119019	-0.00239481	0.00174712	-0.000912621	0.00143964	-0.00249927	0.00225395	-0.0012175	0.00105643	-0.00187311	0.00199262	-0.00104817	0.000438441	-0.000999033	0.00152184	-0.000998772	0.000237827	-0.000495612	0.00123293	-0.00116358	0.000404016	-0.000296016	0.00100094	-0.00130881	0.000697195	-0.000271187	0.000765494	-0.00133056	0.000984838	-0.000364802	0.000547993	-0.00121804	0.00119381
1.75616e-05	1.79477e-05	1.85656e-05	1.94564e-05	2.06878e-05	2.23686e-05	2.46774e-05	2.79206e-05	3.26617e-05	4.00462e-05	5.27718e-05	7.88462e-05	0.000154778	0.000981713	-0.00152693	0.000114579	0.000267557	0.00109781	-0.00242731	0.00192697	-0.000994103	0.00131791	-0.00242801	0.00242943	-0.00141019	0.000978771	-0.00169236	0.00207231	-0.00131159	0.000470695	-0.000762783	0.00145176	-0.00125989	0.000415863	-0.000297669	0.00101481	-0.00133557	0.000707564	-0.000226699	0.000688962	-0.00131948	0.00105206	-0.000384871	0.00045333	-0.00115211	0.00128692	-0.000659891	0.000341782	-0.000881941	0.00134249
1.75109e-05	1.78947e-05	1.85099e-05	1.93974e-05	2.06248e-05	2.23009e-05	2.46041e-05	2.78406e-05	3.25743e-05	3.99521e-05	5.26777e-05	7.87884e-05	0.00015498	0.000984525	-0.00158375	0.000200029	0.000280215	0.00100205	-0.00244328	0.00210583	-0.00110415	0.00121256	-0.00232458	0.00257138	-0.00163494	0.000958651	-0.00149348	0.00207507	-0.0015718	0.000596673	-0.000563611	0.00128381	-0.00144561	0.000684264	-0.000217749	0.000731847	-0.00135224	0.00103595	-0.000342202	0.000408432	-0.00113326	0.00131076	-0.000688832	0.00030797	-0.000815424	0.00135693	-0.00105876	0.00042288	-0.000520542	0.0011705
1.74628e-05	1.78444e-05	1.84569e-05	1.93412e-05	2.05649e-05	2.22364e-05	2.45342e-05	2.77644e-05	3.2491e-05	3.98623e-05	5.25883e-05	7.8735e-05	0.00015518	0.00098727	-0.0016406	0.000289782	0.000284647	0.000904115	-0.00244234	0.00228033	-0.00124157	0.0011297	-0.00219448	0.0026722	-0.00187935	0.00100236	-0.00129779	0.00200088	-0.00179873	0.000804346	-0.000437459	0.00104803	-0.00152047	0.000990901	-0.000281656	0.000459324	-0.00120896	0.00129444	-0.000614201	0.000264474	-0.000821578	0.00137238	-0.00106281	0.000407298	-0.000489052	0.00116142	-0.0013535	0.0007596	-0.000363478	0.000791548
1.74172e-05	1.77966e-05	1.84065e-05	1.92879e-05	2.05079e-05	2.21751e-05	2.44677e-05	2.76919e-05	3.24118e-05	3.9777e-05	5.25037e-05	7.86858e-05	0.000155381	0.000989946	-0.00169746	0.000383762	0.000280389	0.000805276	-0.00242436	0.00244714	-0.00140438	0.00107487	-0.0020447	0.00272639	-0.0021293	0.00111135	-0.00112722	0.00185817	-0.00196545	0.00106993	-0.000410195	0.000787447	-0.00146932	0.0012738	-0.0004825	0.000272511	-0.000945585	0.00140646	-0.000962687	0.000317869	-0.000505438	0.00121239	-0.00135297	0.000719748	-0.000341791	0.000803259	-0.00138729	0.00117204	-0.000522794	0.000455587
1.73741e-05	1.77514e-05	1.83589e-05	1.92373e-05	2.04538e-05	2.21169e-05	2.44045e-05	2.76229e-05	3.23364e-05	3.96961e-05	5.24237e-05	7.8641e-05	0.000155581	0.000992555	-0.00175428	0.00048188	0.000267007	0.000706865	-0.00238948	0.00260298	-0.00158984	0.00105282	-0.00188349	0.00273096	-0.0023698	0.00128194	-0.00100226	0.00166317	-0.00205152	0.00136071	-0.000493239	0.00055119	-0.00130104	0.00147386	-0.000781107	0.000227585	-0.000637059	0.00133708	-0.00127997	0.000562355	-0.000311999	0.000895152	-0.00143654	0.00111493	-0.000460966	0.000473378	-0.00114146	0.00143064	-0.000921071	0.0003935
1.73333e-05	1.77086e-05	1.83137e-05	1.91893e-05	2.04025e-05	2.20616e-05	2.43446e-05	2.75575e-05	3.2265e-05	3.96194e-05	5.23484e-05	7.86006e-05	0.000155782	0.000995098	-0.00181104	0.000584039	0.000244101	0.000610264	-0.00233813	0.0027447	-0.00179446	0.00106729	-0.00172	0.00268571	-0.00258598	0.00150541	-0.000940026	0.00143856	-0.00204572	0.00163923	-0.000681248	0.000386219	-0.00104773	0.00154749	-0.00111385	0.000346656	-0.000374098	0.00110511	-0.00146446	0.000924244	-0.000327215	0.000551506	-0.00127552	0.00141944	-0.000806987	0.000355744	-0.000750872	0.00138672	-0.00133153	0.000668397
1.7295e-05	1.76683e-05	1.82711e-05	1.9144e-05	2.03541e-05	2.20094e-05	2.42879e-05	2.74956e-05	3.21974e-05	3.9547e-05	5.22776e-05	7.85646e-05	0.000155982	0.000997574	-0.00186769	0.000690133	0.000211302	0.000516896	-0.00227103	0.0028694	-0.00201412	0.00112091	-0.00156389	0.0025933	-0.00276409	0.00176852	-0.00095259	0.00121131	-0.00194784	0.00186821	-0.000952255	0.000329149	-0.000759561	0.00147641	-0.00140643	0.000610765	-0.000238797	0.000779691	-0.00145382	0.00128535	-0.000561936	0.000329002	-0.000936539	0.00149435	-0.00122736	0.000532146	-0.000436525	0.00106178	-0.0015102	0.00112814
1.7259e-05	1.76304e-05	1.8231e-05	1.91013e-05	2.03083e-05	2.196e-05	2.42342e-05	2.7437e-05	3.21335e-05	3.94787e-05	5.22114e-05	7.85331e-05	0.000156184	0.000999986	-0.00192421	0.000800046	0.000168277	0.000428215	-0.00218915	0.00297441	-0.00224416	0.00121498	-0.00142499	0.00245925	-0.00289245	0.00205434	-0.00104564	0.00100996	-0.00176912	0.00201574	-0.00127037	0.000399496	-0.000495932	0.00127269	-0.00159064	0.000962896	-0.000281581	0.000461819	-0.0012469	0.00152229	-0.000944499	0.000333393	-0.000566951	0.00130039	-0.00152584	0.00093532	-0.000388569	0.000642809	-0.00134411	0.00149343
1.72252e-05	1.75947e-05	1.81932e-05	1.90611e-05	2.02652e-05	2.19135e-05	2.41837e-05	2.73818e-05	3.20733e-05	3.94145e-05	5.21497e-05	7.85059e-05	0.000156386	0.00100233	-0.00198056	0.000913651	0.000114732	0.000345693	-0.00209376	0.00305743	-0.00247946	0.00134945	-0.00131276	0.00229176	-0.00296232	0.00234347	-0.00121769	0.000861714	-0.00153141	0.00205984	-0.0015907	0.000595559	-0.000314543	0.0009775	-0.00162046	0.00132068	-0.000505819	0.000255575	-0.000906999	0.00154923	-0.00134366	0.000584154	-0.000335494	0.00092074	-0.00155583	0.00137642	-0.000660687	0.000382262	-0.000926883	0.00153128
1.71937e-05	1.75614e-05	1.81579e-05	1.90234e-05	2.02247e-05	2.18697e-05	2.41361e-05	2.73299e-05	3.20167e-05	3.93543e-05	5.20924e-05	7.84832e-05	0.000156589	0.00100462	-0.0020367	0.00103082	5.04146e-05	0.000270808	-0.00198641	0.00311658	-0.0027146	0.00152281	-0.00123596	0.00210133	-0.00296862	0.00261542	-0.00145994	0.000789484	-0.001265	0.00199196	-0.00186586	0.000893736	-0.000260303	0.000653908	-0.00148383	0.00159605	-0.000864596	0.000237168	-0.000544656	0.00134981	-0.00161473	0.00100226	-0.000361026	0.000529377	-0.00129433	0.00163615	-0.00113351	0.000455502	-0.000512624	0.00120746
1.71643e-05	1.75303e-05	1.81248e-05	1.89881e-05	2.01868e-05	2.18287e-05	2.40915e-05	2.72812e-05	3.19638e-05	3.92982e-05	5.20396e-05	7.8465e-05	0.000156793	0.00100684	-0.00209261	0.0011514	-2.48886e-05	0.000205035	-0.00186888	0.00315041	-0.00294395	0.00173214	-0.00120216	0.00190031	-0.0029104	0.00285022	-0.00175675	0.000809296	-0.00100536	0.00181879	-0.00205314	0.00125152	-0.00035616	0.000374646	-0.00120708	0.00171716	-0.00127105	0.000430735	-0.000284404	0.000986449	-0.001653	0.00143657	-0.000658918	0.000316635	-0.000859974	0.00157619	-0.00157013	0.000855118	-0.000370129	0.000719971
1.71371e-05	1.75015e-05	1.80941e-05	1.89552e-05	2.01514e-05	2.17904e-05	2.40499e-05	2.72357e-05	3.19143e-05	3.9246e-05	5.19912e-05	7.84512e-05	0.000156999	0.00100899	-0.00214825	0.00127524	-0.000111345	0.000149829	-0.00174322	0.00315799	-0.0031619	0.00197315	-0.00121738	0.00170233	-0.0027911	0.00302996	-0.00208675	0.000928287	-0.000789141	0.00156202	-0.00212131	0.00161387	-0.000597637	0.000207374	-0.000850906	0.00164745	-0.00162013	0.000798348	-0.000225448	0.000583062	-0.00143503	0.00172015	-0.00112859	0.000403425	-0.000463763	0.00121518	-0.00173836	0.00138433	-0.000620139	0.000386087
1.7112e-05	1.74748e-05	1.80656e-05	1.89246e-05	2.01184e-05	2.17548e-05	2.4011e-05	2.71934e-05	3.18684e-05	3.91977e-05	5.19472e-05	7.8442e-05	0.000157206	0.00101109	-0.00220358	0.00140219	-0.000209079	0.000106616	-0.00161169	0.00313894	-0.00336294	0.00224024	-0.00128576	0.00152156	-0.00261851	0.00314032	-0.00242453	0.00114355	-0.000649806	0.00125625	-0.00205594	0.00192196	-0.000952271	0.000200257	-0.000498267	0.00139667	-0.00181632	0.00124783	-0.000408374	0.000285711	-0.00103211	0.00173598	-0.00158955	0.00078216	-0.000312644	0.000728672	-0.0015373	0.00175845	-0.0011528	0.000446831
1.7089e-05	1.74502e-05	1.80393e-05	1.88964e-05	2.00879e-05	2.17217e-05	2.3975e-05	2.71541e-05	3.18258e-05	3.91533e-05	5.19075e-05	7.84372e-05	0.000157415	0.00101312	-0.00225857	0.00153207	-0.000318166	7.67795e-05	-0.00147676	0.00309346	-0.00354184	0.00252672	-0.00140933	0.00137199	-0.00240448	0.00317184	-0.0027428	0.00144195	-0.000613508	0.000944817	-0.0018625	0.00212299	-0.00136427	0.000370874	-0.000236579	0.00102111	-0.00180031	0.00165696	-0.000798763	0.000213495	-0.000589451	0.00146645	-0.00185318	0.00131231	-0.000509549	0.000369225	-0.0010604	0.00176252	-0.00167935	0.000908303
1.70681e-05	1.74277e-05	1.80151e-05	1.88704e-05	2.00599e-05	2.16912e-05	2.39418e-05	2.71178e-05	3.17867e-05	3.91127e-05	5.1872e-05	7.84369e-05	0.000157625	0.00101509	-0.00231319	0.00166472	-0.000438635	6.16482e-05	-0.0013411	0.00302233	-0.00369383	0.00282493	-0.00158778	0.00126668	-0.00216432	0.00312087	-0.00301471	0.00180103	-0.000695596	0.000674509	-0.00156654	0.00217952	-0.00176376	0.00070089	-0.00013803	0.000612142	-0.00156721	0.00190777	-0.00129374	0.000416001	-0.000277073	0.00100644	-0.00180214	0.00177549	-0.000997391	0.000342556	-0.000557525	0.00137874	-0.00189459	0.00152227
1.70491e-05	1.74073e-05	1.79931e-05	1.88466e-05	2.00341e-05	2.16632e-05	2.39112e-05	2.70846e-05	3.17508e-05	3.90758e-05	5.18409e-05	7.84412e-05	0.000157837	0.001017	-0.0023674	0.00179995	-0.000570468	6.24846e-05	-0.00120749	0.00292696	-0.00381471	0.00312652	-0.00181841	0.001217	-0.00191595	0.00299017	-0.00321635	0.00219087	-0.000898257	0.000489383	-0.00121094	0.00207661	-0.00207916	0.00113786	-0.000242299	0.000275548	-0.00117104	0.00192153	-0.00175058	0.000852104	-0.000228729	0.000532963	-0.00144432	0.00196879	-0.00157613	0.000700035	-0.000310714	0.000809569	-0.00165927	0.00192645
1.70322e-05	1.73889e-05	1.79733e-05	1.88251e-05	2.00107e-05	2.16377e-05	2.38834e-05	2.70543e-05	3.17183e-05	3.90427e-05	5.1814e-05	7.84499e-05	0.000158051	0.00101885	-0.00242118	0.00193756	-0.000713596	8.04724e-05	-0.00107887	0.00280937	-0.00390104	0.0034227	-0.00209613	0.00123195	-0.00167891	0.00278896	-0.00332904	0.0025768	-0.00120959	0.000424736	-0.000850323	0.00182556	-0.00225046	0.00160415	-0.000545707	0.000106147	-0.000713717	0.00168414	-0.00202949	0.00139845	-0.000490644	0.000240733	-0.000917477	0.00179659	-0.00198891	0.00130267	-0.000485079	0.000377552	-0.00109458	0.00186553
1.70171e-05	1.73726e-05	1.79554e-05	1.88057e-05	1.99896e-05	2.16146e-05	2.38582e-05	2.70269e-05	3.1689e-05	3.90133e-05	5.17913e-05	7.84632e-05	0.000158268	0.00102064	-0.00247449	0.00207736	-0.000867902	0.000116705	-0.000958243	0.00267214	-0.00395021	0.00370452	-0.00241362	0.00131756	-0.00147313	0.00253259	-0.00334127	0.00292284	-0.00160428	0.000501927	-0.000543537	0.00146353	-0.00224108	0.00201145	-0.000999555	0.000163751	-0.000320419	0.00125415	-0.00203789	0.00188637	-0.000999203	0.000267091	-0.000439876	0.00132021	-0.00204038	0.00187882	-0.00103297	0.000351014	-0.000527186	0.00135893
1.70041e-05	1.73582e-05	1.79397e-05	1.87884e-05	1.99707e-05	2.1594e-05	2.38357e-05	2.70024e-05	3.1663e-05	3.89875e-05	5.17728e-05	7.84811e-05	0.000158487	0.00102237	-0.00252729	0.00221915	-0.00103322	0.000172177	-0.000848677	0.00251847	-0.0039606	0.00396321	-0.0027615	0.00147645	-0.00131769	0.00224166	-0.0032501	0.00319526	-0.00204591	0.000724792	-0.000345027	0.00104867	-0.00204597	0.00227833	-0.0015185	0.00045641	-0.000107512	0.00075014	-0.00176244	0.0021562	-0.00159731	0.000634873	-0.000224382	0.000740609	-0.00169305	0.00215207	-0.00170553	0.000789501	-0.000308702	0.000706902
1.69929e-05	1.73457e-05	1.79259e-05	1.87733e-05	1.99541e-05	2.15757e-05	2.38157e-05	2.69807e-05	3.16401e-05	3.89654e-05	5.17584e-05	7.85035e-05	0.000158708	0.00102404	-0.00257955	0.00236273	-0.00120932	0.000247768	-0.000753253	0.00235207	-0.00393165	0.00419048	-0.00312869	0.00170752	-0.00122956	0.00194068	-0.00306187	0.00336624	-0.00249064	0.00107821	-0.000296496	0.000651688	-0.00169437	0.00234721	-0.00199758	0.000935426	-0.00015095	0.000319967	-0.00127797	0.00211178	-0.00208565	0.00123645	-0.000389732	0.000318215	-0.00109505	0.00197932	-0.00217171	0.00149688	-0.000609046	0.000321531
1.69836e-05	1.73352e-05	1.79141e-05	1.87602e-05	1.99396e-05	2.15598e-05	2.37982e-05	2.69618e-05	3.16204e-05	3.89469e-05	5.17482e-05	7.85304e-05	0.000158932	0.00102565	-0.00263125	0.00250786	-0.00139596	0.000344242	-0.000675033	0.00217715	-0.00386392	0.00437882	-0.00350281	0.00200585	-0.00122239	0.00165645	-0.00279211	0.00341699	-0.00289196	0.00152907	-0.00042	0.000344766	-0.00124635	0.00219754	-0.00233457	0.00150395	-0.000463704	9.98667e-05	-0.000729488	0.00175664	-0.00229212	0.00186742	-0.000905579	0.000261686	-0.000522221	0.00143058	-0.00218815	0.00211472	-0.00130452	0.000477481
1.69761e-05	1.73266e-05	1.79043e-05	1.87492e-05	1.99273e-05	2.15462e-05	2.37833e-05	2.69457e-05	3.16038e-05	3.89319e-05	5.17421e-05	7.85619e-05	0.000159158	0.00102721	-0.00268235	0.00265434	-0.0015928	0.000462228	-0.000617017	0.00199835	-0.00375914	0.00452185	-0.00387065	0.00236276	-0.0013055	0.00141617	-0.0024647	0.00334023	-0.00320602	0.00202974	-0.000713605	0.000189684	-0.0007835	0.00185202	-0.00245295	0.00203784	-0.000988659	0.00017457	-0.000291221	0.00119884	-0.00213559	0.0022997	-0.00159594	0.000632895	-0.000256773	0.000767464	-0.00173295	0.00231207	-0.00203219	0.0011329
1.69705e-05	1.73198e-05	1.78965e-05	1.87402e-05	1.99172e-05	2.15349e-05	2.37709e-05	2.69324e-05	3.15903e-05	3.89204e-05	5.17401e-05	7.8598e-05	0.000159387	0.0010287	-0.00273282	0.00280195	-0.00179948	0.000602222	-0.000582107	0.00182069	-0.00362023	0.00461452	-0.00421873	0.00276614	-0.00148306	0.00124533	-0.00211015	0.00314149	-0.00339688	0.00252352	-0.00115037	0.000227051	-0.000395197	0.00137452	-0.00232038	0.00241422	-0.00160968	0.000549994	-0.000114317	0.000620984	-0.00166046	0.00236803	-0.00220297	0.00131094	-0.0004559	0.000325058	-0.00103076	0.00197118	-0.00238836	0.00193581
1.69667e-05	1.7315e-05	1.78905e-05	1.87332e-05	1.99092e-05	2.15259e-05	2.37609e-05	2.69218e-05	3.15798e-05	3.89125e-05	5.17422e-05	7.86387e-05	0.000159619	0.00103014	-0.00278263	0.00295044	-0.00201559	0.000764572	-0.00057307	0.00164949	-0.00345127	0.00465346	-0.00453386	0.00320087	-0.00175358	0.00116581	-0.00176329	0.00283929	-0.00344112	0.00295166	-0.00168098	0.000468443	-0.000162703	0.000859532	-0.00195844	0.00254146	-0.00217893	0.00114703	-0.000278711	0.000223724	-0.00102813	0.00203718	-0.00248806	0.00203433	-0.00107108	0.000350486	-0.000449735	0.00126577	-0.00216272	0.0024229
1.69647e-05	1.73119e-05	1.78865e-05	1.87282e-05	1.99033e-05	2.15191e-05	2.37534e-05	2.69139e-05	3.15724e-05	3.8908e-05	5.17484e-05	7.8684e-05	0.000159854	0.00103152	-0.00283174	0.00309959	-0.00224068	0.000949475	-0.000592494	0.00149027	-0.00325749	0.00463707	-0.00480375	0.00364954	-0.00210972	0.00119397	-0.00146048	0.00246396	-0.00333128	0.00326098	-0.00223978	0.000892906	-0.000143877	0.000414807	-0.0014409	0.00238307	-0.00255401	0.00181931	-0.000764369	0.000159939	-0.000466034	0.00142306	-0.00233089	0.00250721	-0.00185871	0.00087569	-0.000317185	0.00058191	-0.00147281	0.00229871
1.69645e-05	1.73107e-05	1.78844e-05	1.87252e-05	1.98994e-05	2.15145e-05	2.37483e-05	2.69086e-05	3.1568e-05	3.8907e-05	5.17585e-05	7.87339e-05	0.000160092	0.00103284	-0.00288014	0.00324916	-0.00247423	0.00115697	-0.000642758	0.00134867	-0.00304513	0.00456578	-0.00501759	0.00409321	-0.00253847	0.00133918	-0.00123645	0.00205523	-0.00307759	0.00341117	-0.00275363	0.00144862	-0.000361344	0.000140482	-0.000880373	0.00196971	-0.00263583	0.00239126	-0.00145184	0.000481224	-0.000190091	0.000756958	-0.00178548	0.00252666	-0.00248221	0.0016894	-0.000746102	0.000316691	-0.000714261	0.00162734
1.6966e-05	1.73113e-05	1.78841e-05	1.87241e-05	1.98976e-05	2.15121e-05	2.37456e-05	2.6906e-05	3.15665e-05	3.89095e-05	5.17728e-05	7.87884e-05	0.000160334	0.00103411	-0.00292778	0.00339892	-0.00271569	0.00138695	-0.000725992	0.0012304	-0.00282142	0.00444209	-0.0051666	0.00451239	-0.00302168	0.00160277	-0.00112125	0.00165871	-0.0027078	0.00338077	-0.00315219	0.00205973	-0.000796438	0.000108522	-0.000405621	0.00139551	-0.00239707	0.00270656	-0.00215358	0.0011151	-0.000327023	0.000303519	-0.00106795	0.00207655	-0.00266315	0.00242768	-0.00156413	0.000659434	-0.000345588	0.000813282
1.69693e-05	1.73136e-05	1.78856e-05	1.8725e-05	1.98979e-05	2.1512e-05	2.37452e-05	2.6906e-05	3.1568e-05	3.89153e-05	5.1791e-05	7.88475e-05	0.000160578	0.00103532	-0.00297464	0.00354862	-0.00296448	0.00163912	-0.000844046	0.00114105	-0.00259439	0.00427058	-0.00524451	0.00488802	-0.00353695	0.00197746	-0.00113735	0.00132166	-0.00226495	0.00317112	-0.00337855	0.00263747	-0.00139034	0.000346729	-0.000134103	0.000798998	-0.00189342	0.00267379	-0.00266798	0.00188226	-0.000864201	0.000261427	-0.000477135	0.00134493	-0.00231376	0.00274493	-0.00238791	0.00147569	-0.000624232	0.000371522
1.69743e-05	1.73178e-05	1.7889e-05	1.87277e-05	1.99002e-05	2.15139e-05	2.37472e-05	2.69086e-05	3.15725e-05	3.89246e-05	5.18132e-05	7.89113e-05	0.000160826	0.00103647	-0.00302069	0.00369801	-0.00321996	0.00191304	-0.000998457	0.00108609	-0.00237274	0.00405796	-0.00524801	0.00520251	-0.00405886	0.0024475	-0.00129725	0.00108833	-0.00180331	0.00280739	-0.00339826	0.00309408	-0.00205257	0.000830741	-0.000145451	0.00033211	-0.00125354	0.00229617	-0.00284079	0.00255028	-0.00164656	0.000683816	-0.000276978	0.000653279	-0.00158811	0.00248529	-0.00281187	0.00236402	-0.00144557	0.000616876
1.69811e-05	1.73236e-05	1.78942e-05	1.87324e-05	1.99044e-05	2.15181e-05	2.37516e-05	2.69138e-05	3.15799e-05	3.89372e-05	5.18395e-05	7.89797e-05	0.000161078	0.00103756	-0.0030659	0.00384686	-0.00348146	0.00220809	-0.00119042	0.00107068	-0.00216566	0.00381291	-0.00517705	0.00544077	-0.00456037	0.00298938	-0.00160191	0.000995324	-0.00138271	0.00233674	-0.00320577	0.00335721	-0.00267576	0.00148606	-0.000461853	0.000124365	-0.000649371	0.00167583	-0.00261532	0.002908	-0.00242425	0.00145009	-0.000586742	0.000323504	-0.000823737	0.00176974	-0.00261905	0.00286363	-0.0023847	0.00145977
1.69895e-05	1.73313e-05	1.79012e-05	1.87389e-05	1.99107e-05	2.15243e-05	2.37582e-05	2.69216e-05	3.15902e-05	3.89532e-05	5.18697e-05	7.90528e-05	0.000161333	0.00103861	-0.00311025	0.00399491	-0.00374827	0.0025235	-0.00142077	0.00109966	-0.00198265	0.00354592	-0.00503504	0.00559118	-0.00501452	0.00357318	-0.00203999	0.00106753	-0.00106209	0.00182337	-0.00282684	0.00338277	-0.00315423	0.00220026	-0.00104	0.000250397	-0.000253359	0.000990235	-0.0020553	0.00283692	-0.0029368	0.00230276	-0.00132443	0.000537549	-0.000394787	0.000951327	-0.00190464	0.00270613	-0.00292768	0.00244008
1.69997e-05	1.73407e-05	1.791e-05	1.87473e-05	1.9919e-05	2.15327e-05	2.37672e-05	2.69319e-05	3.16033e-05	3.89726e-05	5.19039e-05	7.91306e-05	0.000161592	0.00103959	-0.0031537	0.00414191	-0.00401966	0.00285833	-0.00168995	0.00117736	-0.00183329	0.00326908	-0.00482892	0.00564636	-0.00539611	0.00416443	-0.00258819	0.00131498	-0.000892587	0.00134121	-0.00231664	0.00316375	-0.00340343	0.00284351	-0.00177704	0.000708933	-0.000193193	0.000445711	-0.00133191	0.00235581	-0.00300576	0.00293875	-0.00222962	0.00125041	-0.00054004	0.000453348	-0.0010429	0.00197445	-0.00276739	0.00299135
1.70115e-05	1.73518e-05	1.79206e-05	1.87576e-05	1.99292e-05	2.15432e-05	2.37784e-05	2.69447e-05	3.16194e-05	3.89953e-05	5.19421e-05	7.9213e-05	0.000161854	0.00104052	-0.00319623	0.00428763	-0.00429485	0.00321147	-0.001998	0.00130758	-0.00172703	0.00299579	-0.00456913	0.00560391	-0.00568345	0.00472651	-0.0032126	0.00173095	-0.000911323	0.000964821	-0.00175334	0.00273358	-0.00337654	0.00329374	-0.00252999	0.00141889	-0.000515731	0.000220187	-0.000676913	0.00162203	-0.00260318	0.00312337	-0.00296068	0.00219769	-0.00124456	0.000563859	-0.000505997	0.00107562	-0.00199438	0.00278483
1.7025e-05	1.73646e-05	1.79329e-05	1.87697e-05	1.99413e-05	2.15558e-05	2.3792e-05	2.69601e-05	3.16383e-05	3.90213e-05	5.19842e-05	7.93002e-05	0.00016212	0.0010414	-0.00323781	0.00443181	-0.00457304	0.00358167	-0.00234455	0.00149349	-0.00167295	0.00274038	-0.00426935	0.0054668	-0.00585993	0.0052232	-0.00387108	0.00229175	-0.00113627	0.000759768	-0.00122806	0.00216302	-0.00307532	0.00346175	-0.00314516	0.00223451	-0.00117015	0.00041074	-0.000314366	0.000886893	-0.00187006	0.00278436	-0.00323087	0.00299959	-0.002233	0.00128583	-0.000621579	0.000532279	-0.00106514	0.00194545
1.70402e-05	1.73791e-05	1.7947e-05	1.87837e-05	1.99555e-05	2.15704e-05	2.38078e-05	2.6978e-05	3.16601e-05	3.90506e-05	5.20304e-05	7.93921e-05	0.00016239	0.00104222	-0.00327842	0.0045742	-0.0048534	0.00396752	-0.00272879	0.00173751	-0.00167956	0.00251779	-0.0039462	0.00524358	-0.00591543	0.00562151	-0.00451643	0.00295811	-0.00156312	0.000773541	-0.000832249	0.00155084	-0.00255266	0.00331117	-0.00349164	0.00297709	-0.00201583	0.00100124	-0.00039083	0.000417027	-0.00107527	0.00204889	-0.00292954	0.00332151	-0.0030841	0.0023202	-0.00139269	0.000698309	-0.000553819	0.000999066
1.7057e-05	1.73953e-05	1.79629e-05	1.87995e-05	1.99715e-05	2.15872e-05	2.38258e-05	2.69984e-05	3.16847e-05	3.90833e-05	5.20804e-05	7.94888e-05	0.000162665	0.00104298	-0.00331803	0.00471457	-0.0051351	0.00436746	-0.00314949	0.00204129	-0.00175457	0.00234307	-0.00361876	0.00494836	-0.00584741	0.00589435	-0.00510029	0.00367818	-0.00216442	0.0010283	-0.000644326	0.00100929	-0.00190607	0.00286906	-0.00349183	0.00347645	-0.0028544	0.00186049	-0.000925472	0.0004061	-0.000526215	0.001206	-0.0021779	0.0030239	-0.00341988	0.00319792	-0.00247835	0.00155242	-0.00082095	0.00056825
1.70756e-05	1.74132e-05	1.79805e-05	1.88171e-05	1.99895e-05	2.1606e-05	2.38461e-05	2.70213e-05	3.17121e-05	3.91192e-05	5.21345e-05	7.95902e-05	0.000162943	0.00104369	-0.00335661	0.00485266	-0.00541725	0.00477982	-0.00360497	0.00240562	-0.00190465	0.00223098	-0.00330793	0.00460048	-0.00566159	0.00602297	-0.00557729	0.00439209	-0.00289139	0.00151647	-0.00071738	0.000646503	-0.00126266	0.00222435	-0.00314194	0.00361299	-0.00347897	0.00277325	-0.00179668	0.000905669	-0.000460347	0.00060438	-0.00129243	0.0022352	-0.00308572	0.00350411	-0.00335423	0.00268901	-0.0017889	0.000990797
1.70957e-05	1.74328e-05	1.79999e-05	1.88365e-05	2.00094e-05	2.16268e-05	2.38687e-05	2.70467e-05	3.17424e-05	3.91585e-05	5.21925e-05	7.96964e-05	0.000163225	0.00104435	-0.00339415	0.00498824	-0.00569898	0.00520277	-0.00409316	0.00283042	-0.00213524	0.00219551	-0.00303578	0.00422388	-0.00537218	0.00599899	-0.00590928	0.00503744	-0.00367821	0.00219986	-0.00106979	0.000548509	-0.000757769	0.00151385	-0.00251762	0.00335006	-0.00372866	0.00349727	-0.00277155	0.0017994	-0.000955271	0.000520978	-0.000665632	0.00131118	-0.00223637	0.00308876	-0.00357974	0.00352314	-0.00296262	0.00209294
1.71175e-05	1.74541e-05	1.80209e-05	1.88578e-05	2.00312e-05	2.16497e-05	2.38934e-05	2.70746e-05	3.17754e-05	3.9201e-05	5.22544e-05	7.98074e-05	0.000163512	0.00104495	-0.00343062	0.00512107	-0.00597938	0.00563438	-0.00461154	0.00331466	-0.00245042	0.00224944	-0.00282475	0.00384626	-0.00500169	0.00582574	-0.0060692	0.00555559	-0.00444859	0.00301276	-0.00168032	0.000763651	-0.000510751	0.000897628	-0.0017622	0.00274831	-0.00353447	0.00383173	-0.00357193	0.00283199	-0.0018909	0.0010492	-0.000607798	0.000691368	-0.00128212	0.002158	-0.00303712	0.00360833	-0.00369831	0.00326769
1.7141e-05	1.74771e-05	1.80438e-05	1.88808e-05	2.00549e-05	2.16747e-05	2.39205e-05	2.71049e-05	3.18113e-05	3.92468e-05	5.23204e-05	7.99232e-05	0.000163803	0.0010455	-0.00346599	0.0052509	-0.00625756	0.00607261	-0.00515721	0.00385637	-0.00285268	0.00240385	-0.00269681	0.00349802	-0.0045801	0.00551896	-0.0060443	0.00589787	-0.00512398	0.00386883	-0.0024887	0.00129216	-0.000602083	0.000528171	-0.00105932	0.00195743	-0.00294384	0.00367825	-0.00395874	0.00368664	-0.00298062	0.00205105	-0.00121289	0.000709461	-0.000711158	0.00119336	-0.00201449	0.00289671	-0.00357701	0.00382849
1.71661e-05	1.75017e-05	1.80683e-05	1.89057e-05	2.00805e-05	2.17017e-05	2.39497e-05	2.71377e-05	3.18501e-05	3.9296e-05	5.23903e-05	8.00439e-05	0.000164098	0.00104599	-0.00350025	0.00537752	-0.0065326	0.00651534	-0.00572687	0.00445262	-0.00334283	0.00266775	-0.00267259	0.00321095	-0.00414373	0.00510662	-0.00583836	0.0060313	-0.00563258	0.00467103	-0.00340193	0.00208291	-0.00105596	0.000518921	-0.000594671	0.00118559	-0.00211604	0.00307655	-0.00380989	0.00408847	-0.00386477	0.00319594	-0.00230532	0.00143808	-0.000863744	0.000727671	-0.00107893	0.00179213	-0.00266898	0.00343555
1.71929e-05	1.75281e-05	1.80946e-05	1.89323e-05	2.0108e-05	2.17307e-05	2.39812e-05	2.7173e-05	3.18916e-05	3.93484e-05	5.24642e-05	8.01694e-05	0.000164398	0.00104643	-0.00353337	0.0055007	-0.00680359	0.00696034	-0.00631686	0.00509954	-0.00391988	0.00304769	-0.00277053	0.00301683	-0.00373351	0.00462784	-0.00547273	0.00594323	-0.00591829	0.00532383	-0.00430583	0.00303834	-0.00183198	0.000918522	-0.000514622	0.000652675	-0.00128754	0.00220273	-0.0031671	0.00390093	-0.00423713	0.00407704	-0.00349526	0.00263887	-0.00176085	0.0010802	-0.00079254	0.000952634	-0.00152504	0.00233336
1.72212e-05	1.75561e-05	1.81226e-05	1.89608e-05	2.01375e-05	2.17618e-05	2.40148e-05	2.72108e-05	3.19359e-05	3.94041e-05	5.25421e-05	8.02999e-05	0.000164702	0.00104682	-0.00356532	0.0056202	-0.00706961	0.00740533	-0.00692322	0.00579234	-0.00458103	0.00354741	-0.00300606	0.00294592	-0.00339293	0.00413105	-0.00498594	0.00564433	-0.00594858	0.00574601	-0.00508063	0.00402738	-0.00282794	0.00169626	-0.000890637	0.000537185	-0.000714463	0.00132817	-0.00223488	0.00318258	-0.0039611	0.00436572	-0.00432714	0.00384737	-0.00307192	0.00218053	-0.00141134	0.000935765	-0.000881028	0.00123779
1.72513e-05	1.75857e-05	1.81523e-05	1.8991e-05	2.01688e-05	2.17949e-05	2.40507e-05	2.7251e-05	3.19831e-05	3.94631e-05	5.2624e-05	8.04352e-05	0.000165011	0.00104715	-0.0035961	0.00573581	-0.00732976	0.00784796	-0.00754165	0.00652533	-0.00532157	0.0041676	-0.00339081	0.00302544	-0.00316574	0.00367128	-0.00443194	0.00516948	-0.00572026	0.00588273	-0.00561848	0.00490487	-0.00389423	0.00274244	-0.00169763	0.000929271	-0.000605366	0.000747712	-0.00132849	0.00218213	-0.00313287	0.00394701	-0.00446675	0.00456494	-0.00424705	0.00357588	-0.00272561	0.00187481	-0.00123029	0.000918262
1.7283e-05	1.76171e-05	1.81838e-05	1.90231e-05	2.0202e-05	2.18301e-05	2.40889e-05	2.72937e-05	3.2033e-05	3.95255e-05	5.27099e-05	8.05755e-05	0.000165324	0.00104743	-0.00362568	0.00584733	-0.00758313	0.00828586	-0.00816761	0.00729201	-0.00613494	0.00490571	-0.00393199	0.00327811	-0.00309347	0.00330689	-0.00387689	0.00457658	-0.00526258	0.00571512	-0.00584074	0.00553486	-0.00485802	0.00388483	-0.00281215	0.00180168	-0.00106159	0.000695547	-0.000783137	0.00126885	-0.00206482	0.00298209	-0.00385205	0.00448086	-0.00476368	0.00463226	-0.00413753	0.00337081	-0.0025089	0.0017145
1.73163e-05	1.76501e-05	1.8217e-05	1.9057e-05	2.02372e-05	2.18673e-05	2.41292e-05	2.73389e-05	3.20858e-05	3.95911e-05	5.27998e-05	8.07208e-05	0.000165642	0.00104765	-0.00365404	0.00595454	-0.00782884	0.00871663	-0.00879634	0.00808508	-0.00701275	0.00575585	-0.00463179	0.00372078	-0.00321286	0.00309582	-0.00339476	0.00394292	-0.00463684	0.00526621	-0.00571252	0.00581443	-0.00555365	0.00491907	-0.0040324	0.00300701	-0.00204126	0.00127179	-0.000849592	0.000816384	-0.00118866	0.00186782	-0.00274226	0.00362832	-0.00438021	0.00484348	-0.00495333	0.00467821	-0.00409	0.00328671
1.73513e-05	1.76848e-05	1.82519e-05	1.90926e-05	2.02742e-05	2.19065e-05	2.41718e-05	2.73865e-05	3.21414e-05	3.96601e-05	5.28938e-05	8.0871e-05	0.000165965	0.00104782	-0.00368116	0.00605725	-0.00806601	0.00913784	-0.00942288	0.00889659	-0.0079449	0.00670872	-0.00548703	0.00436322	-0.00355344	0.00309155	-0.00306195	0.0033595	-0.00393259	0.00460198	-0.00525218	0.00569418	-0.00585459	0.00564839	-0.00511748	0.00430421	-0.00335854	0.00240178	-0.00160741	0.00107532	-0.00090685	0.00110048	-0.00163633	0.00239974	-0.00327711	0.00410163	-0.00475178	0.00510358	-0.00511637	0.00477576
1.73879e-05	1.77212e-05	1.82886e-05	1.91301e-05	2.03132e-05	2.19478e-05	2.42166e-05	2.74367e-05	3.21999e-05	3.97324e-05	5.29918e-05	8.10263e-05	0.000166293	0.00104794	-0.00370702	0.00615525	-0.00829378	0.00954708	-0.0100421	0.00971797	-0.00891968	0.00775175	-0.00648893	0.00520724	-0.00413533	0.00333912	-0.00295128	0.00292359	-0.00326036	0.0038272	-0.00453404	0.00519207	-0.00570114	0.00592536	-0.00583901	0.00541041	-0.00472134	0.0038426	-0.00292446	0.00207621	-0.00144145	0.00108826	-0.00108341	0.00140209	-0.00200876	0.00278911	-0.00363854	0.00440985	-0.0050012	0.00530778
1.74262e-05	1.77593e-05	1.8327e-05	1.91694e-05	2.0354e-05	2.19911e-05	2.42636e-05	2.74893e-05	3.22612e-05	3.9808e-05	5.30939e-05	8.11867e-05	0.000166626	0.00104801	-0.00373161	0.00624837	-0.00851134	0.00994196	-0.010649	0.0105402	-0.00992394	0.0088692	-0.00762302	0.00624599	-0.00496737	0.00387136	-0.00312584	0.0027301	-0.0027415	0.00307601	-0.00368352	0.00439767	-0.00511878	0.00568792	-0.006035	0.00606812	-0.00580118	0.00523931	-0.00447945	0.00359857	-0.00273507	0.00198106	-0.00145446	0.00120231	-0.0012717	0.00162976	-0.00223965	0.00299741	-0.00381224	0.00455506
1.74662e-05	1.77991e-05	1.83671e-05	1.92105e-05	2.03968e-05	2.20365e-05	2.43129e-05	2.75444e-05	3.23253e-05	3.9887e-05	5.32001e-05	8.13522e-05	0.000166963	0.00104802	-0.00375492	0.00633643	-0.00871787	0.0103201	-0.0112381	0.0113537	-0.0109433	0.0100425	-0.00886934	0.00746362	-0.00604574	0.00470571	-0.00363307	0.00286242	-0.00249594	0.00249805	-0.00286446	0.00346547	-0.00422322	0.00498194	-0.00565457	0.00611309	-0.00631996	0.00621961	-0.00584667	0.00522258	-0.00444477	0.00358529	-0.00276666	0.00206573	-0.00158189	0.00135099	-0.00141278	0.00173778	-0.00229732	0.0030032
1.75078e-05	1.78406e-05	1.8409e-05	1.92534e-05	2.04415e-05	2.2084e-05	2.43645e-05	2.7602e-05	3.23923e-05	3.99693e-05	5.33103e-05	8.15228e-05	0.000167306	0.00104798	-0.00377692	0.00641925	-0.00891259	0.0106793	-0.0118044	0.012149	-0.0119623	0.0112503	-0.0102027	0.00883539	-0.00735317	0.00584164	-0.00449947	0.00338345	-0.00262903	0.00224132	-0.00225997	0.00259715	-0.00320973	0.00396478	-0.00478298	0.0055269	-0.00613274	0.00650381	-0.00662294	0.0064546	-0.00604069	0.00540582	-0.00463929	0.00380359	-0.00300529	0.00230907	-0.00180275	0.00151922	-0.00149967	0.00172516
1.75511e-05	1.78838e-05	1.84527e-05	1.92982e-05	2.04882e-05	2.21335e-05	2.44182e-05	2.76621e-05	3.24621e-05	4.00551e-05	5.34248e-05	8.16985e-05	0.000167654	0.00104789	-0.0037976	0.00649667	-0.00909476	0.0110172	-0.0123426	0.0129161	-0.0129649	0.0124693	-0.0115933	0.010328	-0.00885873	0.00725916	-0.00572664	0.00432778	-0.00321856	0.00243356	-0.00204851	0.00201472	-0.00232744	0.00288721	-0.00363958	0.00446026	-0.00528468	0.00600076	-0.00656213	0.00689246	-0.00698496	0.00681227	-0.00641383	0.00580965	-0.00507608	0.00426356	-0.00346395	0.00273279	-0.00215103	0.0017531
1.75961e-05	1.79287e-05	1.84981e-05	1.93448e-05	2.05368e-05	2.21851e-05	2.44743e-05	2.77248e-05	3.25349e-05	4.01442e-05	5.35433e-05	8.18795e-05	0.000168007	0.00104774	-0.00381695	0.00656854	-0.00926367	0.0113317	-0.0128477	0.0136452	-0.0139343	0.0136745	-0.0130072	0.0119004	-0.0105183	0.00891829	-0.00728863	0.00569551	-0.0043035	0.0031642	-0.00237817	0.00192737	-0.00184118	0.0020549	-0.00254646	0.00321835	-0.00402451	0.00486076	-0.00567674	0.00637986	-0.00693565	0.0072795	-0.00740696	0.00729123	-0.00696303	0.00643259	-0.00576097	0.00498552	-0.00418388	0.00340298
1.76428e-05	1.79753e-05	1.85453e-05	1.93933e-05	2.05873e-05	2.22388e-05	2.45327e-05	2.779e-05	3.26105e-05	4.02367e-05	5.36661e-05	8.20657e-05	0.000168366	0.00104754	-0.00383496	0.00663472	-0.00941865	0.0116208	-0.0133149	0.0143267	-0.0148537	0.0148396	-0.0144074	0.0135049	-0.012276	0.0107598	-0.00913119	0.00744862	-0.00587544	0.00446888	-0.00334225	0.00249668	-0.00198622	0.00177473	-0.00187086	0.00220749	-0.00276636	0.00346598	-0.0042716	0.00509729	-0.00590543	0.00661798	-0.00720746	0.00761557	-0.00783531	0.0078355	-0.00763531	0.00723294	-0.00667292	0.00597793
1.76912e-05	1.80237e-05	1.85943e-05	1.94436e-05	2.06398e-05	2.22946e-05	2.45933e-05	2.78577e-05	3.26891e-05	4.03327e-05	5.37931e-05	8.22571e-05	0.000168729	0.00104729	-0.00385161	0.00669506	-0.00955907	0.0118824	-0.0137395	0.0149509	-0.0157064	0.015938	-0.0157549	0.0150887	-0.0140654	0.0127069	-0.011173	0.0095101	-0.00787398	0.00631857	-0.0049593	0.0038049	-0.00292251	0.00229408	-0.00195072	0.00185081	-0.00200321	0.00235326	-0.00289104	0.00355152	-0.00431242	0.00510406	-0.00589946	0.00663243	-0.00727985	0.00778683	-0.00814249	0.00831038	-0.00829789	0.00809047
1.77414e-05	1.80738e-05	1.86451e-05	1.94958e-05	2.06943e-05	2.23526e-05	2.46562e-05	2.7928e-05	3.27706e-05	4.04321e-05	5.39242e-05	8.24539e-05	0.000169099	0.00104698	-0.00386688	0.00674944	-0.00968434	0.0121148	-0.014117	0.015509	-0.0164759	0.0169427	-0.0170095	0.0165954	-0.0158128	0.0146685	-0.0133085	0.0117663	-0.0101866	0.00861478	-0.00716069	0.00583121	-0.00469589	0.00374341	-0.00301628	0.00248841	-0.00218788	0.00208196	-0.00218431	0.00245376	-0.00289087	0.00344633	-0.00410976	0.00482661	-0.00557956	0.00631301	-0.00700857	0.00761562	-0.00812119	0.00848506
1.77932e-05	1.81257e-05	1.86977e-05	1.95499e-05	2.07508e-05	2.24126e-05	2.47215e-05	2.80009e-05	3.2855e-05	4.0535e-05	5.40597e-05	8.26561e-05	0.000169473	0.00104663	-0.00388078	0.00679775	-0.00979392	0.0123164	-0.0144434	0.0159924	-0.0171468	0.0178279	-0.0181308	0.017967	-0.0174392	0.0165431	-0.0154134	0.0140723	-0.0126536	0.0111919	-0.00978767	0.00844	-0.00721302	0.0060929	-0.0051231	0.00428215	-0.00360656	0.00307552	-0.00271791	0.00251034	-0.00247309	0.00257757	-0.0028342	0.00320829	-0.00370045	0.00427007	-0.00491005	0.00557647	-0.00625814	0.0069112
1.78468e-05	1.81794e-05	1.87521e-05	1.96058e-05	2.08093e-05	2.24748e-05	2.47891e-05	2.80764e-05	3.29424e-05	4.06415e-05	5.41995e-05	8.28637e-05	0.000169853	0.00104621	-0.00389328	0.00683987	-0.00988731	0.0124855	-0.0147149	0.0163933	-0.0177043	0.0185687	-0.0190802	0.0191463	-0.0188645	0.0182235	-0.0173507	0.0162604	-0.0150775	0.0138268	-0.0125992	0.0113838	-0.0102353	0.00913186	-0.00811073	0.00714646	-0.00627432	0.00547508	-0.00478227	0.00418005	-0.00369908	0.00332363	-0.00307914	0.00294751	-0.00294704	0.00305513	-0.00328245	0.00360183	-0.00401708	0.00449701
1.79022e-05	1.82348e-05	1.88084e-05	1.96637e-05	2.08697e-05	2.25391e-05	2.4859e-05	2.81545e-05	3.30328e-05	4.07514e-05	5.43435e-05	8.30767e-05	0.000170239	0.00104575	-0.00390439	0.00687572	-0.00996409	0.0126208	-0.014928	0.0167044	-0.0181351	0.0191424	-0.0198211	0.0200784	-0.0200101	0.0196021	-0.0189789	0.0181504	-0.0172365	0.0162556	-0.0152906	0.0143217	-0.0133944	0.012477	-0.0115978	0.0107227	-0.00987994	0.00904468	-0.00824676	0.00746858	-0.00674136	0.00605206	-0.00543114	0.00486768	-0.00438925	0.00398438	-0.00367648	0.00345231	-0.0033306	0.00329546
1.79593e-05	1.82921e-05	1.88665e-05	1.97235e-05	2.09323e-05	2.26057e-05	2.49313e-05	2.82353e-05	3.31262e-05	4.08649e-05	5.4492e-05	8.32952e-05	0.00017063	0.00104523	-0.00391409	0.00690519	-0.0100238	0.0127211	-0.01508	0.0169196	-0.0184275	0.0195286	-0.0203208	0.0207133	-0.0208032	0.0205771	-0.0201601	0.0195622	-0.018902	0.0181952	-0.0175205	0.0168522	-0.016229	0.015611	-0.015018	0.0144073	-0.0137985	0.0131585	-0.0125097	0.0118277	-0.011138	0.0104231	-0.00971017	0.00898659	-0.00827978	0.00757966	-0.00691272	0.00627044	-0.00567782	0.00512674
1.80182e-05	1.83511e-05	1.89264e-05	1.97853e-05	2.09968e-05	2.26744e-05	2.5006e-05	2.83187e-05	3.32226e-05	4.0982e-05	5.46448e-05	8.35193e-05	0.000171027	0.00104466	-0.00392237	0.00692823	-0.0100663	0.0127853	-0.0151681	0.0170337	-0.0185717	0.0197102	-0.0205512	0.0210076	-0.0211797	0.0210575	-0.0207696	0.0203289	-0.0198569	0.0193697	-0.0189458	0.0185572	-0.0182391	0.0179469	-0.0176947	0.0174336	-0.0171765	0.0168833	-0.0165694	0.0162033	-0.0158035	0.0153458	-0.014851	0.0143006	-0.0137165	0.0130841	-0.0124258	0.0117301	-0.0110198	0.0102858
1.80789e-05	1.8412e-05	1.89883e-05	1.9849e-05	2.10634e-05	2.27453e-05	2.50831e-05	2.84048e-05	3.33221e-05	4.11027e-05	5.48021e-05	8.3749e-05	0.00017143	0.00104404	-0.00392922	0.00694476	-0.010091	0.0128127	-0.0151905	0.0170423	-0.0185595	0.0196732	-0.0204899	0.0209264	-0.0210879	0.0209689	-0.0207033	0.0203097	-0.0199142	0.0195368	-0.0192582	0.0190515	-0.0189513	0.0189115	-0.0189439	0.0189966	-0.0190789	0.019147	-0.0192119	0.0192377	-0.0192382	0.0191843	-0.0190918	0.0189368	-0.0187363	0.0184702	-0.0181558	0.0177762	-0.0173495	0.0168615
1.81415e-05	1.84747e-05	1.9052e-05	1.99146e-05	2.11322e-05	2.28185e-05	2.51627e-05	2.84936e-05	3.34247e-05	4.12271e-05	5.49639e-05	8.39844e-05	0.000171839	0.00104336	-0.00393465	0.00695472	-0.010098	0.0128026	-0.0151456	0.0169425	-0.0183854	0.019408	-0.0201208	0.0204451	-0.0204908	0.0202576	-0.019886	0.0194012	-0.0189354	0.0185138	-0.0182212	0.0180332	-0.0179862	0.0180345	-0.0181898	0.0183996	-0.0186723	0.0189628	-0.0192809	0.0195889	-0.0198992	0.0201805	-0.020447	0.0206725	-0.0208716	0.0210216	-0.0211372	0.0211987	-0.0212211	0.021187
1.82059e-05	1.85393e-05	1.91177e-05	1.99823e-05	2.1203e-05	2.28939e-05	2.52447e-05	2.85851e-05	3.35304e-05	4.13551e-05	5.51301e-05	8.42254e-05	0.000172253	0.00104263	-0.00393865	0.00695808	-0.0100869	0.0127545	-0.0150325	0.0167323	-0.018046	0.0189089	-0.0194352	0.0195501	-0.0193682	0.0188949	-0.0182773	0.0175474	-0.0168443	0.0161987	-0.0157001	0.0153274	-0.0151189	0.0150303	-0.0150738	0.0151969	-0.0154083	0.0156625	-0.0159693	0.016291	-0.0166398	0.0169846	-0.0173393	0.0176777	-0.0180146	0.0183271	-0.0186299	0.0189032	-0.0191616	0.0193876
1.82721e-05	1.86058e-05	1.91853e-05	2.0052e-05	2.12759e-05	2.29715e-05	2.53291e-05	2.86794e-05	3.36393e-05	4.14868e-05	5.5301e-05	8.44722e-05	0.000172674	0.00104185	-0.0039412	0.00695481	-0.0100577	0.0126682	-0.0148507	0.0164111	-0.0175404	0.0181747	-0.0184317	0.0182399	-0.017719	0.0168795	-0.0158755	0.0147461	-0.0136374	0.0125858	-0.0116853	0.0109179	-0.0103238	0.00985937	-0.00953717	0.00930436	-0.00916916	0.00908561	-0.00906301	0.00906322	-0.00909827	0.00913675	-0.00919263	0.00923989	-0.00929332	0.00933051	-0.00936655	0.00938203	-0.00939227	0.00938023
1.83402e-05	1.86742e-05	1.92549e-05	2.01237e-05	2.1351e-05	2.30515e-05	2.54161e-05	2.87764e-05	3.37513e-05	4.16223e-05	5.54764e-05	8.47249e-05	0.000173101	0.00104101	-0.00394232	0.00694488	-0.0100103	0.0125437	-0.0146003	0.0159794	-0.01687	0.0172089	-0.0171167	0.0165258	-0.0155608	0.0142383	-0.0127197	0.011052	-0.0093887	0.00777232	-0.00630173	0.004962	-0.00379514	0.00275784	-0.00186243	0.00105514	-0.000343099	-0.00032101	0.000929139	-0.00152072	0.00208483	-0.00265398	0.00321505	-0.00379489	0.00437932	-0.00499134	0.00561625	-0.00627379	0.00694884	-0.00765858
1.84102e-05	1.87446e-05	1.93264e-05	2.01975e-05	2.14282e-05	2.31338e-05	2.55056e-05	2.88763e-05	3.38666e-05	4.17616e-05	5.56565e-05	8.49834e-05	0.000173534	0.00104012	-0.00394199	0.00692828	-0.00994477	0.0123812	-0.0142819	0.015439	-0.016039	0.0160194	-0.0155045	0.0144313	-0.0129306	0.0110265	-0.00888955	0.00657584	-0.00424817	0.00195664	0.000193732	-0.00221373	0.00405876	-0.00577106	0.00733812	-0.00881433	0.0101935	-0.0115241	0.0127993	-0.0140599	0.0152961	-0.0165415	0.0177839	-0.0190511	0.0203295	-0.0216428	0.0229767	-0.0243513	0.0257517	-0.0271952
1.84822e-05	1.88168e-05	1.94e-05	2.02734e-05	2.15077e-05	2.32184e-05	2.55977e-05	2.8979e-05	3.39851e-05	4.19048e-05	5.58414e-05	8.52479e-05	0.000173973	0.00103918	-0.00394021	0.00690501	-0.00986115	0.0121809	-0.0138969	0.0147931	-0.0150539	0.0146187	-0.0136169	0.011992	-0.00988372	0.0073261	-0.00450188	0.00147961	0.00156569	-0.00457336	0.00742945	-0.0101381	0.0126499	-0.0150041	0.0171862	-0.0192495	0.0211875	-0.0230485	0.0248257	-0.02656	0.0282416	-0.0299043	0.0315358	-0.0331636	0.0347739	-0.0363899	0.0379966	-0.0396136	0.0412251	-0.0428476
1.85561e-05	1.88911e-05	1.94756e-05	2.03514e-05	2.15894e-05	2.33055e-05	2.56923e-05	2.90846e-05	3.41069e-05	4.20518e-05	5.60309e-05	8.55184e-05	0.000174418	0.00103818	-0.00393698	0.00687509	-0.00975959	0.0119436	-0.013447	0.0140457	-0.0139237	0.0130235	-0.0114826	0.00925462	-0.00649166	0.00324227	0.000294122	-0.00403185	0.00777906	-0.0114602	0.0149483	-0.0182373	0.0212698	-0.0240792	0.0266468	-0.0290233	0.0311997	-0.0332234	0.0350866	-0.0368297	0.0384426	-0.039959	0.0413664	-0.0426927	0.0439241	-0.0450839	0.0461577	-0.0471651	0.0480909	-0.0489518
1.86319e-05	1.89673e-05	1.95532e-05	2.04315e-05	2.16733e-05	2.33949e-05	2.57896e-05	2.91931e-05	3.4232e-05	4.22027e-05	5.62253e-05	8.57949e-05	0.000174869	0.00103713	-0.00393231	0.00683854	-0.00964026	0.0116699	-0.0129343	0.0132025	-0.0126594	0.0112544	-0.00913708	0.00627554	-0.00284007	-0.0011006	0.00532437	-0.00972255	0.0140808	-0.0183036	0.0222466	-0.0258901	0.0291658	-0.0320997	0.034668	-0.0369185	0.0388411	-0.0404836	0.0418396	-0.0429521	0.0438146	-0.0444647	0.0448952	-0.0451392	0.0451889	-0.0450745	0.0447883	-0.0443575	0.0437743	-0.0430639
1.87098e-05	1.90456e-05	1.96329e-05	2.05138e-05	2.17595e-05	2.34867e-05	2.58895e-05	2.93046e-05	3.43605e-05	4.23576e-05	5.64246e-05	8.60776e-05	0.000175327	0.00103603	-0.00392619	0.0067954	-0.00950343	0.0113609	-0.0123619	0.0122699	-0.0112743	0.00933576	-0.00662102	0.00311923	0.000974578	-0.00556446	0.0103988	-0.0153394	0.0201438	-0.0246921	0.0288194	-0.0324905	0.0356265	-0.0382476	0.040328	-0.0419176	0.0430114	-0.043665	0.0438823	-0.043719	0.0431824	-0.0423263	0.0411601	-0.0397353	0.0380629	-0.0361924	0.034136	-0.031941	0.0296194	-0.0272161
1.87897e-05	1.9126e-05	1.97147e-05	2.05982e-05	2.1848e-05	2.35811e-05	2.59921e-05	2.9419e-05	3.44924e-05	4.25165e-05	5.66288e-05	8.63666e-05	0.000175792	0.00103487	-0.00391862	0.00674571	-0.0093494	0.0110178	-0.0117329	0.0112555	-0.00978371	0.0072948	-0.0039798	-0.000143835	0.00484858	-0.0100037	0.0153212	-0.0206275	0.025648	-0.030236	0.0342062	-0.0375105	0.0400645	-0.04189	0.0429694	-0.0433663	0.0430947	-0.0422336	0.0408138	-0.0389204	0.0365928	-0.0339182	0.0309402	-0.0277446	0.0243766	-0.0209188	0.0174147	-0.0139409	0.0105364	-0.00726971
1.88716e-05	1.92084e-05	1.97987e-05	2.06849e-05	2.19388e-05	2.36779e-05	2.60974e-05	2.95364e-05	3.46277e-05	4.26795e-05	5.68379e-05	8.66618e-05	0.000176263	0.00103365	-0.00390961	0.00668953	-0.00917854	0.0106418	-0.0110511	0.0101679	-0.00820428	0.00516134	-0.00126211	-0.00343937	0.00867498	-0.014272	0.0198999	-0.0253464	0.0303034	-0.0345994	0.0380342	-0.0405555	0.0420855	-0.0426628	0.0422957	-0.0410816	0.0390747	-0.0363993	0.0331346	-0.029417	0.0253369	-0.0210322	0.0165948	-0.0121557	0.0078004	-0.00364626	-0.00023492	0.00374541	-0.00683306	0.00942424
1.89556e-05	1.92929e-05	1.98848e-05	2.07738e-05	2.2032e-05	2.37772e-05	2.62054e-05	2.9657e-05	3.47665e-05	4.28466e-05	5.70522e-05	8.69634e-05	0.00017674	0.00103239	-0.00389915	0.00662693	-0.00899126	0.0102346	-0.0103206	0.00901627	-0.00655419	0.00296708	0.00148129	-0.0066917	0.0123477	-0.0182285	0.023958	-0.0292846	0.0338706	-0.0375276	0.0400526	-0.0414056	0.0415351	-0.0405195	0.0384175	-0.0353862	0.0315449	-0.0270868	0.0221607	-0.0169703	0.0116691	-0.0064513	0.00145606	0.0031489	-0.00725348	0.0107285	-0.0135043	0.0154987	-0.0166893	0.0170444
1.90417e-05	1.93796e-05	1.99731e-05	2.0865e-05	2.21276e-05	2.38791e-05	2.63163e-05	2.97806e-05	3.49089e-05	4.30179e-05	5.72715e-05	8.72714e-05	0.000177225	0.00103107	-0.00388727	0.00655798	-0.00878805	0.00979783	-0.00954617	0.0078108	-0.00485269	0.000744921	0.00419892	-0.00982614	0.0157656	-0.0217451	0.0273429	-0.0322732	0.0361784	-0.0388682	0.0401563	-0.0400388	0.0385172	-0.0357378	0.031838	-0.0270601	0.0216114	-0.0157707	0.00976599	-0.00387006	-0.00170828	0.00673618	-0.0110543	0.0144949	-0.0169684	0.0183862	-0.0187387	0.0180206	-0.0163008	0.0136507
1.913e-05	1.94684e-05	2.00637e-05	2.09586e-05	2.22256e-05	2.39837e-05	2.643e-05	2.99073e-05	3.50549e-05	4.31934e-05	5.7496e-05	8.75859e-05	0.000177716	0.00102969	-0.00387395	0.00648278	-0.00856943	0.00933338	-0.00873259	0.00656214	-0.00311974	-0.00147172	0.0068399	-0.0127715	0.0188366	-0.0247115	0.0299343	-0.0341959	0.0371354	-0.0385825	0.0383943	-0.0366321	0.0333808	-0.0288835	0.023381	-0.0172203	0.0107066	-0.00420492	-0.00198869	0.0075556	-0.0122671	0.0158981	-0.0183256	0.0194453	-0.0192566	0.0177811	-0.0151358	0.0114533	-0.00694446	0.0018201
1.92204e-05	1.95595e-05	2.01565e-05	2.10544e-05	2.23261e-05	2.40908e-05	2.65465e-05	3.00373e-05	3.52045e-05	4.33732e-05	5.77258e-05	8.79071e-05	0.000178213	0.00102826	-0.0038592	0.00640143	-0.00833597	0.00884326	-0.00788512	0.00528139	-0.00137576	-0.0036496	0.00935535	-0.0154623	0.0214809	-0.0270408	0.0316509	-0.0349962	0.0367358	-0.0367481	0.034964	-0.0315416	0.0266777	-0.0207352	0.0140729	-0.00714543	0.000346274	0.00589774	-0.0112609	0.0154306	-0.0182211	0.019486	-0.0192135	0.0174373	-0.0143139	0.0100329	-0.0048797	-0.00085374	0.00681624	-0.0126846
1.93131e-05	1.96528e-05	2.02516e-05	2.11527e-05	2.24292e-05	2.42007e-05	2.6666e-05	3.01705e-05	3.53578e-05	4.35574e-05	5.79609e-05	8.82349e-05	0.000178718	0.00102677	-0.00384303	0.00631403	-0.00808832	0.00832962	-0.00700925	0.00398001	0.000358782	-0.0057564	0.0116997	-0.017841	0.0236343	-0.028673	0.0324539	-0.0346798	0.0350592	-0.0335505	0.0301908	-0.0252627	0.0190958	-0.0121827	0.00499651	0.00192022	-0.00812162	0.0131705	-0.0167764	0.018707	-0.0188989	0.017362	-0.0142657	0.00983711	-0.00442541	-0.00160245	0.00781133	-0.0137999	0.0191567	-0.0235538
1.9408e-05	1.97483e-05	2.0349e-05	2.12534e-05	2.25347e-05	2.43132e-05	2.67885e-05	3.0307e-05	3.55148e-05	4.3746e-05	5.82014e-05	8.85695e-05	0.00017923	0.00102523	-0.00382545	0.00622072	-0.00782712	0.00779473	-0.00611067	0.00266962	0.00206365	-0.00776137	0.0138316	-0.0198594	0.0252505	-0.0295774	0.0323485	-0.0333136	0.0322627	-0.0292665	0.0244957	-0.0183765	0.011378	-0.00411251	-0.00285981	0.00895357	-0.0137321	0.0168218	-0.0180484	0.0173411	-0.0148316	0.0107439	-0.00546303	-0.000585412	0.00688782	-0.0129627	0.0183217	-0.0225793	0.0254103	-0.02664
1.95052e-05	1.98462e-05	2.04488e-05	2.13565e-05	2.26429e-05	2.44286e-05	2.69139e-05	3.04468e-05	3.56757e-05	4.3939e-05	5.84473e-05	8.8911e-05	0.000179749	0.00102364	-0.00380647	0.00612161	-0.00755311	0.00724097	-0.00519525	0.00136188	0.00371923	-0.00963599	0.0157157	-0.0214808	0.0263023	-0.0297539	0.0313834	-0.0310203	0.0285685	-0.0242387	0.0183538	-0.0114879	0.00423552	0.00270344	-0.00873408	0.0132964	-0.0160423	0.0167447	-0.015424	0.0122345	-0.00754369	0.00179894	0.00442631	-0.0105731	0.0160653	-0.0204398	0.0233096	-0.024468	0.0238333	-0.0215196
1.96047e-05	1.99464e-05	2.05511e-05	2.14622e-05	2.27537e-05	2.45467e-05	2.70424e-05	3.05901e-05	3.58404e-05	4.41367e-05	5.86988e-05	8.92594e-05	0.000180274	0.00102199	-0.00378609	0.00601685	-0.00726704	0.00667081	-0.00426893	6.83142e-05	0.00530679	-0.0113545	0.0173224	-0.0226803	0.0267829	-0.0292318	0.0296465	-0.0279689	0.0242456	-0.0188463	0.0122496	-0.00516252	-0.00173072	0.00769883	-0.0121842	0.014734	-0.0151712	0.0134884	-0.00995236	0.00496475	0.000886564	-0.00698741	0.0126726	-0.017381	0.0206294	-0.0221376	0.0217767	-0.0196501	0.0160072	-0.0112813
1.97066e-05	2.00491e-05	2.06557e-05	2.15704e-05	2.28672e-05	2.46677e-05	2.7174e-05	3.07368e-05	3.60091e-05	4.43389e-05	5.8956e-05	8.96148e-05	0.000180808	0.00102028	-0.00376432	0.00590659	-0.0069697	0.0060868	-0.00333772	-0.00119979	0.00680884	-0.0128947	0.0186298	-0.0234458	0.0267054	-0.0280685	0.0272597	-0.0243634	0.0195896	-0.0134725	0.00663176	0.000129105	-0.00609357	0.0105729	-0.013129	0.0134971	-0.0117376	0.0081033	-0.00311294	-0.00262173	0.00837312	-0.0134803	0.0173356	-0.0195393	0.0198593	-0.0183312	0.0151716	-0.0108198	0.00581047	-0.000775864
1.98109e-05	2.01541e-05	2.07629e-05	2.16811e-05	2.29833e-05	2.47916e-05	2.73088e-05	3.0887e-05	3.61817e-05	4.45458e-05	5.92189e-05	8.99774e-05	0.000181348	0.00101852	-0.00374118	0.00579099	-0.00666192	0.00549156	-0.00240763	-0.00243154	0.00820938	-0.0142377	0.0196231	-0.0237784	0.026102	-0.0263457	0.0243708	-0.0204281	0.0148998	-0.00847278	0.00187345	0.00405519	-0.00863812	0.011311	-0.0118339	0.0101907	-0.00671089	0.00189898	0.00352849	-0.0088479	0.013327	-0.0164157	0.0177238	-0.0171535	0.0148218	-0.0111168	0.00656318	-0.00182075	-0.00247657	0.00573765
1.99176e-05	2.02617e-05	2.08726e-05	2.17946e-05	2.31023e-05	2.49185e-05	2.74468e-05	3.10407e-05	3.63584e-05	4.47575e-05	5.94876e-05	9.03473e-05	0.000181896	0.0010167	-0.00371667	0.00567022	-0.00634456	0.00488773	-0.0014846	-0.0036166	0.00949417	-0.0153692	0.0202957	-0.0236914	0.0250222	-0.0241648	0.0211447	-0.016393	0.0104575	-0.00414748	-0.00175802	0.00644873	-0.00937222	0.0101653	-0.00884363	0.00566486	-0.0012092	-0.00383267	0.00865621	-0.0125691	0.0149924	-0.0156363	0.0144448	-0.0116817	0.00780013	-0.00344723	-0.000713223	0.00402901	-0.00602607	0.00640863
2.00269e-05	2.03718e-05	2.0985e-05	2.19107e-05	2.32241e-05	2.50484e-05	2.75881e-05	3.11981e-05	3.65393e-05	4.49741e-05	5.97622e-05	9.07245e-05	0.000182451	0.00101482	-0.00369081	0.00554445	-0.00601851	0.00427801	-0.000574456	-0.00474527	0.0106509	-0.0162791	0.0206485	-0.0232101	0.0235303	-0.0216416	0.0177539	-0.0124788	0.00650649	-0.00071947	-0.00411985	0.00731377	-0.00850863	0.00759893	-0.00487783	0.000853511	0.00371527	-0.00806781	0.0114575	-0.0133773	0.0135376	-0.0119999	0.00906641	-0.00530626	0.00137186	0.00203532	-0.00435812	0.00520177	-0.00446515	0.00228444
2.01387e-05	2.04844e-05	2.10999e-05	2.20295e-05	2.33488e-05	2.51814e-05	2.77327e-05	3.13592e-05	3.67243e-05	4.51955e-05	6.00428e-05	9.11092e-05	0.000183014	0.00101289	-0.00366361	0.00541386	-0.00568469	0.0036651	0.000317139	-0.00580863	0.0116695	-0.0169616	0.0206904	-0.0223707	0.0217026	-0.0189006	0.0143682	-0.00888337	0.00323688	0.00167973	-0.00519885	0.00681204	-0.00642239	0.00420493	-0.000706492	-0.00338844	0.00726071	-0.0102251	0.0117413	-0.0116095	0.00989784	-0.00701299	0.0035251	-0.000141519	-0.00250941	0.00391556	-0.00384792	0.00232482	0.000328022	-0.0036111
2.0253e-05	2.05997e-05	2.12175e-05	2.21512e-05	2.34764e-05	2.53174e-05	2.78807e-05	3.1524e-05	3.69137e-05	4.5422e-05	6.03295e-05	9.15014e-05	0.000183584	0.0010109	-0.00363509	0.00527865	-0.00534402	0.0030517	0.00118473	-0.00679864	0.0125421	-0.0174158	0.0204374	-0.0212183	0.0196235	-0.0160681	0.0111456	-0.00576964	0.00077423	0.00301505	-0.00510307	0.00523237	-0.00359029	0.000612335	0.00297285	-0.00642137	0.00899698	-0.0102327	0.00990525	-0.00817279	0.00543159	-0.00231944	-0.00051149	0.0024443	-0.00310385	0.00235021	-0.000376383	-0.00241017	0.00540648	-0.00800787
2.03701e-05	2.07177e-05	2.13379e-05	2.22756e-05	2.3607e-05	2.54567e-05	2.80321e-05	3.16927e-05	3.71073e-05	4.56537e-05	6.06224e-05	9.19013e-05	0.000184162	0.00100886	-0.00360525	0.00513902	-0.00499747	0.00244048	0.00202313	-0.00770822	0.0132632	-0.0176449	0.019912	-0.0198056	0.0173822	-0.0132665	0.00822417	-0.00325742	-0.00082579	0.003344	-0.00404154	0.00294745	-0.00052149	-0.00260576	0.00563646	-0.00790754	0.00890439	-0.00848181	0.00677218	-0.00424691	0.00150107	0.000792086	-0.00212404	0.0021767	-0.000970139	-0.00122722	0.00388975	-0.00642952	0.00826041	-0.0089961
2.04898e-05	2.08384e-05	2.14611e-05	2.2403e-05	2.37406e-05	2.55992e-05	2.81871e-05	3.18653e-05	3.73055e-05	4.58905e-05	6.09216e-05	9.2309e-05	0.000184748	0.00100675	-0.00357412	0.00499517	-0.00464599	0.00183408	0.00282747	-0.00853134	0.0138298	-0.0176567	0.0191427	-0.0181905	0.0150688	-0.0106085	0.00571478	-0.00141781	-0.00157689	0.00280445	-0.00229475	0.000363767	0.00231088	-0.0050087	0.00699904	-0.00783638	0.00732866	-0.00568602	0.0033441	-0.000950129	-0.000900964	0.00171931	-0.00132686	-0.000190901	0.00243115	-0.00485672	0.00685593	-0.00796517	0.00791069	-0.00673865
2.06122e-05	2.09618e-05	2.15871e-05	2.25333e-05	2.38773e-05	2.5745e-05	2.83456e-05	3.20419e-05	3.75081e-05	4.61326e-05	6.12273e-05	9.27247e-05	0.000185341	0.00100459	-0.0035417	0.00484732	-0.00429058	0.0012351	0.0035932	-0.00926309	0.0142412	-0.0174628	0.0181627	-0.0164344	0.0127703	-0.00819202	0.00369668	-0.000271705	-0.001556	0.00159585	-0.000179625	-0.00212888	0.00452811	-0.00633875	0.00703372	-0.00648817	0.00486786	-0.00268538	0.000540571	0.000941994	-0.00137905	0.000632637	0.00107	-0.00328968	0.00541599	-0.00691046	0.00737376	-0.00672044	0.00512726	-0.00304822
2.07375e-05	2.10881e-05	2.1716e-05	2.26667e-05	2.40172e-05	2.58942e-05	2.85079e-05	3.22225e-05	3.77154e-05	4.63801e-05	6.15394e-05	9.31483e-05	0.000185943	0.00100237	-0.00350803	0.00469568	-0.00393221	0.000646058	0.00431618	-0.00989969	0.0144993	-0.0170786	0.017009	-0.0145992	0.0105676	-0.00609621	0.00221463	0.000208204	-0.000892287	-4.42431e-05	0.00198689	-0.00420196	0.00588682	-0.00653991	0.00594715	-0.00434796	0.00221981	-0.000242765	-0.00101477	0.00115673	-0.000167627	-0.00168443	0.00384262	-0.0057123	0.00675205	-0.00670524	0.00559371	-0.00377752	0.00177689	-0.000186646
2.08656e-05	2.12173e-05	2.18479e-05	2.28031e-05	2.41603e-05	2.60469e-05	2.86738e-05	3.24072e-05	3.79273e-05	4.6633e-05	6.18582e-05	9.35802e-05	0.000186552	0.00100009	-0.0034731	0.00454048	-0.00357188	6.93882e-05	0.00499269	-0.0104386	0.0146082	-0.0165227	0.0157214	-0.0127462	0.00853193	-0.00437844	0.00127853	9.20308e-05	0.000247429	-0.00186562	0.0039217	-0.00562198	0.006298	-0.00574425	0.00411755	-0.00198963	2.45824e-05	0.00112065	-0.0011119	-6.74695e-05	0.00202142	-0.00416615	0.00582663	-0.00653173	0.00607494	-0.00464953	0.00270645	-0.000880811	-0.000276315	0.0004006
2.09967e-05	2.13495e-05	2.19829e-05	2.29426e-05	2.43067e-05	2.6203e-05	2.88436e-05	3.25962e-05	3.8144e-05	4.68916e-05	6.21838e-05	9.40203e-05	0.00018717	0.000997759	-0.00343694	0.00438196	-0.00321058	-0.000492565	0.00561946	-0.0108783	0.0145741	-0.0158162	0.0143407	-0.010933	0.00672274	-0.00307281	0.000865177	-0.000515498	0.00167555	-0.00363032	0.00540306	-0.00626969	0.00582305	-0.00423053	0.00200921	4.53458e-05	-0.0012648	0.00121738	4.36918e-05	-0.00211171	0.00427332	-0.00584557	0.0063136	-0.00558162	0.0039145	-0.00191831	0.000257381	0.000496962	-0.00012283	-0.00125103
2.11308e-05	2.14847e-05	2.21209e-05	2.30854e-05	2.44565e-05	2.63628e-05	2.90173e-05	3.27895e-05	3.83656e-05	4.71559e-05	6.25162e-05	9.44689e-05	0.000187796	0.000995364	-0.00339958	0.00422034	-0.00284928	-0.00103757	0.00619367	-0.0112187	0.0144053	-0.0149825	0.0129082	-0.00921232	0.00518554	-0.00218978	0.000922006	-0.00148528	0.0032012	-0.00513457	0.0062893	-0.00614348	0.00464902	-0.00236346	8.0058e-05	0.00135093	-0.00145873	0.000198539	0.00193442	-0.00419742	0.00577433	-0.00616003	0.00524375	-0.00342198	0.00136421	0.000155961	-0.000613133	-0.000158343	0.00184457	-0.00383938
2.12679e-05	2.1623e-05	2.22621e-05	2.32314e-05	2.46097e-05	2.65262e-05	2.91949e-05	3.29871e-05	3.85922e-05	4.7426e-05	6.28556e-05	9.4926e-05	0.00018843	0.00099291	-0.00336102	0.00405586	-0.00248897	-0.00156352	0.00671301	-0.0114607	0.014112	-0.0140466	0.0114641	-0.00762992	0.00395087	-0.00171721	0.0013725	-0.00267523	0.0046468	-0.00622576	0.00652699	-0.00534756	0.00304816	-0.000525048	-0.00130062	0.00172279	-0.000643003	-0.00152157	0.00390309	-0.00562773	0.00605164	-0.00509098	0.00314991	-0.00103634	-0.000437266	0.000688317	0.000344856	-0.00226145	0.00429338	-0.00567207
2.14081e-05	2.17644e-05	2.24065e-05	2.33808e-05	2.47665e-05	2.66933e-05	2.93766e-05	3.31893e-05	3.88239e-05	4.7702e-05	6.32022e-05	9.53918e-05	0.000189073	0.000990396	-0.00332129	0.00388877	-0.00213062	-0.00206844	0.00717569	-0.0116065	0.0137058	-0.0130344	0.0100465	-0.00622366	0.00303374	-0.0016225	0.00212285	-0.00394196	0.00586235	-0.00681296	0.00614841	-0.00406753	0.00132864	0.00095069	-0.00191081	0.00117809	0.000870475	-0.00339585	0.00534374	-0.00598026	0.00508359	-0.00310952	0.000897769	0.000598647	-0.000785496	-0.000414802	0.0024703	-0.00454097	0.00576097	-0.00565858
2.15515e-05	2.19091e-05	2.25542e-05	2.35336e-05	2.49268e-05	2.68643e-05	2.95624e-05	3.3396e-05	3.90608e-05	4.79841e-05	6.35561e-05	9.58665e-05	0.000189724	0.000987822	-0.00328041	0.00371932	-0.00177517	-0.0025505	0.00758042	-0.0116592	0.0132	-0.0119719	0.00869032	-0.00502235	0.00243402	-0.00185576	0.00306925	-0.00515176	0.0067363	-0.00687047	0.0052594	-0.00253732	-0.00021548	0.00182898	-0.00170201	-7.11535e-05	0.00263808	-0.00489397	0.00585977	-0.00520191	0.00325914	-0.000964587	-0.000665884	0.000895842	0.000338638	-0.0024938	0.00459648	-0.00574811	0.00544728	-0.0038654
2.16982e-05	2.20571e-05	2.27053e-05	2.36899e-05	2.50908e-05	2.70392e-05	2.97525e-05	3.36075e-05	3.9303e-05	4.82724e-05	6.39174e-05	9.63502e-05	0.000190383	0.000985188	-0.00323841	0.00354776	-0.00142355	-0.00300804	0.00792642	-0.0116229	0.0126085	-0.010885	0.00742638	-0.00404524	0.0021373	-0.00235379	0.00410556	-0.00619009	0.00720208	-0.00643436	0.00401953	-0.00100272	-0.00134784	0.00200449	-0.000790993	-0.00168187	0.00419922	-0.00563322	0.00535087	-0.00358779	0.00121353	0.000601067	-0.00102304	-0.000148319	0.00232576	-0.00450177	0.00565282	-0.00528425	0.00358111	-0.00137353
2.18483e-05	2.22085e-05	2.28599e-05	2.38498e-05	2.52586e-05	2.72181e-05	2.99469e-05	3.38237e-05	3.95506e-05	4.8567e-05	6.42863e-05	9.68431e-05	0.000191052	0.000982493	-0.00319529	0.00337433	-0.00107669	-0.00343954	0.00821344	-0.0115029	0.0119464	-0.0097985	0.00628087	-0.00330184	0.00211659	-0.00304457	0.00513048	-0.00696896	0.00724022	-0.00559285	0.0026176	0.000313709	-0.00192081	0.00150694	0.000578419	-0.00326471	0.00518411	-0.00546069	0.00401229	-0.00166098	-0.000397833	0.0011057	-0.000145535	-0.00200495	0.00425023	-0.00550713	0.00516513	-0.00344596	0.00120977	0.000416314
2.20018e-05	2.23633e-05	2.3018e-05	2.40134e-05	2.54302e-05	2.74011e-05	3.01458e-05	3.40448e-05	3.98037e-05	4.8868e-05	6.46629e-05	9.73453e-05	0.000191729	0.000979737	-0.00315109	0.0031993	-0.000735469	-0.00384368	0.00844176	-0.0113052	0.0112291	-0.00873591	0.00527462	-0.00279213	0.00233433	-0.00385195	0.00605402	-0.00743168	0.00687593	-0.00447201	0.00124559	0.00124149	-0.00189028	0.000483416	0.00209411	-0.00447076	0.00539117	-0.00447084	0.00225435	3.29327e-06	-0.00111094	0.000471381	0.00153711	-0.00386681	0.00528568	-0.00509981	0.00343033	-0.00120152	-0.000424928	0.00059574
2.21588e-05	2.25217e-05	2.31798e-05	2.41807e-05	2.56058e-05	2.75883e-05	3.03492e-05	3.42709e-05	4.00625e-05	4.91756e-05	6.50473e-05	9.7857e-05	0.000192414	0.00097692	-0.00310583	0.00302291	-0.000400739	-0.0042193	0.00861211	-0.0110363	0.0104721	-0.00771867	0.00442282	-0.00250713	0.00274491	-0.00470039	0.00680282	-0.00755478	0.00617272	-0.00321847	7.43634e-05	0.00168156	-0.00131321	-0.000838097	0.00344226	-0.00506215	0.00481887	-0.00295966	0.000570819	0.000953163	-0.000785335	-0.000983533	0.00333439	-0.00498892	0.00504289	-0.00353077	0.00131272	0.0003488	-0.000560104	-0.00078276
2.23193e-05	2.26837e-05	2.33452e-05	2.43518e-05	2.57854e-05	2.77797e-05	3.05572e-05	3.45022e-05	4.03271e-05	4.94899e-05	6.54398e-05	9.83783e-05	0.000193109	0.00097404	-0.00305954	0.00284543	-7.33308e-05	-0.00456543	0.00872576	-0.0107037	0.00969103	-0.00676583	0.00373479	-0.00242982	0.00329747	-0.00551926	0.00732385	-0.0073471	0.00522289	-0.00198134	-0.000765995	0.00161402	-0.000329757	-0.00219594	0.00436847	-0.00495317	0.0036488	-0.00133218	-0.000604175	0.000984007	0.000378094	-0.00268675	0.00457012	-0.0049756	0.00369643	-0.00154628	-0.000209837	0.000532837	0.000724043	-0.00281171
2.24836e-05	2.28494e-05	2.35145e-05	2.4527e-05	2.59691e-05	2.79756e-05	3.077e-05	3.47387e-05	4.05976e-05	4.98111e-05	6.58405e-05	9.89095e-05	0.000193813	0.000971098	-0.00301223	0.00266712	0.000245963	-0.00488129	0.00878439	-0.0103152	0.00890096	-0.00589373	0.00321405	-0.0025363	0.00393867	-0.00624669	0.00758657	-0.0068463	0.00413606	-0.000895268	-0.00119929	0.00109424	0.000866305	-0.00334401	0.0047224	-0.00421563	0.00218768	9.64521e-06	-0.00101064	0.000178642	0.00192971	-0.00402934	0.0048294	-0.0039066	0.00186518	-1.60017e-05	-0.000515392	-0.000593534	0.00261499	-0.0043017
2.26517e-05	2.3019e-05	2.36876e-05	2.47061e-05	2.6157e-05	2.8176e-05	3.09876e-05	3.49806e-05	4.08742e-05	5.01393e-05	6.62496e-05	9.94507e-05	0.000194526	0.000968093	-0.00296393	0.00248823	0.000556385	-0.00516628	0.00879016	-0.00987903	0.0081164	-0.00511566	0.00285853	-0.0027972	0.00461558	-0.00683265	0.0075833	-0.00611327	0.00302682	-6.63386e-05	-0.00120847	0.00023854	0.00206315	-0.00409419	0.00447845	-0.00305034	0.000785085	0.000769059	-0.000619924	-0.00114114	0.00333548	-0.0045775	0.00408893	-0.00226608	0.000317171	0.000462654	0.000399414	-0.00233476	0.00405567	-0.00446377
2.28236e-05	2.31925e-05	2.38648e-05	2.48894e-05	2.63493e-05	2.8381e-05	3.12103e-05	3.52279e-05	4.1157e-05	5.04747e-05	6.66672e-05	0.000100002	0.000195248	0.000965025	-0.00291467	0.00230902	0.000857221	-0.00542	0.0087456	-0.00940376	0.00735091	-0.0044417	0.00266095	-0.00317921	0.00527828	-0.00724103	0.00732792	-0.00522493	0.00200291	0.000437664	-0.000832961	-0.000797646	0.00306651	-0.00434514	0.0037305	-0.00173317	-0.000252137	0.000821373	0.000376604	-0.00253017	0.00415481	-0.00420664	0.00269254	-0.00071881	-0.000363439	-0.000193747	0.00197033	-0.00375588	0.0043204	-0.00331186
2.29995e-05	2.337e-05	2.40461e-05	2.50769e-05	2.65461e-05	2.85907e-05	3.1438e-05	3.54809e-05	4.14461e-05	5.08175e-05	6.70936e-05	0.000100564	0.00019598	0.000961892	-0.00286447	0.00212975	0.0011478	-0.00564224	0.00865363	-0.00889801	0.00661698	-0.00387863	0.00260933	-0.00364672	0.00588219	-0.00745088	0.00685312	-0.00426622	0.0011548	0.000592014	-0.000159043	-0.00184551	0.00372974	-0.00409335	0.00266363	-0.000549403	-0.000728523	0.000231592	0.00163871	-0.00356286	0.00417383	-0.00311786	0.00119338	0.000166223	-4.56133e-06	-0.0015621	0.00338021	-0.00416871	0.00336721	-0.001584
2.31795e-05	2.35516e-05	2.42316e-05	2.52688e-05	2.67474e-05	2.88052e-05	3.1671e-05	3.57397e-05	4.17417e-05	5.11678e-05	6.75289e-05	0.000101136	0.000196721	0.000958696	-0.00281337	0.00195067	0.00142748	-0.00583298	0.0085175	-0.00837045	0.00592573	-0.00342993	0.00268771	-0.00416349	0.00639001	-0.00745654	0.00620649	-0.003322	0.000547924	0.000414532	0.000695114	-0.00274862	0.00397379	-0.00342591	0.00151012	0.000268807	-0.000596927	-0.000777983	0.00278405	-0.00395871	0.0034547	-0.00174064	0.000131812	0.000131319	0.00111783	-0.00294557	0.00396668	-0.00345306	0.00179826	-0.000266486
2.33636e-05	2.37374e-05	2.44214e-05	2.54651e-05	2.69533e-05	2.90248e-05	3.19094e-05	3.60044e-05	4.2044e-05	5.15258e-05	6.79733e-05	0.000101719	0.000197472	0.000955435	-0.00276138	0.00177203	0.00169568	-0.00599239	0.00834075	-0.00782964	0.00528686	-0.00309581	0.00287688	-0.00469418	0.00677316	-0.00726684	0.00544572	-0.00246944	0.000217836	-3.97621e-05	0.00159743	-0.00338489	0.00379477	-0.00249749	0.000499523	0.00058851	4.25439e-05	-0.001898	0.00349798	-0.00365402	0.0022918	-0.000564351	-0.00016345	-0.000695598	0.0024355	-0.00370917	0.00352157	-0.00206508	0.000482165	-2.06684e-05
2.35521e-05	2.39276e-05	2.46156e-05	2.56661e-05	2.71641e-05	2.92494e-05	3.21533e-05	3.62752e-05	4.23532e-05	5.18917e-05	6.8427e-05	0.000102313	0.000198232	0.000952108	-0.00270854	0.0015941	0.00195188	-0.0061208	0.00812719	-0.00728391	0.00470841	-0.00287345	0.00315527	-0.00520587	0.00701266	-0.00690347	0.00463337	-0.0017717	0.000168802	-0.000687898	0.00242037	-0.00368194	0.00325865	-0.00149695	-0.00018687	0.000396894	0.000978495	-0.00281921	0.00361579	-0.00280253	0.00109613	3.71228e-05	0.000321056	-0.00188601	0.00335404	-0.00355889	0.00234831	-0.000754595	6.75572e-05	-0.00084264
2.3745e-05	2.41223e-05	2.48144e-05	2.58717e-05	2.73799e-05	2.94793e-05	3.24028e-05	3.65522e-05	4.26693e-05	5.22656e-05	6.88903e-05	0.000102919	0.000199002	0.000948715	-0.00265487	0.00141711	0.00219558	-0.00621875	0.00788081	-0.00674125	0.00419679	-0.00275716	0.00349979	-0.00566927	0.0070995	-0.00639861	0.00383171	-0.00127324	0.000375656	-0.00143079	0.00305754	-0.00362396	0.00248494	-0.000610183	-0.000448507	-0.00020568	0.00194796	-0.00331272	0.00315618	-0.00171008	0.000251242	-7.4001e-05	0.00130637	-0.00290857	0.00350764	-0.0026432	0.00106975	-0.00015839	0.000656855	-0.0021279
2.39424e-05	2.43215e-05	2.50179e-05	2.60822e-05	2.76007e-05	2.97146e-05	3.26582e-05	3.68356e-05	4.29926e-05	5.26479e-05	6.93634e-05	0.000103535	0.000199782	0.000945256	-0.0026004	0.0012413	0.00242634	-0.00628693	0.0076058	-0.00620921	0.0037566	-0.00273873	0.00388679	-0.00605986	0.00703441	-0.00579202	0.00309778	-0.000997071	0.000788541	-0.00216615	0.00343622	-0.0032498	0.00162272	1.36993e-05	-0.000279375	-0.001037	0.00270389	-0.00328306	0.00230046	-0.00072834	-1.02773e-05	-0.000771554	0.00235187	-0.00335146	0.00289469	-0.00144536	0.000299103	-0.000486428	0.00180203	-0.00307038
2.41445e-05	2.45255e-05	2.52262e-05	2.62977e-05	2.78267e-05	2.99554e-05	3.29195e-05	3.71255e-05	4.33233e-05	5.30386e-05	6.98464e-05	0.000104164	0.000200572	0.00094173	-0.00254517	0.00106694	0.00264379	-0.00632621	0.00730644	-0.0056948	0.00339074	-0.00280779	0.00429285	-0.00635858	0.00682717	-0.00512785	0.0024793	-0.000944205	0.00133989	-0.00280086	0.00352462	-0.00264296	0.000823536	0.000286979	0.000238276	-0.00188002	0.00307358	-0.00278217	0.00132728	-0.0001429	0.000329387	-0.00173296	0.0030362	-0.00307819	0.00184586	-0.000532377	0.00034377	-0.00145328	0.00279786	-0.00314112
2.43514e-05	2.47343e-05	2.54395e-05	2.65183e-05	2.8058e-05	3.02019e-05	3.3187e-05	3.74222e-05	4.36616e-05	5.3438e-05	7.03396e-05	0.000104804	0.000201373	0.000938136	-0.0024892	0.000894236	0.00284759	-0.0063376	0.00698709	-0.00520442	0.00310032	-0.0029522	0.0046957	-0.00655243	0.00649539	-0.00445137	0.00201147	-0.00109503	0.00195277	-0.00326143	0.00333319	-0.00191568	0.000215739	0.000194864	0.000957638	-0.00253414	0.00299478	-0.0019836	0.00052471	-9.0559e-05	0.00108552	-0.00257099	0.00311626	-0.00225901	0.000851635	-0.000286723	0.00108275	-0.00247	0.00308946	-0.00236672
2.45632e-05	2.4948e-05	2.56579e-05	2.67442e-05	2.82949e-05	3.04542e-05	3.34608e-05	3.77258e-05	4.40076e-05	5.38463e-05	7.08433e-05	0.000105457	0.000202183	0.000934474	-0.00243251	0.000723437	0.00303746	-0.00632225	0.00665212	-0.00474377	0.00288481	-0.00315846	0.00507488	-0.00663458	0.00606303	-0.00380577	0.00171501	-0.00141254	0.00254967	-0.00350148	0.00291008	-0.00118978	-0.000115394	-0.000207313	0.00170248	-0.002859	0.00252211	-0.0011264	0.000106359	-0.00052897	0.00194949	-0.00297812	0.00260535	-0.00127493	0.000334631	-0.000745165	0.00206345	-0.00297668	0.00256328	-0.00126432
2.47802e-05	2.5167e-05	2.58815e-05	2.69754e-05	2.85374e-05	3.07126e-05	3.3741e-05	3.80365e-05	4.43616e-05	5.42638e-05	7.13577e-05	0.000106121	0.000203004	0.000930743	-0.00237515	0.000554768	0.0032132	-0.00628147	0.00630591	-0.00431778	0.00274205	-0.00341223	0.00541245	-0.00660437	0.00555861	-0.00322937	0.00159543	-0.00184689	0.00306081	-0.0035054	0.00233194	-0.000577385	-0.000138985	-0.000809734	0.00230583	-0.00280161	0.00180445	-0.000445837	0.000155281	-0.0012643	0.00260278	-0.00283109	0.00174679	-0.000543053	0.000469781	-0.00161077	0.00275346	-0.00273263	0.00157178	-0.000498111
2.50023e-05	2.53912e-05	2.61104e-05	2.72123e-05	2.87858e-05	3.09771e-05	3.40279e-05	3.83546e-05	4.47238e-05	5.46906e-05	7.1883e-05	0.000106799	0.000203835	0.000926943	-0.00231714	0.000388449	0.00337463	-0.00621667	0.00595274	-0.00393062	0.00266844	-0.00369875	0.00569345	-0.00646691	0.00501323	-0.00275324	0.00164355	-0.00234095	0.00343103	-0.00328815	0.00169135	-0.000164327	0.000120101	-0.00147287	0.00264398	-0.00240183	0.00104076	-0.000110157	0.0006098	-0.00202415	0.00282568	-0.00222099	0.000900947	-0.000340638	0.00112713	-0.00241932	0.0028117	-0.00191659	0.000698965	-0.000478143
2.52299e-05	2.56208e-05	2.6345e-05	2.74548e-05	2.90402e-05	3.1248e-05	3.43217e-05	3.86801e-05	4.50944e-05	5.51271e-05	7.24196e-05	0.000107489	0.000204676	0.000923072	-0.00225851	0.000224697	0.00352163	-0.00612939	0.00559679	-0.00358558	0.00265905	-0.00400326	0.00590632	-0.00623248	0.00445864	-0.00239952	0.00183716	-0.00283606	0.00362481	-0.00289137	0.00108295	1.23885e-06	0.000589476	-0.00205612	0.00265928	-0.00177643	0.000426615	-0.000179867	0.00129249	-0.00254984	0.00256465	-0.00140355	0.000395192	-0.000700206	0.00195327	-0.00277134	0.00224386	-0.000998986	0.000415851	-0.00113912
2.5463e-05	2.58561e-05	2.65853e-05	2.77033e-05	2.93007e-05	3.15255e-05	3.46225e-05	3.90134e-05	4.54737e-05	5.55735e-05	7.29677e-05	0.000108193	0.000205529	0.000919131	-0.00219929	6.37219e-05	0.00365416	-0.00602125	0.00524211	-0.00328514	0.0027078	-0.0043115	0.00604314	-0.00591574	0.00392527	-0.00218042	0.00214366	-0.0032777	0.0036288	-0.00237646	0.000590195	-8.62186e-05	0.00116503	-0.0024448	0.00236755	-0.0010867	0.000105281	-0.000598954	0.00197098	-0.00267783	0.00193851	-0.000692971	0.000397674	-0.00141407	0.00254571	-0.00251656	0.00137341	-0.000469878	0.00082458	-0.00201506
2.57018e-05	2.60971e-05	2.68314e-05	2.79579e-05	2.95676e-05	3.18097e-05	3.49306e-05	3.93547e-05	4.58618e-05	5.603e-05	7.35276e-05	0.000108909	0.000206392	0.000915118	-0.00213952	-9.42737e-05	0.00377221	-0.00589399	0.00489253	-0.00303089	0.00280764	-0.00461007	0.00609971	-0.00553471	0.0034406	-0.00209789	0.00252332	-0.0036204	0.00345187	-0.00181567	0.000274356	-0.000391572	0.00173114	-0.00257047	0.00184982	-0.000498014	0.000135101	-0.00121832	0.00243075	-0.00238545	0.00118533	-0.000341776	0.000862147	-0.00213884	0.00263678	-0.00180764	0.000655627	-0.000575917	0.00162735	-0.00254502
2.59466e-05	2.63441e-05	2.70837e-05	2.82188e-05	2.98411e-05	3.21008e-05	3.52461e-05	3.97041e-05	4.62591e-05	5.6497e-05	7.40996e-05	0.00010964	0.000207266	0.000911032	-0.00207923	-0.000249093	0.00387584	-0.00574937	0.00455168	-0.00282362	0.00295077	-0.00488676	0.00607549	-0.00510974	0.00302762	-0.00214416	0.00293297	-0.0038315	0.00312274	-0.00128249	0.000167392	-0.00084717	0.00218164	-0.00242105	0.00123072	-0.000141052	0.000480308	-0.00184302	0.00253787	-0.0017887	0.000572186	-0.000451334	0.00156073	-0.00254971	0.00220491	-0.00100667	0.000438028	-0.00120474	0.00232204	-0.00241389
2.61974e-05	2.65973e-05	2.73422e-05	2.84861e-05	3.01213e-05	3.23991e-05	3.55694e-05	4.0062e-05	4.66658e-05	5.69747e-05	7.4684e-05	0.000110385	0.000208151	0.000906874	-0.00201845	-0.000400549	0.00396513	-0.00558927	0.00422291	-0.00266325	0.00312884	-0.00513093	0.00597344	-0.00466237	0.00270373	-0.00230278	0.0033298	-0.00389352	0.0026856	-0.000842275	0.000269231	-0.00136554	0.00243786	-0.0020397	0.000649161	-8.34676e-05	0.00102611	-0.00228913	0.00227396	-0.00109599	0.00030057	-0.000943835	0.00218614	-0.00247705	0.00146855	-0.000498122	0.00079079	-0.0019684	0.00250016	-0.00172501
2.64545e-05	2.68568e-05	2.76072e-05	2.87601e-05	3.04085e-05	3.27048e-05	3.59006e-05	4.04285e-05	4.70822e-05	5.74634e-05	7.52812e-05	0.000111144	0.000209048	0.000902641	-0.0019572	-0.000548459	0.00404026	-0.00541556	0.00390932	-0.00254892	0.00333318	-0.00533367	0.00579971	-0.00421416	0.00248003	-0.00255028	0.00367484	-0.00380492	0.00219434	-0.000544608	0.000549702	-0.00185444	0.00246078	-0.001513	0.000227716	-0.000317857	0.00161283	-0.00243401	0.00173457	-0.000535017	0.000440341	-0.00160221	0.00247903	-0.00196899	0.000772625	-0.000502771	0.00148788	-0.00242901	0.00207332	-0.000912704
2.67181e-05	2.71228e-05	2.78789e-05	2.9041e-05	3.07029e-05	3.30181e-05	3.624e-05	4.0804e-05	4.75086e-05	5.79635e-05	7.58914e-05	0.000111918	0.000209955	0.000898334	-0.00189554	-0.000692652	0.00410143	-0.00523018	0.00361366	-0.00247906	0.003555	-0.00548803	0.00556318	-0.00378565	0.00236095	-0.00285821	0.00393605	-0.0035794	0.00170593	-0.000417892	0.000954572	-0.00223181	0.00225566	-0.000951518	4.72224e-05	-0.000767868	0.00207939	-0.00224686	0.00109386	-0.000277827	0.000913004	-0.00215928	0.00232871	-0.00125828	0.000424955	-0.000980902	0.00213937	-0.00233774	0.00130513	-0.000462623
2.69884e-05	2.73956e-05	2.81574e-05	2.9329e-05	3.10048e-05	3.33393e-05	3.65879e-05	4.11887e-05	4.79452e-05	5.84752e-05	7.6515e-05	0.000112706	0.000210874	0.000893952	-0.00183348	-0.000832962	0.00414889	-0.00503506	0.00333837	-0.00245136	0.00378562	-0.00558915	0.00527499	-0.00339535	0.00234436	-0.00319547	0.00409056	-0.00324364	0.00127398	-0.000466958	0.00141462	-0.00243827	0.00186859	-0.000466822	0.000131731	-0.00131004	0.00230471	-0.00179215	0.000547712	-0.000388027	0.00152732	-0.00240049	0.00180923	-0.000652884	0.000558535	-0.00166571	0.00239947	-0.0017588	0.000641702	-0.000617127
2.72657e-05	2.76754e-05	2.84431e-05	2.96244e-05	3.13143e-05	3.36686e-05	3.69444e-05	4.1583e-05	4.83924e-05	5.89989e-05	7.71524e-05	0.00011351	0.000211805	0.000889493	-0.00177106	-0.000969233	0.00418295	-0.00483216	0.00308554	-0.00246295	0.00401662	-0.00563427	0.00494797	-0.00305895	0.00242199	-0.00353064	0.00412615	-0.00283403	0.000942843	-0.000673727	0.00185636	-0.00244539	0.0013761	-0.000149509	0.000446367	-0.00180542	0.00223671	-0.00120653	0.000253514	-0.00080585	0.00205209	-0.0022414	0.00113997	-0.000400507	0.00108031	-0.00220378	0.00214083	-0.00101848	0.00044771	-0.00124217
2.75501e-05	2.79624e-05	2.87362e-05	2.99273e-05	3.16317e-05	3.40063e-05	3.731e-05	4.19871e-05	4.88506e-05	5.95349e-05	7.78039e-05	0.00011433	0.000212747	0.000884957	-0.00170832	-0.00110132	0.00420396	-0.00462339	0.00285691	-0.00251037	0.00424012	-0.00562272	0.00459601	-0.00278864	0.00258029	-0.00383429	0.00404169	-0.00239258	0.000743168	-0.0010007	0.00221277	-0.00225862	0.000869953	-5.2508e-05	0.000907902	-0.00213323	0.00190208	-0.000657018	0.000284586	-0.00137387	0.00229896	-0.00175278	0.00059043	-0.000585869	0.00172474	-0.00232984	0.00150874	-0.000515755	0.000802352	-0.0019264
2.78419e-05	2.82569e-05	2.90368e-05	3.02381e-05	3.19573e-05	3.43526e-05	3.76848e-05	4.24013e-05	4.932e-05	6.00837e-05	7.84699e-05	0.000115166	0.000213701	0.000880344	-0.00164528	-0.00122908	0.0042123	-0.00441068	0.00265383	-0.0025897	0.00444884	-0.00555587	0.00423345	-0.00259267	0.00280147	-0.00408095	0.00384666	-0.00196252	0.000689129	-0.00139674	0.0024326	-0.00191473	0.000440034	-0.000182543	0.00140515	-0.00221843	0.0013956	-0.000292795	0.00061217	-0.00189299	0.00218626	-0.0011265	0.000369901	-0.00110234	0.0021827	-0.00199048	0.00083387	-0.000503225	0.00146765	-0.00224161
2.81414e-05	2.85591e-05	2.93454e-05	3.0557e-05	3.22914e-05	3.47079e-05	3.80693e-05	4.28259e-05	4.98009e-05	6.06456e-05	7.91509e-05	0.000116018	0.000214667	0.000875651	-0.00158199	-0.00135239	0.00420841	-0.0041959	0.0024773	-0.00269668	0.00463632	-0.00543692	0.00387447	-0.0024751	0.00306481	-0.00425082	0.00355985	-0.00158395	0.000777632	-0.00180425	0.00248695	-0.00147432	0.000158418	-0.000501038	0.00182433	-0.00204731	0.000852385	-0.00020441	0.00111893	-0.00218922	0.00176247	-0.000597991	0.000546373	-0.00170635	0.00224394	-0.00136017	0.000454776	-0.000957255	0.00203864	-0.00200084
2.84488e-05	2.88693e-05	2.9662e-05	3.08843e-05	3.26343e-05	3.50725e-05	3.84637e-05	4.32614e-05	5.02939e-05	6.12209e-05	7.98472e-05	0.000116887	0.000215645	0.000870878	-0.00151847	-0.00147114	0.00419277	-0.00398085	0.00232794	-0.00282672	0.00479701	-0.00527081	0.0035325	-0.00243582	0.00334805	-0.0043309	0.00320725	-0.00129003	0.000989493	-0.00216687	0.00237241	-0.00101102	6.73328e-05	-0.000933825	0.00207383	-0.00166788	0.000411289	-0.000401145	0.00163843	-0.00216912	0.00118344	-0.000356039	0.00102567	-0.00212748	0.00188813	-0.000746928	0.000544581	-0.00160295	0.00218162	-0.00136017
2.87644e-05	2.91878e-05	2.99872e-05	3.12203e-05	3.29862e-05	3.54466e-05	3.88683e-05	4.3708e-05	5.07992e-05	6.18102e-05	8.05593e-05	0.000117773	0.000216635	0.000866024	-0.00145476	-0.0015852	0.00416587	-0.0037673	0.002206	-0.00297507	0.00492638	-0.00506386	0.00321967	-0.00247069	0.00362884	-0.00431562	0.00281954	-0.00110405	0.00129234	-0.00243661	0.00211031	-0.000598993	0.000172979	-0.00138736	0.00210299	-0.00117574	0.00017894	-0.00081203	0.00200756	-0.00184671	0.000653105	-0.000474076	0.00159621	-0.00218507	0.00128587	-0.000438126	0.00102968	-0.00207336	0.00182133	-0.000710271
2.90885e-05	2.95148e-05	3.0321e-05	3.15653e-05	3.33475e-05	3.58306e-05	3.92835e-05	4.41662e-05	5.13173e-05	6.24138e-05	8.12876e-05	0.000118677	0.000217637	0.000861088	-0.0013909	-0.00169448	0.00412828	-0.00355693	0.0021114	-0.00313684	0.00502097	-0.0048236	0.00294642	-0.00257199	0.0038861	-0.00420691	0.00242921	-0.00103753	0.00164487	-0.00257968	0.00174263	-0.000301025	0.000446006	-0.00176801	0.0019113	-0.000689389	0.000203671	-0.00130913	0.00211566	-0.00133422	0.000350175	-0.000887592	0.00201866	-0.00186149	0.000713184	-0.000562847	0.00163762	-0.00211139	0.00117303	-0.000432072
2.94214e-05	2.98507e-05	3.06639e-05	3.19196e-05	3.37185e-05	3.62249e-05	3.97097e-05	4.46362e-05	5.18485e-05	6.30322e-05	8.20326e-05	0.000119599	0.000218652	0.000856069	-0.00132691	-0.0017989	0.00408054	-0.00335134	0.00204368	-0.00330717	0.00507844	-0.00455841	0.00272107	-0.00272891	0.00410129	-0.00401373	0.00206767	-0.00108962	0.00200191	-0.00258014	0.00132496	-0.000158861	0.000828277	-0.0020005	0.00154635	-0.000321223	0.00046553	-0.00174565	0.0019357	-0.000801543	0.000366703	-0.001424	0.00212283	-0.00130291	0.000421911	-0.00103621	0.00204431	-0.00170401	0.000608006	-0.000668457
2.97635e-05	3.01958e-05	3.10162e-05	3.22836e-05	3.40995e-05	3.66298e-05	4.01473e-05	4.51187e-05	5.23934e-05	6.36658e-05	8.27948e-05	0.000120539	0.000219679	0.000850966	-0.00126284	-0.00189836	0.00402328	-0.00315202	0.00200209	-0.00348124	0.00509759	-0.0042772	0.00254961	-0.00292828	0.00425941	-0.00375107	0.00176266	-0.00124767	0.00231972	-0.00244123	0.000917981	-0.000187389	0.00124446	-0.002042	0.00109154	-0.000151182	0.000884224	-0.00199776	0.00152903	-0.000418554	0.000679445	-0.00187163	0.00187297	-0.000750344	0.000526431	-0.00160884	0.00204135	-0.00107951	0.000435923	-0.00124804
3.0115e-05	3.05505e-05	3.13782e-05	3.26576e-05	3.4491e-05	3.70456e-05	4.05966e-05	4.56139e-05	5.29523e-05	6.43153e-05	8.35747e-05	0.000121498	0.000220719	0.000845778	-0.00119871	-0.00199282	0.00395711	-0.00296039	0.00198556	-0.00365442	0.00507831	-0.00398914	0.00243551	-0.00315531	0.00434981	-0.00343862	0.00153592	-0.00148903	0.00256084	-0.00218414	0.000578435	-0.000373327	0.00161617	-0.00188921	0.000646597	-0.000209157	0.00134223	-0.00199817	0.0010233	-0.000299898	0.00116258	-0.00206051	0.00137666	-0.000433105	0.000957224	-0.00199342	0.00163779	-0.000574809	0.000730934	-0.00180031
3.04764e-05	3.09151e-05	3.17503e-05	3.3042e-05	3.48933e-05	3.74729e-05	4.10581e-05	4.61223e-05	5.35259e-05	6.49809e-05	8.43727e-05	0.000122477	0.000221771	0.000840503	-0.00113456	-0.0020822	0.00388269	-0.00277772	0.00199273	-0.00382231	0.00502159	-0.00370329	0.00237969	-0.00339445	0.00436666	-0.00309911	0.00140162	-0.00178364	0.00269817	-0.00184461	0.000351132	-0.000678494	0.00187612	-0.00157749	0.000305298	-0.000469896	0.0017165	-0.00175275	0.000571313	-0.000469856	0.00163567	-0.00192429	0.000836242	-0.000471487	0.00149956	-0.00200447	0.00104701	-0.000449593	0.0012986	-0.00198561
3.0848e-05	3.129e-05	3.21329e-05	3.34372e-05	3.53069e-05	3.79121e-05	4.15323e-05	4.66444e-05	5.41144e-05	6.56634e-05	8.51896e-05	0.000123475	0.000222836	0.000835141	-0.00107042	-0.00216646	0.00380069	-0.00260519	0.00202199	-0.00398083	0.0049294	-0.00342832	0.00238055	-0.00363018	0.00430911	-0.00275651	0.00136541	-0.00209734	0.00271755	-0.00146767	0.000262921	-0.00104693	0.00197969	-0.00117232	0.000135435	-0.000861114	0.0019104	-0.00133602	0.000303952	-0.000857941	0.00192879	-0.00152114	0.000464189	-0.000829674	0.00189643	-0.00164368	0.000570097	-0.000749213	0.00179685	-0.00169761
3.12302e-05	3.16756e-05	3.25263e-05	3.38435e-05	3.57321e-05	3.83635e-05	4.20195e-05	4.71807e-05	5.47186e-05	6.63632e-05	8.60257e-05	0.000124494	0.000223915	0.000829689	-0.00100633	-0.00224556	0.00371178	-0.00244384	0.00207153	-0.00412625	0.00480461	-0.00317223	0.00243419	-0.00384787	0.00418116	-0.00243417	0.00142428	-0.00239545	0.00261892	-0.00110159	0.00031951	-0.0014146	0.00191206	-0.000755276	0.000165113	-0.00128239	0.00187753	-0.000867736	0.000291477	-0.00132541	0.0019415	-0.00100717	0.000397789	-0.00133692	0.00196669	-0.00109202	0.000438949	-0.00128835	0.00193622	-0.0011183
3.16234e-05	3.20723e-05	3.29311e-05	3.42615e-05	3.61694e-05	3.88276e-05	4.25204e-05	4.77317e-05	5.53389e-05	6.70809e-05	8.68818e-05	0.000125534	0.000225006	0.000824148	-0.000942325	-0.00231948	0.00361666	-0.00229459	0.0021393	-0.0042553	0.00465092	-0.00294211	0.0025346	-0.00403443	0.0039912	-0.00215317	0.00156711	-0.0026462	0.00241578	-0.000791469	0.000505428	-0.00172003	0.00168972	-0.00040732	0.000378153	-0.00162997	0.00163184	-0.000477733	0.000524591	-0.00171295	0.00167529	-0.0005744	0.00064702	-0.00176539	0.00168437	-0.000615887	0.00070061	-0.00175954	0.00164267	-0.00059798
3.20282e-05	3.24806e-05	3.33477e-05	3.46916e-05	3.66193e-05	3.9305e-05	4.30354e-05	4.8298e-05	5.5976e-05	6.78172e-05	8.77584e-05	0.000126595	0.000226111	0.000818515	-0.000878436	-0.00238819	0.00351604	-0.00215822	0.00222313	-0.00436519	0.00447267	-0.00274391	0.00267404	-0.00417902	0.00375133	-0.00193078	0.00177595	-0.00282379	0.00213316	-0.000573587	0.000787048	-0.0019141	0.00135634	-0.000192833	0.000719228	-0.00182146	0.00124178	-0.000269273	0.00092018	-0.00189323	0.00122932	-0.000377494	0.00109526	-0.00192942	0.00118471	-0.000435685	0.00120009	-0.00190358	0.00109177	-0.000438895
3.24448e-05	3.29009e-05	3.37764e-05	3.51343e-05	3.70822e-05	3.97962e-05	4.3565e-05	4.88801e-05	5.66304e-05	6.85727e-05	8.86563e-05	0.000127678	0.000227229	0.00081279	-0.000814697	-0.0024517	0.00341064	-0.00203537	0.00232069	-0.00445361	0.00427477	-0.00258232	0.00284339	-0.00427344	0.00347647	-0.00177936	0.00202782	-0.00291077	0.00180431	-0.000471034	0.0011181	-0.00196754	0.000974026	-0.000147522	0.00110727	-0.00181455	0.000810665	-0.00029115	0.00134909	-0.00181122	0.000762207	-0.000477214	0.00155055	-0.00176318	0.000696922	-0.000621331	0.00166679	-0.00164752	0.000599565	-0.000715552
3.28739e-05	3.33337e-05	3.42179e-05	3.55901e-05	3.75588e-05	4.03016e-05	4.41099e-05	4.94787e-05	5.73027e-05	6.93481e-05	8.95759e-05	0.000128783	0.00022836	0.00080697	-0.000751142	-0.00251	0.00330117	-0.00192656	0.00242956	-0.00451883	0.00406247	-0.0024606	0.00303261	-0.00431255	0.0031833	-0.00170557	0.00229688	-0.00289946	0.00146667	-0.000491206	0.00144683	-0.00187496	0.000611492	-0.000272382	0.00145394	-0.00161561	0.000448822	-0.000525993	0.00167681	-0.00149945	0.000434392	-0.000821023	0.00182516	-0.00134444	0.000436735	-0.00106398	0.00185682	-0.00113739	0.000437464	-0.00123821
3.3316e-05	3.37795e-05	3.46727e-05	3.60595e-05	3.80495e-05	4.0822e-05	4.46706e-05	5.00943e-05	5.79938e-05	7.0144e-05	9.05181e-05	0.000129912	0.000229505	0.000801054	-0.000687805	-0.00256312	0.00318834	-0.00183215	0.00254728	-0.00455964	0.0038413	-0.00238056	0.0032312	-0.00429434	0.00288914	-0.0017101	0.00255673	-0.00279238	0.00115745	-0.000625399	0.00172367	-0.00165484	0.000331541	-0.000534722	0.00168309	-0.00127644	0.000244853	-0.000897453	0.00180431	-0.00106434	0.000351959	-0.00126678	0.00181057	-0.00085629	0.000508929	-0.00153483	0.00167654	-0.000651499	0.000679115	-0.00167626
3.37715e-05	3.42389e-05	3.51413e-05	3.6543e-05	3.8555e-05	4.13578e-05	4.52477e-05	5.07277e-05	5.87041e-05	7.09612e-05	9.14837e-05	0.000131065	0.000230663	0.000795041	-0.00062472	-0.00261107	0.00307287	-0.00175238	0.00267133	-0.00457541	0.00361683	-0.00234254	0.00342864	-0.00422	0.00261088	-0.00178784	0.00278277	-0.00260164	0.000909335	-0.000850483	0.00190834	-0.00134576	0.000180007	-0.000875786	0.0017468	-0.000880443	0.000243529	-0.00129362	0.00169676	-0.000648985	0.000531393	-0.00163916	0.00151823	-0.000505226	0.000863592	-0.00179967	0.00122513	-0.000445476	0.00116536	-0.00176181
3.42412e-05	3.47125e-05	3.56243e-05	3.70414e-05	3.90758e-05	4.19097e-05	4.5842e-05	5.13795e-05	5.94346e-05	7.18004e-05	9.24732e-05	0.000132242	0.000231836	0.00078893	-0.00056192	-0.0026539	0.00295546	-0.00168735	0.00279924	-0.00456605	0.0033946	-0.00234542	0.00361488	-0.00409371	0.00236388	-0.00192838	0.00295421	-0.00234741	0.00074699	-0.00113238	0.00197539	-0.000999468	0.000178112	-0.00122326	0.00163484	-0.000521733	0.000435727	-0.00159957	0.00139185	-0.000385169	0.000896877	-0.00179656	0.0010708	-0.000432101	0.00132415	-0.00173205	0.000737246	-0.00061486	0.0016031	-0.00144857
3.47255e-05	3.52009e-05	3.61223e-05	3.75552e-05	3.96126e-05	4.24785e-05	4.64542e-05	5.20505e-05	6.01859e-05	7.26626e-05	9.34876e-05	0.000133444	0.000233021	0.000782717	-0.000499438	-0.00269165	0.00283681	-0.00163703	0.00292854	-0.004532	0.00317989	-0.00238672	0.00378071	-0.00392234	0.00216106	-0.00211703	0.00305579	-0.00205564	0.00068445	-0.0014308	0.00191737	-0.000672046	0.00031948	-0.00150604	0.00137565	-0.000282443	0.000762596	-0.00172967	0.000985964	-0.000350811	0.00130998	-0.00168312	0.000649185	-0.00065412	0.00167196	-0.00137066	0.000458358	-0.00104891	0.00173714	-0.000932104
3.52251e-05	3.57047e-05	3.6636e-05	3.80851e-05	4.01661e-05	4.30648e-05	4.70849e-05	5.27414e-05	6.09589e-05	7.35484e-05	9.45277e-05	0.000134671	0.000234221	0.000776403	-0.000437307	-0.00272437	0.00271761	-0.00160124	0.00305685	-0.00447421	0.00297766	-0.00246276	0.00391816	-0.00371497	0.00201217	-0.00233601	0.00307894	-0.00175527	0.000723883	-0.00170471	0.00174535	-0.000414714	0.000572185	-0.00166825	0.00102884	-0.00021361	0.00113241	-0.00165059	0.000602985	-0.000546303	0.00162028	-0.00134683	0.000417971	-0.00106162	0.00174724	-0.000895091	0.000518803	-0.00149743	0.00149465	-0.000523989
3.57408e-05	3.62247e-05	3.71661e-05	3.86318e-05	4.07371e-05	4.36693e-05	4.77351e-05	5.34531e-05	6.17544e-05	7.44588e-05	9.55944e-05	0.000135925	0.000235435	0.000769985	-0.000375561	-0.00275212	0.00259852	-0.00157971	0.0031819	-0.00439412	0.00279238	-0.00256875	0.00402078	-0.00348238	0.00192327	-0.00256589	0.00302223	-0.00147521	0.000855716	-0.00191758	0.00148669	-0.00026567	0.000885312	-0.00167984	0.000671237	-0.000324053	0.00144538	-0.00138897	0.000355866	-0.000896918	0.0017185	-0.000918058	0.000459885	-0.00146916	0.00151982	-0.000534396	0.000870844	-0.00171083	0.00102076	-0.000460366
3.62733e-05	3.67615e-05	3.77133e-05	3.91961e-05	4.13263e-05	4.42929e-05	4.84054e-05	5.41866e-05	6.25734e-05	7.53948e-05	9.66885e-05	0.000137207	0.000236662	0.00076346	-0.000314232	-0.00277499	0.00248018	-0.00157202	0.00330154	-0.00429356	0.00262797	-0.00269906	0.00408389	-0.0032364	0.00189646	-0.00278709	0.00289137	-0.00124147	0.0010601	-0.00204205	0.00118056	-0.000244318	0.00119871	-0.00154174	0.000379617	-0.000579621	0.00161973	-0.00102199	0.000312703	-0.00127964	0.00157357	-0.000557912	0.000745185	-0.00169743	0.00109874	-0.000454721	0.00131891	-0.00157527	0.000588448	-0.000762117
3.68233e-05	3.73159e-05	3.82784e-05	3.97788e-05	4.19345e-05	4.49365e-05	4.90968e-05	5.49425e-05	6.34168e-05	7.63573e-05	9.7811e-05	0.000138516	0.000237904	0.000756828	-0.000253352	-0.00279306	0.00236324	-0.00157766	0.00341376	-0.00417479	0.00248765	-0.00284739	0.0041047	-0.00298925	0.00192986	-0.00298134	0.00269842	-0.00107463	0.00130949	-0.00206314	0.000871891	-0.000348695	0.00145412	-0.00128464	0.000213967	-0.000912672	0.00161229	-0.000654131	0.000477483	-0.00156493	0.00124101	-0.00039661	0.00114719	-0.00164986	0.000678068	-0.000680915	0.00162453	-0.00117003	0.00043834	-0.00122917
3.73916e-05	3.78888e-05	3.88622e-05	4.03806e-05	4.25626e-05	4.56008e-05	4.98103e-05	5.57221e-05	6.42856e-05	7.73473e-05	9.89629e-05	0.000139854	0.00023916	0.000750087	-0.000192953	-0.00280641	0.0022483	-0.00159601	0.00351676	-0.00404035	0.00237393	-0.00300703	0.00408242	-0.0027529	0.00201783	-0.00313298	0.00246058	-0.000987939	0.00157205	-0.00197982	0.000604611	-0.00055645	0.00160555	-0.000962052	0.00020494	-0.00123921	0.00142853	-0.000386913	0.000790863	-0.00165928	0.000840787	-0.000485426	0.00149627	-0.00135148	0.000445737	-0.00108892	0.00162999	-0.000718432	0.00064196	-0.00156809
3.79792e-05	3.84811e-05	3.94657e-05	4.10026e-05	4.32115e-05	4.62869e-05	5.05467e-05	5.65262e-05	6.51809e-05	7.83659e-05	0.000100145	0.000141221	0.000240429	0.000743233	-0.000133068	-0.00281515	0.00213594	-0.00162635	0.00360892	-0.00389307	0.00228853	-0.00317109	0.00401818	-0.00253844	0.00215147	-0.00323011	0.00219853	-0.000986171	0.00181541	-0.00180473	0.000415322	-0.000829081	0.00162727	-0.000638937	0.000348051	-0.00147941	0.00111964	-0.000290478	0.00115012	-0.00153475	0.00051308	-0.000779788	0.00164941	-0.000934407	0.00049796	-0.00147045	0.00133674	-0.000462254	0.001066	-0.00157205
3.85869e-05	3.90936e-05	4.00897e-05	4.16457e-05	4.38822e-05	4.69958e-05	5.13072e-05	5.73559e-05	6.61038e-05	7.94143e-05	0.000101359	0.000142619	0.000241713	0.000736266	-7.37284e-05	-0.00281939	0.0020267	-0.00166786	0.00368884	-0.00373596	0.00223237	-0.00333277	0.00391495	-0.00235549	0.00231926	-0.00326533	0.00193449	-0.00106543	0.0020104	-0.00156217	0.000328155	-0.00111868	0.00151779	-0.000378477	0.000605698	-0.00157649	0.000767869	-0.000384766	0.00144171	-0.00123616	0.000368403	-0.00115895	0.00154703	-0.000577927	0.000798058	-0.00163646	0.000899874	-0.000529907	0.0014549	-0.00124308
3.92158e-05	3.97273e-05	4.07353e-05	4.23108e-05	4.45757e-05	4.77286e-05	5.20929e-05	5.82125e-05	6.70555e-05	8.04937e-05	0.000102606	0.000144048	0.000243011	0.000729183	-1.49649e-05	-0.00281925	0.00192112	-0.00171966	0.00375533	-0.00357219	0.00220556	-0.00348553	0.00377738	-0.00221177	0.00250785	-0.00323618	0.00169029	-0.00121375	0.00213434	-0.00128454	0.000351616	-0.00137597	0.00129943	-0.000229541	0.00091634	-0.00150963	0.000464276	-0.000635369	0.00157611	-0.000864219	0.000449535	-0.00147379	0.00123454	-0.000430069	0.00119714	-0.00150824	0.000543863	-0.000870055	0.00158096	-0.000784594
3.98669e-05	4.03834e-05	4.14036e-05	4.29991e-05	4.52932e-05	4.84863e-05	5.29049e-05	5.90971e-05	6.80372e-05	8.16053e-05	0.000103886	0.000145509	0.000244323	0.000721981	4.31913e-05	-0.00281486	0.00181969	-0.0017808	0.00380746	-0.00340496	0.00220743	-0.00362339	0.00361152	-0.00211272	0.00270299	-0.00314519	0.00148544	-0.00141258	0.0021734	-0.00100795	0.000477783	-0.00155843	0.00101364	-0.000217367	0.00120862	-0.0012979	0.000284806	-0.000964791	0.00151438	-0.000540924	0.000718416	-0.00160386	0.000840944	-0.000544888	0.00150544	-0.00115244	0.000445193	-0.00128473	0.00137415	-0.000472615
4.05414e-05	4.1063e-05	4.20956e-05	4.37117e-05	4.60358e-05	4.92703e-05	5.37445e-05	6.0011e-05	6.90503e-05	8.27504e-05	0.000105202	0.000147003	0.000245649	0.000714658	0.000100709	-0.00280634	0.00172285	-0.00185025	0.00384454	-0.00323751	0.00223655	-0.00374105	0.00342452	-0.00206125	0.00289042	-0.00299952	0.00133547	-0.00163876	0.002124	-0.000767397	0.000683918	-0.00163696	0.00071296	-0.000339193	0.00141726	-0.000994556	0.000270965	-0.0012755	0.00127861	-0.000368896	0.00107184	-0.0015021	0.000524465	-0.000861886	0.00158021	-0.000744507	0.000642964	-0.00154115	0.000957795	-0.000486761
4.12403e-05	4.17671e-05	4.28126e-05	4.44499e-05	4.68048e-05	5.00817e-05	5.4613e-05	6.09556e-05	7.00961e-05	8.39305e-05	0.000106554	0.000148531	0.000246989	0.000707211	0.000157559	-0.00279384	0.00163103	-0.00192697	0.00386613	-0.00307298	0.00229078	-0.00383411	0.0032243	-0.0020577	0.00305682	-0.00281034	0.0012507	-0.00186705	0.00199293	-0.00059225	0.000936198	-0.0016003	0.000451221	-0.000565575	0.00149715	-0.000673393	0.000419973	-0.00147801	0.0009435	-0.000398225	0.00137965	-0.00121055	0.000407848	-0.00123522	0.00138981	-0.000480503	0.00102261	-0.0014993	0.000572333	-0.000804276
4.19651e-05	4.24973e-05	4.35559e-05	4.52149e-05	4.76015e-05	5.0922e-05	5.55119e-05	6.19323e-05	7.11763e-05	8.5147e-05	0.000107943	0.000150095	0.000248343	0.000699639	0.00021371	-0.0027775	0.00154461	-0.00200984	0.00387202	-0.00291439	0.00236739	-0.00389915	0.00301921	-0.00209985	0.00319059	-0.00259188	0.00123545	-0.00207269	0.00179628	-0.000502555	0.00119495	-0.00145639	0.000273763	-0.000846974	0.00143268	-0.000410534	0.000686678	-0.0015159	0.00061214	-0.000611436	0.00153143	-0.000842024	0.000529752	-0.00149882	0.00102511	-0.000481219	0.00137904	-0.00118562	0.000434021	-0.00121934
4.27172e-05	4.32547e-05	4.43268e-05	4.60082e-05	4.84273e-05	5.17927e-05	5.64426e-05	6.29428e-05	7.22922e-05	8.64016e-05	0.000109372	0.000151694	0.00024971	0.000691937	0.000269133	-0.00275749	0.00146395	-0.00209774	0.00386226	-0.0027646	0.0024631	-0.00393388	0.00281759	-0.00218311	0.00328258	-0.00236023	0.00128783	-0.00223392	0.00155734	-0.000506672	0.00142063	-0.00123055	0.000209463	-0.00112418	0.00124042	-0.000266144	0.000996442	-0.00138087	0.000383795	-0.000931023	0.00147491	-0.000535586	0.000831368	-0.00153844	0.000654582	-0.000735476	0.00152473	-0.000774144	0.000611275	-0.0014726
4.34978e-05	4.40409e-05	4.51269e-05	4.68313e-05	4.92839e-05	5.26952e-05	5.74067e-05	6.39886e-05	7.34457e-05	8.76958e-05	0.000110842	0.00015333	0.000251091	0.000684104	0.000323798	-0.00273395	0.00138934	-0.00218953	0.00383714	-0.00262619	0.0025742	-0.00393714	0.00262746	-0.00230083	0.0033266	-0.00213213	0.00140006	-0.00233406	0.00130374	-0.000600484	0.00157957	-0.000960926	0.00026592	-0.00134036	0.000964604	-0.000270435	0.00126535	-0.00111385	0.000323701	-0.0012465	0.00123295	-0.000403232	0.00118273	-0.00133952	0.000445112	-0.00110901	0.0013858	-0.000487795	0.000989209	-0.00140973
4.43088e-05	4.48575e-05	4.59578e-05	4.76858e-05	5.01728e-05	5.36314e-05	5.84061e-05	6.50714e-05	7.46384e-05	8.90314e-05	0.000112354	0.000155005	0.000252485	0.000676135	0.000377676	-0.00270707	0.00132106	-0.00228405	0.00379717	-0.00250149	0.00269668	-0.00390895	0.00245617	-0.0024447	0.00331974	-0.00192367	0.0015593	-0.00236312	0.00106416	-0.000768241	0.00164883	-0.000691896	0.000428618	-0.00145241	0.000666758	-0.000417182	0.00142232	-0.000792185	0.000444	-0.0014516	0.00089354	-0.000488187	0.00143711	-0.000990948	0.000485471	-0.00141294	0.00103727	-0.000475677	0.00134042	-0.00107224
4.51517e-05	4.57062e-05	4.68211e-05	4.85735e-05	5.10958e-05	5.46029e-05	5.94424e-05	6.61933e-05	7.58724e-05	9.04102e-05	0.00011391	0.000156719	0.000253892	0.000668029	0.00043074	-0.002677	0.00125932	-0.00238016	0.00374308	-0.00239248	0.00282629	-0.00385044	0.00231007	-0.00260524	0.00326246	-0.00174909	0.00174889	-0.00231861	0.000864976	-0.000984908	0.00161923	-0.00046668	0.000664098	-0.00143916	0.000411771	-0.000666122	0.00142733	-0.000506817	0.000701346	-0.00147914	0.00057706	-0.000750246	0.00149076	-0.000644112	0.000747567	-0.00149712	0.00066058	-0.000733599	0.00145865	-0.000667418
4.60284e-05	4.65888e-05	4.77187e-05	4.9496e-05	5.20547e-05	5.56116e-05	6.05177e-05	6.73561e-05	7.71494e-05	9.18343e-05	0.000115512	0.000158474	0.000255313	0.000659781	0.00048296	-0.00264394	0.00120431	-0.00247673	0.0036758	-0.00230079	0.00295874	-0.00376383	0.00219428	-0.00277231	0.00315852	-0.00161974	0.0019499	-0.00220565	0.000727252	-0.00121965	0.00149641	-0.000320293	0.000926487	-0.00130513	0.000253559	-0.000953429	0.00128112	-0.000336258	0.0010115	-0.00132219	0.000392904	-0.00108304	0.00132393	-0.000446053	0.00110218	-0.00132227	0.000447396	-0.00111012	0.00127703	-0.000438497
4.69409e-05	4.75072e-05	4.86526e-05	5.04556e-05	5.30516e-05	5.66598e-05	6.1634e-05	6.8562e-05	7.84718e-05	9.33057e-05	0.000117162	0.00016027	0.000256745	0.000651387	0.000534309	-0.00260805	0.00115618	-0.00257266	0.00359644	-0.00222767	0.00308974	-0.0036523	0.00211246	-0.00293569	0.00301463	-0.00154331	0.00214289	-0.00203623	0.000664458	-0.00144002	0.00129964	-0.000273997	0.00116612	-0.00107901	0.000223488	-0.00120759	0.00102402	-0.000324636	0.00127609	-0.00103495	0.00040103	-0.00135593	0.00100679	-0.000476092	0.00138072	-0.000976506	0.000500451	-0.00139269	0.000903256	-0.000516195
4.78912e-05	4.84636e-05	4.96248e-05	5.14542e-05	5.40887e-05	5.77494e-05	6.27936e-05	6.98132e-05	7.98418e-05	9.48265e-05	0.000118861	0.00016211	0.00025819	0.000642845	0.000584759	-0.00256952	0.00111504	-0.00266687	0.00350626	-0.00217394	0.00321516	-0.00351987	0.00206672	-0.00308562	0.00283995	-0.00152331	0.00230957	-0.00182787	0.000681063	-0.00161621	0.00105868	-0.000332139	0.00133863	-0.00080735	0.000324	-0.00136676	0.000724487	-0.000469996	0.00141302	-0.000713441	0.000591881	-0.00146411	0.000668943	-0.000713159	0.00145354	-0.000629388	0.000782563	-0.00142516	0.000553422	-0.000841978
4.88817e-05	4.94602e-05	5.06377e-05	5.24943e-05	5.51682e-05	5.8883e-05	6.39989e-05	7.11122e-05	8.12618e-05	9.63991e-05	0.000120612	0.000163994	0.000259647	0.000634151	0.000634284	-0.00252855	0.00108093	-0.00275836	0.00340668	-0.00214004	0.00333112	-0.00337123	0.00205755	-0.0032133	0.00264547	-0.00155889	0.00243444	-0.00160169	0.000772225	-0.00172493	0.000809143	-0.000481816	0.00141291	-0.000544814	0.000528726	-0.00139337	0.000460585	-0.000725901	0.00138125	-0.000462872	0.000891347	-0.00136779	0.000445537	-0.00104718	0.00128865	-0.000447378	0.00113904	-0.00119169	0.000425013	-0.00120794
4.99148e-05	5.04996e-05	5.16937e-05	5.35782e-05	5.62928e-05	6.00631e-05	6.52525e-05	7.24616e-05	8.27343e-05	9.8026e-05	0.000122416	0.000165923	0.000261115	0.000625299	0.000682856	-0.00248533	0.00105388	-0.00284613	0.00329923	-0.00212599	0.00343412	-0.00321155	0.00208381	-0.00331137	0.00244324	-0.00164502	0.00250608	-0.00138022	0.000924554	-0.00175228	0.000587178	-0.00069537	0.00137647	-0.000343074	0.000788925	-0.00128266	0.000299363	-0.00101558	0.00119245	-0.00036275	0.00118846	-0.00110584	0.000422317	-0.00132861	0.000964223	-0.000512706	0.00138022	-0.000822329	0.000583442	-0.00138645
5.09932e-05	5.15843e-05	5.27955e-05	5.47087e-05	5.7465e-05	6.12923e-05	6.65571e-05	7.38642e-05	8.42622e-05	9.97098e-05	0.000124277	0.0001679	0.000262593	0.000616286	0.00073045	-0.00244005	0.00103386	-0.0029293	0.00318552	-0.00213139	0.00352108	-0.00304633	0.00214285	-0.00337423	0.0022456	-0.00177296	0.00251806	-0.00118503	0.00111784	-0.00169543	0.000424094	-0.000935243	0.0012373	-0.000240491	0.00104469	-0.00106307	0.000279543	-0.00125435	0.000906289	-0.000441178	0.00137553	-0.000779319	0.000601934	-0.001434	0.000630257	-0.00078507	0.00138029	-0.000518741	0.000927195	-0.00126891
5.21198e-05	5.27173e-05	5.39461e-05	5.58887e-05	5.86879e-05	6.25738e-05	6.79158e-05	7.53229e-05	8.58483e-05	0.000101453	0.000126195	0.000169926	0.000264081	0.000607107	0.000777039	-0.00239291	0.00102083	-0.003007	0.00306724	-0.00215548	0.00358946	-0.00288114	0.00223061	-0.00339836	0.00206434	-0.00193096	0.0024694	-0.00103462	0.00132756	-0.00156267	0.000341873	-0.00116035	0.00102199	-0.000254706	0.00123837	-0.000788741	0.000401983	-0.00137381	0.000611115	-0.000666667	0.00138624	-0.000511785	0.000904617	-0.00131876	0.000438048	-0.00112391	0.00114095	-0.00044242	0.00124995	-0.000929267
5.32977e-05	5.39017e-05	5.51484e-05	5.71213e-05	5.99646e-05	6.39105e-05	6.93317e-05	7.6841e-05	8.74959e-05	0.000103259	0.000128175	0.000172001	0.000265578	0.000597757	0.000822597	-0.00234412	0.00101468	-0.00307849	0.00294611	-0.00219711	0.00363729	-0.00272148	0.00234188	-0.00338242	0.00191	-0.00210528	0.00236457	-0.000942519	0.00152776	-0.00137218	0.000350117	-0.00133289	0.000770514	-0.000379524	0.00132721	-0.000525921	0.000630235	-0.00134095	0.000396282	-0.00095976	0.00121838	-0.000401872	0.00120227	-0.0010349	0.000470544	-0.00135913	0.000787927	-0.000627209	0.00136186	-0.000575229
5.45303e-05	5.51408e-05	5.64059e-05	5.841e-05	6.12985e-05	6.53061e-05	7.08084e-05	7.84219e-05	8.92083e-05	0.000105131	0.000130218	0.000174128	0.000267083	0.000588231	0.000867099	-0.00229388	0.00101528	-0.00314307	0.00282388	-0.0022548	0.00366322	-0.00257255	0.0024705	-0.00332728	0.00179117	-0.00228119	0.00221295	-0.00091609	0.00169418	-0.00114939	0.000444883	-0.0014245	0.000528665	-0.000586631	0.00129249	-0.00033681	0.000900835	-0.00116674	0.000324708	-0.00122025	0.000933243	-0.000486303	0.00137144	-0.000706496	0.000705538	-0.0013748	0.000503379	-0.000963363	0.00119881	-0.000419186
5.58213e-05	5.64383e-05	5.77223e-05	5.97583e-05	6.26934e-05	6.67642e-05	7.23494e-05	8.00693e-05	9.0989e-05	0.000107072	0.000132328	0.000176308	0.000268595	0.000578523	0.000910521	-0.00224239	0.00102245	-0.00320014	0.00270226	-0.00232679	0.00366656	-0.00243908	0.0026097	-0.00323595	0.001714	-0.00244418	0.00202796	-0.000955841	0.00180694	-0.000923539	0.000609526	-0.00142072	0.000339623	-0.000831713	0.00114317	-0.000264647	0.00114045	-0.000902249	0.000414086	-0.00136073	0.000632717	-0.000727137	0.00134341	-0.000474608	0.00102796	-0.00116472	0.000430497	-0.00126043	0.000856994	-0.000548857
5.71748e-05	5.77983e-05	5.91015e-05	6.11703e-05	6.41531e-05	6.82888e-05	7.39589e-05	8.17872e-05	9.2842e-05	0.000109086	0.000134507	0.000178543	0.000270114	0.000568627	0.000952838	-0.00218985	0.00103598	-0.00324921	0.00258296	-0.00241104	0.00364725	-0.00232518	0.00275236	-0.0031134	0.00168185	-0.00258102	0.00182573	-0.00105553	0.00185283	-0.000723729	0.000817389	-0.00132313	0.000236124	-0.00106366	0.000913369	-0.000323657	0.00128531	-0.000623282	0.00063231	-0.0013352	0.000422266	-0.00102762	0.00113104	-0.000435824	0.00128464	-0.000833371	0.000600108	-0.00135307	0.000534246	-0.000876272
5.85951e-05	5.92252e-05	6.0548e-05	6.26505e-05	6.56823e-05	6.98844e-05	7.56413e-05	8.358e-05	9.47714e-05	0.000111176	0.000136758	0.000180834	0.000271636	0.000558537	0.000994024	-0.00213647	0.00105564	-0.00328984	0.0024676	-0.00250531	0.00360589	-0.00223419	0.00289136	-0.00296619	0.00169509	-0.00268074	0.00162365	-0.0012029	0.00182672	-0.000575121	0.00103593	-0.00114875	0.000234685	-0.00123498	0.000654416	-0.000496167	0.0012977	-0.000408438	0.000908258	-0.00115358	0.00037342	-0.00127011	0.000822051	-0.000601249	0.00135563	-0.000542769	0.000916788	-0.00119113	0.000413807	-0.00119462
6.00871e-05	6.07236e-05	6.20666e-05	6.42035e-05	6.72855e-05	7.15557e-05	7.74012e-05	8.54522e-05	9.67817e-05	0.000113346	0.000139084	0.000183183	0.000273162	0.000548247	0.00103406	-0.00208246	0.00108116	-0.00332172	0.00235773	-0.0026072	0.00354369	-0.00216861	0.00301988	-0.00280215	0.00175119	-0.00273546	0.00143882	-0.00138108	0.00173198	-0.000495697	0.00123161	-0.000927001	0.000332889	-0.00131125	0.000423181	-0.000737432	0.00117541	-0.000316687	0.00115434	-0.000877354	0.000498973	-0.00136118	0.000541984	-0.000893232	0.00120883	-0.00043215	0.00121058	-0.00086503	0.000558639	-0.00130637
6.1656e-05	6.22989e-05	6.36623e-05	6.58345e-05	6.8968e-05	7.33079e-05	7.92438e-05	8.74088e-05	9.88775e-05	0.000115602	0.000141489	0.000185592	0.000274688	0.000537748	0.00107291	-0.00202803	0.00111223	-0.00334464	0.00225479	-0.00271421	0.00346244	-0.00212998	0.00313173	-0.00262988	0.00184488	-0.00274088	0.00128653	-0.00157034	0.00157994	-0.000494015	0.00137489	-0.000694636	0.000510154	-0.00127782	0.000269442	-0.000986905	0.000951709	-0.000370955	0.0012937	-0.000598366	0.000749456	-0.00126681	0.000402497	-0.00118058	0.000913294	-0.000550261	0.0013264	-0.000553757	0.000877119	-0.00114349
6.33076e-05	6.39568e-05	6.5341e-05	6.75492e-05	7.07354e-05	7.51465e-05	8.11747e-05	8.94553e-05	0.000101064	0.000117947	0.000143977	0.000188061	0.000276214	0.000527033	0.00111056	-0.00197336	0.00114852	-0.00335846	0.00216009	-0.00282376	0.00336442	-0.00211886	0.00322154	-0.00245834	0.00196856	-0.0026966	0.00117891	-0.00175018	0.00138846	-0.000568255	0.00144448	-0.00048955	0.000731805	-0.00114245	0.000225023	-0.0011831	0.000685955	-0.000552216	0.00128364	-0.000407877	0.00103179	-0.00102427	0.00045617	-0.00133636	0.000605645	-0.000833038	0.00120413	-0.00042527	0.00117866	-0.000806716
6.50482e-05	6.57035e-05	6.71088e-05	6.93539e-05	7.25939e-05	7.70777e-05	8.31998e-05	9.15976e-05	0.000103347	0.000120386	0.000146551	0.000190593	0.000277736	0.000516094	0.00114699	-0.00191868	0.00118967	-0.00336316	0.00207482	-0.00293328	0.00325237	-0.00213486	0.00328506	-0.0022963	0.00211281	-0.00260604	0.00112394	-0.00190145	0.00117973	-0.000706623	0.00143039	-0.000344537	0.000955628	-0.00093332	0.000297065	-0.00127842	0.000447629	-0.000805607	0.00112817	-0.00036637	0.0012431	-0.000726802	0.000676094	-0.00129284	0.000425945	-0.00113682	0.00090827	-0.000544607	0.00128561	-0.000501336
6.68849e-05	6.7546e-05	6.89727e-05	7.12553e-05	7.45503e-05	7.91083e-05	8.53258e-05	9.3842e-05	0.000105732	0.000122925	0.000149215	0.00019319	0.000279252	0.00050492	0.00118216	-0.00186418	0.00123532	-0.00335882	0.00199997	-0.00304027	0.00312936	-0.0021766	0.00331929	-0.0021519	0.00226707	-0.00247614	0.00112481	-0.00200822	0.000977604	-0.000889072	0.00133517	-0.000281969	0.0011397	-0.00069307	0.000466852	-0.00125045	0.000297921	-0.00105661	0.000876051	-0.000484027	0.00130744	-0.000487158	0.000968098	-0.00106996	0.000453049	-0.00130996	0.000592446	-0.000839882	0.0011358	-0.000410395
6.88252e-05	6.94919e-05	7.09402e-05	7.3261e-05	7.66121e-05	8.12456e-05	8.75598e-05	9.61953e-05	0.000108226	0.000125568	0.000151973	0.000195852	0.000280758	0.000493503	0.00121607	-0.00181007	0.00128506	-0.0033456	0.00193641	-0.00314232	0.00299876	-0.00224184	0.00332259	-0.00203221	0.00242029	-0.00231679	0.00117968	-0.00205943	0.000804805	-0.00109007	0.00117339	-0.000310279	0.00125004	-0.000469971	0.000694352	-0.00110692	0.000273801	-0.00123257	0.000605044	-0.000718144	0.0012024	-0.000394379	0.00121012	-0.000765252	0.000669178	-0.00126717	0.000418395	-0.00114382	0.000816773	-0.000583422
7.08778e-05	7.15496e-05	7.30195e-05	7.53793e-05	7.87873e-05	8.34975e-05	8.99096e-05	9.86651e-05	0.000110835	0.000128323	0.00015483	0.000198581	0.000282251	0.000481832	0.00124867	-0.00175653	0.00133846	-0.00332375	0.00188479	-0.00323716	0.00286408	-0.00232754	0.00329474	-0.00194288	0.00256168	-0.00213999	0.00128194	-0.00204991	0.000680297	-0.00128205	0.000969238	-0.000422787	0.00126669	-0.000308126	0.000927386	-0.00088339	0.000378688	-0.00128335	0.000397599	-0.00098809	0.000966207	-0.000480228	0.00130231	-0.000510404	0.000969594	-0.00103027	0.000471952	-0.00128691	0.000512805	-0.000908248
7.30519e-05	7.37283e-05	7.522e-05	7.76191e-05	8.1085e-05	8.58729e-05	9.23838e-05	0.000101259	0.000113567	0.000131195	0.000157789	0.000201378	0.000283728	0.000469894	0.00127995	-0.00170377	0.0013951	-0.00329363	0.00184558	-0.00332272	0.00272891	-0.00242999	0.00323694	-0.00188781	0.0026814	-0.00195892	0.00142088	-0.00198081	0.000617127	-0.00143906	0.000752856	-0.000599031	0.00118712	-0.000238654	0.00111334	-0.000634263	0.000582058	-0.00119523	0.00031541	-0.00120257	0.000683278	-0.000707949	0.00120733	-0.000413594	0.00121221	-0.000715932	0.000719664	-0.00119039	0.000396884	-0.00118178
7.53581e-05	7.60385e-05	7.75518e-05	7.99905e-05	8.3515e-05	8.83813e-05	9.49916e-05	0.000103987	0.00011643	0.000134191	0.000160856	0.000204245	0.000285182	0.000457676	0.00130988	-0.00165198	0.00145453	-0.00325566	0.00181908	-0.0033972	0.0025968	-0.00254493	0.0031517	-0.00186904	0.00277117	-0.00178694	0.00158269	-0.0018594	0.000620994	-0.00154018	0.000555755	-0.000808338	0.00102647	-0.000273619	0.00121078	-0.000419365	0.000827953	-0.000994328	0.000380751	-0.00129004	0.000453473	-0.000987273	0.000964638	-0.000512918	0.00128368	-0.000477156	0.00102787	-0.000908094	0.000530751	-0.00123514
7.78079e-05	7.84915e-05	8.00262e-05	8.25047e-05	8.60882e-05	9.10335e-05	9.77434e-05	0.000106858	0.000119433	0.000137318	0.000164035	0.000207181	0.000286608	0.000445165	0.00133844	-0.00160136	0.00151628	-0.00321036	0.00180537	-0.00345901	0.00247118	-0.00266776	0.00304276	-0.00188661	0.00282481	-0.00163654	0.00175171	-0.00169825	0.000689688	-0.00157219	0.000406153	-0.00101503	0.000814519	-0.000403868	0.00119847	-0.000289434	0.00105004	-0.000738539	0.00057019	-0.00122209	0.000356363	-0.00120957	0.000673318	-0.000760866	0.00115127	-0.000427851	0.00123343	-0.000595064	0.000830753	-0.00103615
8.04141e-05	8.10999e-05	8.26556e-05	8.51739e-05	8.88166e-05	9.38411e-05	0.00010065	0.000109882	0.000122585	0.000140584	0.000167331	0.000210188	0.000288	0.000432345	0.0013656	-0.00155208	0.00157988	-0.0031583	0.00180433	-0.00350692	0.00235524	-0.00279364	0.00291486	-0.00193858	0.00283858	-0.0015184	0.00191188	-0.00151385	0.000813456	-0.0015312	0.000324844	-0.00118439	0.000590017	-0.00060118	0.00107976	-0.000273997	0.00118919	-0.000500646	0.000822433	-0.00102228	0.000423203	-0.00128951	0.000450927	-0.00104613	0.000876848	-0.000587604	0.00122877	-0.000421118	0.00111828	-0.000707047
8.31913e-05	8.38781e-05	8.5454e-05	8.80118e-05	9.17136e-05	9.6817e-05	0.000103724	0.00011307	0.000125895	0.000143996	0.000170748	0.000213265	0.00028935	0.000419197	0.00139133	-0.00150434	0.00164485	-0.00310014	0.00181568	-0.00353999	0.00225187	-0.00291774	0.00277354	-0.00202122	0.00281141	-0.0014406	0.00204816	-0.00132488	0.000976245	-0.00142305	0.000322222	-0.00128835	0.000393501	-0.000824207	0.000881502	-0.000374532	0.00120889	-0.000347375	0.0010577	-0.000757616	0.000626472	-0.00119726	0.000385367	-0.00124277	0.000587022	-0.000873386	0.00101688	-0.000477527	0.00122445	-0.000447799
8.61553e-05	8.68417e-05	8.84369e-05	9.10336e-05	9.47938e-05	9.99752e-05	0.000106979	0.000116436	0.000129375	0.000147563	0.000174291	0.000216412	0.000290649	0.000405702	0.00141561	-0.00145831	0.00171072	-0.00303658	0.00183893	-0.00355762	0.00216357	-0.00303533	0.00262486	-0.00212917	0.0027449	-0.00140807	0.00214785	-0.00115029	0.00115765	-0.00126241	0.000396879	-0.00131003	0.00025985	-0.00102699	0.000647823	-0.000564488	0.00110454	-0.000320469	0.00120253	-0.000515751	0.000890453	-0.000969075	0.000499489	-0.00126509	0.000413833	-0.0011416	0.000708306	-0.000728012	0.00108771	-0.000413122
8.93242e-05	9.00084e-05	9.16215e-05	9.4256e-05	9.80735e-05	0.000103331	0.000110429	0.000119992	0.000133036	0.000151294	0.000177966	0.000219626	0.000291886	0.000391839	0.00143839	-0.00141418	0.00177699	-0.0029684	0.00187342	-0.00355957	0.00209237	-0.00314205	0.00247516	-0.00225579	0.00264323	-0.00142219	0.00220169	-0.0010073	0.00133537	-0.00107073	0.000535965	-0.00124644	0.000211985	-0.00116827	0.000430124	-0.000796065	0.00090425	-0.00042513	0.00121228	-0.000375667	0.00111882	-0.000692678	0.000742642	-0.00110429	0.000433726	-0.00125925	0.000462315	-0.00103035	0.000788059	-0.000618685
9.2718e-05	9.33979e-05	9.50272e-05	9.76978e-05	0.000101571	0.000106903	0.00011409	0.000123753	0.00013689	0.000155197	0.000181776	0.000222906	0.000293049	0.000377582	0.00145965	-0.00137212	0.00184317	-0.0028964	0.00191833	-0.00354593	0.00203982	-0.00323395	0.00233074	-0.00239354	0.00251282	-0.0014808	0.00220461	-0.00090972	0.00148779	-0.000873308	0.000717237	-0.0011087	0.000256821	-0.00121975	0.000275617	-0.00101203	0.000661036	-0.000629	0.00108453	-0.000381598	0.00122919	-0.000473081	0.00101225	-0.0008313	0.000632969	-0.00116894	0.000403629	-0.00121579	0.000498854	-0.000933377
9.63594e-05	9.70323e-05	9.86755e-05	0.00010138	0.000105306	0.000110709	0.00011798	0.000127733	0.000140949	0.000159282	0.000185724	0.000226247	0.000294121	0.000362903	0.00147935	-0.00133231	0.00190879	-0.00282142	0.00197269	-0.00351717	0.0020069	-0.00330771	0.00219758	-0.00253438	0.00236189	-0.00157836	0.0021562	-0.00086656	0.00159655	-0.000695939	0.000912457	-0.000920112	0.000384204	-0.00117168	0.000216937	-0.00115968	0.000438552	-0.000871854	0.000859288	-0.000528796	0.00118231	-0.000392343	0.00119628	-0.000564969	0.000915133	-0.000916101	0.000558088	-0.00118203	0.000385198	-0.00116121
0.000100274	0.000100937	0.00010259	0.000105326	0.000109301	0.000114769	0.000122119	0.000131952	0.000145229	0.000163558	0.000189815	0.000229644	0.000295086	0.000347769	0.00149746	-0.00129492	0.00197336	-0.00274436	0.00203537	-0.00347405	0.00199404	-0.00336072	0.00208111	-0.00267021	0.0021999	-0.00170644	0.00206061	-0.000881148	0.0016486	-0.00056148	0.00109165	-0.000712149	0.000568963	-0.00103453	0.000265085	-0.0012035	0.00029423	-0.00108311	0.000606135	-0.000765701	0.000995482	-0.000478535	0.00121898	-0.000419845	0.00114666	-0.000625409	0.000840452	-0.000948555	0.000508352	-0.00116182
0.00010449	0.000105138	0.000106799	0.000109561	0.000113581	0.000119108	0.000126525	0.000136425	0.000149742	0.000168033	0.000194049	0.000233088	0.000295922	0.000332144	0.00151391	-0.00126012	0.0020364	-0.00266611	0.00210515	-0.00341766	0.0020011	-0.00339117	0.00198593	-0.00279335	0.00203695	-0.00185437	0.00192618	-0.000950874	0.00163769	-0.000486878	0.00122757	-0.000519144	0.000775694	-0.000836721	0.000407247	-0.00113358	0.000264238	-0.00120208	0.000402456	-0.00101161	0.000735749	-0.000695667	0.0010714	-0.000456441	0.00121902	-0.000438703	0.00110002	-0.000644497	0.000791467	-0.000935492
0.000109039	0.000109669	0.000111331	0.000114114	0.000118172	0.00012375	0.000131224	0.000141172	0.000154504	0.000172716	0.000198427	0.000236567	0.000296601	0.000315983	0.00152868	-0.00122809	0.00209743	-0.00258759	0.00218069	-0.00334939	0.00202736	-0.00339811	0.00191563	-0.00289691	0.00188306	-0.00201014	0.00176461	-0.00106752	0.00156501	-0.000481001	0.00129967	-0.00037261	0.000965351	-0.000618628	0.000609896	-0.000967732	0.000354201	-0.00119517	0.000309485	-0.00118379	0.000495412	-0.000958168	0.000814215	-0.000655555	0.00109864	-0.000445183	0.00119969	-0.00043638	0.00106576	-0.000621409
0.000113958	0.000114563	0.000116221	0.000119018	0.000123105	0.000128722	0.000136237	0.000146212	0.000159527	0.000177614	0.000202945	0.000240066	0.000297091	0.000299234	0.00154168	-0.00119899	0.002156	-0.00250974	0.00226056	-0.00327087	0.00207156	-0.00338147	0.00187264	-0.00297518	0.00174755	-0.00216129	0.00158992	-0.00121818	0.00143895	-0.00054356	0.00129712	-0.000296063	0.00110243	-0.000424345	0.000826442	-0.000746838	0.00053805	-0.00106518	0.000353601	-0.001225	0.000358829	-0.00116413	0.000552201	-0.000927513	0.000841511	-0.000638227	0.00108711	-0.000436192	0.00116944	-0.000410972
0.000119286	0.000119859	0.000121505	0.000124307	0.000128411	0.000134053	0.00014159	0.000151566	0.000164826	0.000182732	0.000207597	0.000243564	0.000297351	0.000281838	0.00155286	-0.00117301	0.00221164	-0.00243347	0.00234329	-0.00318398	0.00213193	-0.00334208	0.00185813	-0.00302395	0.00163846	-0.00229587	0.00141711	-0.0013866	0.00127408	-0.000665243	0.00122026	-0.000301223	0.00116144	-0.000292728	0.00100768	-0.000524751	0.000765223	-0.000850116	0.000518568	-0.00112221	0.000372412	-0.0012344	0.000391009	-0.00115194	0.000566402	-0.000919673	0.000820965	-0.000640401	0.00104152	-0.000430244
0.000125069	0.000125601	0.000127225	0.000130019	0.000134127	0.000139775	0.00014731	0.000157254	0.000170412	0.000188069	0.000212371	0.00024703	0.000297331	0.000263719	0.00156214	-0.00115032	0.00226388	-0.00235973	0.00242733	-0.00309077	0.00220626	-0.00328159	0.00187196	-0.00304068	0.00156197	-0.00240341	0.00126088	-0.00155495	0.00108933	-0.00082905	0.00108047	-0.000386207	0.00113143	-0.000249612	0.00111273	-0.000355124	0.000974223	-0.000611979	0.000750967	-0.000910482	0.000528447	-0.00114261	0.000394008	-0.00123046	0.000399186	-0.00114898	0.000539283	-0.0009331	0.000756162	-0.000663528
0.000131355	0.000131835	0.000133424	0.000136196	0.000140288	0.00014592	0.000153422	0.000163292	0.000176292	0.000193623	0.000217245	0.000250425	0.000296966	0.000244789	0.0015694	-0.00113113	0.00231229	-0.00228944	0.00251112	-0.00299345	0.00229193	-0.00320248	0.0019127	-0.00302468	0.00152206	-0.00247565	0.00113425	-0.0017056	0.000905758	-0.00101262	0.000898304	-0.00053598	0.0010179	-0.00030273	0.00111797	-0.000278428	0.00110892	-0.000418832	0.000977046	-0.000660869	0.000768385	-0.000924751	0.000556823	-0.00112928	0.000414531	-0.00121269	0.000386854	-0.00115088	0.000478265	-0.000964385
0.000138199	0.000138613	0.00014015	0.00014288	0.000146934	0.000152518	0.000159948	0.000169694	0.000182469	0.000199378	0.000222189	0.000253694	0.000296173	0.000224936	0.00157455	-0.00111563	0.0023564	-0.0022235	0.00259309	-0.00289433	0.00238598	-0.0031079	0.00197768	-0.00297709	0.00152025	-0.00250719	0.00104744	-0.001823	0.000744043	-0.00119125	0.000700411	-0.000724984	0.000841556	-0.000440338	0.00102214	-0.000312293	0.00113326	-0.000325316	0.00112566	-0.000456438	0.00100421	-0.000664786	0.000809763	-0.000893327	0.000601811	-0.0010799	0.000439801	-0.0011732	0.000366859	-0.00114647
0.000145656	0.000145987	0.000147453	0.000150116	0.000154099	0.000159598	0.000166908	0.000176467	0.000188933	0.000205309	0.000227153	0.00025676	0.000294844	0.000204019	0.00157741	-0.00110408	0.00239574	-0.00216283	0.00267166	-0.00279581	0.00248523	-0.00300159	0.00206313	-0.00290088	0.00155551	-0.00249592	0.00100695	-0.00189525	0.00062205	-0.00134122	0.00051546	-0.000921477	0.000634408	-0.000633781	0.000846368	-0.000447469	0.00104059	-0.000357181	0.00115017	-0.000364585	0.00115011	-0.000462158	0.00104687	-0.000625939	0.000870794	-0.000816727	0.000666587	-0.0009883	0.000482797	-0.00109793
0.000153784	0.00015401	0.000155376	0.00015794	0.000161814	0.000167179	0.000174307	0.000183601	0.000195657	0.000211365	0.00023206	0.000259516	0.000292834	0.000181859	0.0015778	-0.00109672	0.00242985	-0.00210834	0.00274526	-0.0027003	0.00258629	-0.00288779	0.00216432	-0.0028006	0.00162433	-0.0024431	0.00101504	-0.00191528	0.00055275	-0.00144288	0.000369864	-0.00109286	0.000433754	-0.000843465	0.000629253	-0.000650325	0.000855113	-0.000504211	0.00104263	-0.000414783	0.00115308	-0.000393639	0.00116951	-0.000443397	0.00109411	-0.000552947	0.000945359	-0.000698756	0.000754271	-0.000849183
0.000162631	0.000162725	0.000163959	0.000166382	0.000170096	0.000175264	0.000182133	0.000191065	0.000202585	0.000217464	0.000236796	0.000261808	0.00028995	0.000158218	0.00157547	-0.0010939	0.00245818	-0.00206092	0.00281233	-0.00261024	0.00268568	-0.00277105	0.00227577	-0.00268224	0.00172092	-0.00235335	0.00106945	-0.00188162	0.000542716	-0.00148333	0.000283845	-0.0012111	0.00027527	-0.00102698	0.00041815	-0.000871242	0.000625184	-0.000723487	0.000835838	-0.000589147	0.00101152	-0.000484199	0.00112655	-0.000424215	0.00116651	-0.000417729	0.00112812	-0.000464064	0.00101962	-0.000553125
0.000172232	0.000172157	0.000173215	0.000175444	0.000178932	0.000183823	0.000190335	0.000198782	0.000209614	0.000223468	0.000241183	0.000263415	0.000285917	0.000132778	0.00157008	-0.00109601	0.00248018	-0.00202153	0.00287133	-0.00252805	0.00277988	-0.00265613	0.00239147	-0.00255283	0.00183764	-0.00223421	0.00116371	-0.00179848	0.000591365	-0.00145805	0.000268444	-0.00125741	0.00018643	-0.00114776	0.000258525	-0.00105682	0.000410351	-0.000951974	0.000592842	-0.000828822	0.000775341	-0.00069794	0.000934838	-0.000575311	0.00105336	-0.000476205	0.00111792	-0.000412452	0.00112191	-0.000390601
0.000182579	0.00018229	0.000183113	0.000185078	0.000188255	0.000192767	0.000198795	0.000206603	0.000216557	0.00022915	0.000244946	0.000264006	0.000280348	0.000105093	0.00156116	-0.00110358	0.00249515	-0.00199117	0.00292067	-0.00245613	0.00286537	-0.0025479	0.00250509	-0.00242021	0.00196536	-0.00209568	0.00128758	-0.00167539	0.000691021	-0.00137151	0.000323887	-0.0012253	0.000181474	-0.00118246	0.000183821	-0.00116292	0.000265473	-0.00112477	0.000387148	-0.00105396	0.000527629	-0.000952388	0.000671654	-0.000829647	0.000806077	-0.000698046	0.000918854	-0.000570635	0.000999983	-0.000459568
0.000193578	0.000193013	0.000193528	0.000195136	0.000197891	0.000201888	0.000207272	0.000214247	0.000223086	0.000234125	0.000247642	0.000263073	0.000272665	7.45194e-05	0.00154803	-0.00111734	0.00250223	-0.00197101	0.00295871	-0.00239691	0.00293865	-0.00245119	0.00261016	-0.00229258	0.00209405	-0.00194947	0.001428	-0.00152623	0.000827773	-0.0012366	0.000439535	-0.00112169	0.000258787	-0.00112573	0.000208023	-0.00116537	0.000226179	-0.00119378	0.000279823	-0.00119056	0.000354618	-0.00115053	0.000442574	-0.00107612	0.00053746	-0.00097324	0.000633009	-0.000850021	0.000723116	-0.000715914
0.000204955	0.000204035	0.00020414	0.000205269	0.000207455	0.000210763	0.000215294	0.000221187	0.000228613	0.000237741	0.000248541	0.000259806	0.000261972	4.00866e-05	0.00152969	-0.00113835	0.00250025	-0.00196244	0.00298357	-0.00235293	0.00299619	-0.00237084	0.00270024	-0.00217828	0.00221325	-0.00180826	0.00157004	-0.00136796	0.000982986	-0.00107305	0.000595381	-0.000965821	0.000401145	-0.000991295	0.000322523	-0.00106592	0.000299441	-0.00114153	0.000300546	-0.00119522	0.000314659	-0.00121821	0.000337894	-0.0012085	0.000368823	-0.00116697	0.000406361	-0.00109656	0.000449559	-0.00100174
0.000216055	0.000214672	0.000214231	0.000214717	0.000216138	0.000218526	0.000221931	0.000226421	0.000232059	0.00023883	0.000246383	0.000252843	0.000246805	2.37068e-07	0.00150455	-0.00116826	0.00248746	-0.00196742	0.00299297	-0.00232708	0.00303426	-0.00231176	0.0027689	-0.00208562	0.00231248	-0.00168505	0.00169801	-0.00121914	0.00113522	-0.000905057	0.000764784	-0.000786304	0.000578678	-0.000809386	0.000497877	-0.000891877	0.000461617	-0.000986265	0.000438335	-0.00106968	0.000417242	-0.0011327	0.000395494	-0.001172	0.00037336	-0.00118646	0.000352081	-0.00117641	0.000333581	-0.00114326
0.000225371	0.000223372	0.0002222	0.000221819	0.000222211	0.000223369	0.00022529	0.000227962	0.000231328	0.000235183	0.000238838	0.000239728	0.000224584	-4.77194e-05	0.00146984	-0.00120988	0.00246099	-0.00198896	0.00298361	-0.00232309	0.00304841	-0.00227936	0.00280942	-0.00202296	0.0023813	-0.00159269	0.00179622	-0.00109862	0.00126215	-0.000758643	0.000917857	-0.000616911	0.000753821	-0.0006211	0.000689864	-0.000689967	0.000664271	-0.000777116	0.000644589	-0.000860601	0.000619306	-0.000931684	0.000585067	-0.000987462	0.000541906	-0.00102691	0.000491148	-0.00105015	0.000435151	-0.00105796
0.000229304	0.000226477	0.000224312	0.000222755	0.000221755	0.000221265	0.000221222	0.000221529	0.000222002	0.000222232	0.000221181	0.000215581	0.000190275	-0.000108951	0.00142033	-0.00126848	0.00241553	-0.00203245	0.00294991	-0.00234684	0.00303228	-0.00228071	0.00281372	-0.0019997	0.00240863	-0.00154434	0.001849	-0.001025	0.00134177	-0.00065964	0.00102451	-0.00049238	0.000886833	-0.000471466	0.000847963	-0.000516316	0.000845676	-0.000581279	0.000846911	-0.000645133	0.000839522	-0.000699848	0.00081951	-0.000743205	0.000786279	-0.00077481	0.000740572	-0.000795346	0.000684238	-0.000806085
0.000218281	0.000214312	0.00021078	0.000207606	0.000204709	0.000201996	0.000199342	0.000196558	0.000193326	0.000189029	0.000182269	0.000169061	0.000132354	-0.000195132	0.00134427	-0.00135584	0.00233929	-0.00210969	0.00288007	-0.00241027	0.0029737	-0.00232837	0.00276865	-0.00202982	0.00237937	-0.00155653	0.00183802	-0.00101882	0.00135092	-0.000634331	0.00105485	-0.000446734	0.000939027	-0.000404375	0.000922532	-0.00042685	0.000943103	-0.000468771	0.000967544	-0.00050917	0.000983529	-0.000540289	0.00098683	-0.000560197	0.00097658	-0.000568809	0.000953227	-0.000567138	0.000918298	-0.000556798
0.00015944	0.000153852	0.000148396	0.000142972	0.000137465	0.000131736	0.000125593	0.000118757	0.000110772	0.000100808	8.71021e-05	6.49545e-05	1.54193e-05	-0.000341802	0.00120609	-0.0015075	0.00219685	-0.00225594	0.00273897	-0.00254831	0.00283788	-0.00245707	0.00263948	-0.0021482	0.00225834	-0.00166494	0.00172689	-0.00111746	0.00125093	-0.000722997	0.000966611	-0.000524639	0.000862891	-0.000470664	0.000858886	-0.00048065	0.000892488	-0.000509252	0.000930589	-0.000535515	0.000960935	-0.000551686	0.000979341	-0.000555844	0.000984963	-0.000547909	0.000978259	-0.000528913	0.00096075	-0.000500496
-0.000222114	-0.00022997	-0.000238074	-0.000246547	-0.000255533	-0.000265217	-0.000275852	-0.000287808	-0.000301675	-0.000318493	-0.00034038	-0.000372744	-0.000436407	-0.000824611	0.000730526	-0.00199821	0.00171411	-0.00274452	0.0022542	-0.00303239	0.00235444	-0.00293606	0.00215812	-0.00262171	0.00177988	-0.00213401	0.00125234	-0.00158303	0.000780758	-0.00118567	0.000500648	-0.000984468	0.000400662	-0.000927666	0.000399917	-0.000934834	0.000436439	-0.000960677	0.000477203	-0.000984252	0.000510024	-0.000997803	0.000530779	-0.000999397	0.000538668	-0.000988932	0.000534192	-0.00096742	0.000518913	-0.000936477
-0.000195329	-0.000201615	-0.000208442	-0.000215943	-0.000224289	-0.000233699	-0.000244482	-0.000257089	-0.00027223	-0.00029114	-0.00031628	-0.00035374	-0.000426176	-0.000839676	0.000728729	-0.00200921	0.00171778	-0.00274049	0.00226925	-0.00301015	0.00238489	-0.00289438	0.00220521	-0.00255975	0.00184481	-0.00205244	0.00133639	-0.00148254	0.000884587	-0.00106676	0.000624169	-0.000847179	0.00054342	-0.000772064	0.000561367	-0.000761047	0.000616097	-0.000768952	0.000674592	-0.000774906	0.000724682	-0.000771207	0.000762245	-0.000755967	0.000786474	-0.00072911	0.000797864	-0.000691677	0.000797971	-0.000645304
-0.000200856	-0.000206057	-0.000212008	-0.000218852	-0.000226776	-0.000236031	-0.000246972	-0.00026012	-0.000276296	-0.000296915	-0.000324754	-0.000366561	-0.000446778	-0.000884212	0.000699238	-0.00204616	0.00169802	-0.00275781	0.00226599	-0.00300395	0.00240261	-0.00286303	0.00224529	-0.0025024	0.00190828	-0.00197006	0.00142403	-0.00137645	0.000996287	-0.000938357	0.00075886	-0.000697636	0.000699425	-0.000602816	0.000736701	-0.000573775	0.000808642	-0.000565623	0.000882075	-0.00055771	0.000944698	-0.000542519	0.000992272	-0.000518311	0.00102389	-0.000485126	0.00103995	-0.000444095	0.00104197	-0.000396921
-0.000198593	-0.000203042	-0.000208389	-0.000214783	-0.000222427	-0.000231597	-0.000242686	-0.000256278	-0.000273292	-0.000295306	-0.000325396	-0.00037093	-0.000458087	-0.000918254	0.000681889	-0.00206938	0.00169437	-0.0027572	0.00228338	-0.00297527	0.00244545	-0.00280501	0.00231425	-0.00241515	0.00200307	-0.00185613	0.00154359	-0.00123918	0.00113823	-0.00078167	0.000919472	-0.000525539	0.000874089	-0.000419821	0.000920287	-0.000384785	0.000995781	-0.000375877	0.00106723	-0.000372631	0.00112228	-0.000367579	0.00115677	-0.000358904	0.00116995	-0.000346443	0.00116251	-0.00033102	0.00113633	-0.000313922
-0.000192217	-0.000196115	-0.000201015	-0.00020707	-0.000214495	-0.000223586	-0.00023477	-0.000248684	-0.000266335	-0.000289449	-0.000321378	-0.000370078	-0.000463406	-0.000945183	0.000673253	-0.00208235	0.00170324	-0.00274243	0.00231732	-0.00292873	0.0025081	-0.00272661	0.00240454	-0.00230712	0.00211816	-0.0017239	0.0016792	-0.00108958	0.00128831	-0.000622423	0.0010764	-0.000364613	0.00102938	-0.000265551	0.00106515	-0.000245529	0.00112168	-0.000259741	0.00116612	-0.000287106	0.001187	-0.00031922	0.00118125	-0.000353066	0.00114948	-0.000387041	0.00109394	-0.000420363	0.0010182	-0.00045259
-0.000184068	-0.000187544	-0.000192092	-0.00019787	-0.0002051	-0.000214096	-0.000225313	-0.000239434	-0.000257542	-0.000281499	-0.000314907	-0.000366281	-0.000465094	-0.000967442	0.000670827	-0.00208766	0.00172188	-0.0027165	0.0023644	-0.00286834	0.00258567	-0.00263384	0.00250871	-0.00218751	0.00224233	-0.00158694	0.00181474	-0.000946518	0.00142473	-0.00048535	0.001202	-0.000245286	0.00113235	-0.000175092	0.00113459	-0.00019369	0.00114847	-0.000254328	0.00114346	-0.000333417	0.00111088	-0.000419645	0.00105077	-0.000506852	0.00096694	-0.000590234	0.00086484	-0.000665929	0.000751008	-0.000730708
-0.000175343	-0.000178485	-0.000182745	-0.000188282	-0.000195327	-0.000204206	-0.000215398	-0.000229626	-0.000248039	-0.000272619	-0.000307202	-0.000360823	-0.000464514	-0.000986479	0.000673099	-0.00208693	0.00174853	-0.00268148	0.00242207	-0.00279737	0.00267394	-0.00253215	0.0026198	-0.002065	0.00236493	-0.00145797	0.00193533	-0.000826964	0.00152861	-0.000390937	0.00127464	-0.000189706	0.0011611	-0.000169143	0.00111018	-0.000244191	0.00106607	-0.000363447	0.00100322	-0.000498276	0.000918086	-0.000632359	0.00081558	-0.000754981	0.000703752	-0.0008576	0.000591252	-0.000933767	0.000486571	-0.000979033
-0.000166644	-0.000169513	-0.000173528	-0.000178849	-0.000185712	-0.000194454	-0.000205573	-0.000219825	-0.000238418	-0.00026344	-0.00029894	-0.000354443	-0.000462474	-0.00100318	0.000679129	-0.00208119	0.00178194	-0.00263896	0.00248822	-0.00271869	0.00276904	-0.00242668	0.00273125	-0.00194777	0.00247612	-0.00134839	0.00202821	-0.000744693	0.00158572	-0.000353187	0.00128144	-0.000208568	0.0011083	-0.000250357	0.000995322	-0.000386154	0.000894225	-0.000557145	0.000786736	-0.000727946	0.000675473	-0.000876937	0.000569724	-0.000990182	0.000479581	-0.0010584	0.000413129	-0.00107707	0.000375666	-0.00104618
-0.000158267	-0.000160908	-0.000164709	-0.000169832	-0.000176515	-0.000185102	-0.000196109	-0.000210319	-0.00022899	-0.000254305	-0.000290506	-0.000347576	-0.000459473	-0.00101811	0.000688295	-0.00207119	0.0018212	-0.00259022	0.00256098	-0.00263495	0.00286729	-0.0023223	0.00283687	-0.00184329	0.00256731	-0.00126766	0.00208358	-0.000709141	0.00158782	-0.000378044	0.0012199	-0.000299649	0.00098223	-0.000403145	0.000814126	-0.000585923	0.000676908	-0.000780717	0.000559486	-0.000946626	0.000468209	-0.00106036	0.000411972	-0.00111056	0.000396248	-0.00109455	0.000420769	-0.00101769	0.000479745	-0.000891954
-0.000150347	-0.000152795	-0.000156408	-0.000161345	-0.000167848	-0.000176269	-0.000187133	-0.000201248	-0.000219915	-0.000245401	-0.000282122	-0.000340488	-0.000455831	-0.00103164	0.000700168	-0.00205745	0.00186554	-0.00253641	0.00263863	-0.00254869	0.00296517	-0.00222357	0.00293104	-0.00175804	0.0026315	-0.00122269	0.00209537	-0.000724596	0.00153354	-0.000462792	0.00109809	-0.000448383	0.000804986	-0.000597063	0.000605814	-0.000795493	0.000470408	-0.000970654	0.000390518	-0.00108202	0.000368969	-0.001113	0.000405102	-0.00106436	0.000490217	-0.000949135	0.000607531	-0.000789374	0.000735108	-0.000611982
-0.000142937	-0.000145219	-0.000148661	-0.000153424	-0.00015975	-0.000167994	-0.000178693	-0.000192672	-0.000211271	-0.000236826	-0.000273916	-0.000333345	-0.00045176	-0.00104405	0.000714439	-0.00204041	0.0019143	-0.0024786	0.00271949	-0.00246236	0.00305937	-0.00213472	0.00300885	-0.00169729	0.00266368	-0.00121744	0.00206163	-0.000789858	0.00142837	-0.000596528	0.000933278	-0.000630405	0.000608329	-0.000793134	0.000415828	-0.000964336	0.000328295	-0.00107301	0.000330916	-0.00108958	0.000411778	-0.00101538	0.000550082	-0.000872596	0.000715653	-0.000694706	0.000873391	-0.000518971	0.000990206	-0.000378773
-0.000136043	-0.00013818	-0.000141468	-0.000146066	-0.000152216	-0.000160278	-0.000170795	-0.000184608	-0.000203085	-0.000228629	-0.00026596	-0.000326251	-0.000447403	-0.00105552	0.000730876	-0.00202042	0.00196691	-0.00241778	0.00280198	-0.00237829	0.00314679	-0.00205947	0.00306627	-0.00166479	0.00266113	-0.00125265	0.0019847	-0.000898432	0.00128396	-0.000761684	0.000749325	-0.000815689	0.000427725	-0.000951853	0.000285626	-0.00105179	0.00028716	-0.00105895	0.000397911	-0.000967432	0.000579798	-0.000805715	0.000785718	-0.000619801	0.000965823	-0.000457386	0.00107735	-0.000356229	0.00109414	-0.000335612
-0.000129648	-0.000131657	-0.000134803	-0.000139245	-0.000145223	-0.000153101	-0.000163424	-0.000177045	-0.00019536	-0.000220826	-0.000258292	-0.00031927	-0.000442862	-0.0010662	0.000749299	-0.00199776	0.00202282	-0.00235494	0.00288454	-0.00229869	0.0032246	-0.00200098	0.00310028	-0.00166269	0.0026235	-0.00132584	0.00187092	-0.00103924	0.0011167	-0.000936425	0.000573043	-0.000973602	0.000295752	-0.00104126	0.000243391	-0.00103697	0.000356895	-0.000933051	0.000569539	-0.000756977	0.000811408	-0.000565121	0.00101383	-0.000417003	0.00112281	-0.000354544	0.00111118	-0.000391008	0.000984674	-0.000508569
-0.000123724	-0.000125618	-0.000128634	-0.000132927	-0.000138738	-0.000146429	-0.000156551	-0.000169964	-0.000188085	-0.000213419	-0.000250929	-0.000312444	-0.000438207	-0.0010762	0.000769562	-0.00197272	0.00208151	-0.00229101	0.00296567	-0.00222564	0.00329035	-0.00196174	0.00310903	-0.00169137	0.00255284	-0.00143151	0.00173003	-0.00119782	0.000945772	-0.00109758	0.000430166	-0.00107803	0.000236068	-0.00104348	0.000297732	-0.000923898	0.000518076	-0.000731944	0.000791475	-0.000529021	0.00102234	-0.000386441	0.00113956	-0.00035312	0.00111235	-0.00043688	0.000955952	-0.000603701	0.000724374	-0.000790653
-0.000118236	-0.000120029	-0.000122924	-0.000127076	-0.000132724	-0.000140229	-0.000150144	-0.000163337	-0.00018124	-0.000206398	-0.000243876	-0.000305797	-0.000433489	-0.00108559	0.000791548	-0.00194554	0.00214247	-0.00222691	0.00304395	-0.00216101	0.00334196	-0.00194349	0.00309187	-0.00174948	0.00245348	-0.0015616	0.00157429	-0.00135779	0.000790827	-0.00122376	0.000341479	-0.00111174	0.000259031	-0.000958331	0.000435759	-0.0007405	0.000727115	-0.000513818	0.00099391	-0.000360105	0.00113594	-0.000338555	0.00111036	-0.000456092	0.000938371	-0.000663472	0.000691852	-0.000876212	0.000463971	-0.00100777
-0.000113152	-0.000114852	-0.000117635	-0.000121652	-0.000127142	-0.000134463	-0.00014417	-0.000157134	-0.000174799	-0.000199746	-0.000237131	-0.000299343	-0.000428745	-0.00109444	0.000815157	-0.00191644	0.00220522	-0.00216356	0.00311803	-0.00210648	0.0033778	-0.00194718	0.00304936	-0.00183401	0.00233166	-0.00170613	0.00141735	-0.00150262	0.000669697	-0.00129821	0.000319707	-0.00106927	0.000359778	-0.000803397	0.000625961	-0.000531795	0.000927826	-0.000341674	0.00111322	-0.00030692	0.00111066	-0.000439928	0.00093744	-0.000680707	0.000681046	-0.000922078	0.000456102	-0.00105737	0.000354271	-0.00102586
-0.000108436	-0.000110052	-0.00011273	-0.00011662	-0.000121956	-0.000129097	-0.000138596	-0.000151325	-0.000168739	-0.000193447	-0.000230684	-0.000293087	-0.000424003	-0.00110282	0.000840302	-0.00188565	0.00226927	-0.00210181	0.00318666	-0.0020635	0.00339673	-0.00197292	0.00298328	-0.00194048	0.00219517	-0.00185397	0.00127303	-0.00161733	0.000596256	-0.00131106	0.000367595	-0.000957838	0.000519119	-0.000610441	0.000825233	-0.000348937	0.00106631	-0.000265224	0.00111171	-0.000387369	0.00095495	-0.00065154	0.000691218	-0.000928445	0.000459445	-0.00108464	0.000371127	-0.00104661	0.000458095	-0.000833377
-0.000104057	-0.000105597	-0.000108177	-0.000111945	-0.000117133	-0.000124097	-0.000133388	-0.00014588	-0.000163034	-0.00018748	-0.000224526	-0.000287033	-0.000419283	-0.00111076	0.000866909	-0.00185338	0.00233415	-0.00204252	0.00324868	-0.00203323	0.00339813	-0.00202003	0.00289649	-0.00206315	0.00205281	-0.0019937	0.00115404	-0.00169003	0.000578784	-0.00126065	0.000477496	-0.00079616	0.000707073	-0.000418952	0.000988493	-0.000236737	0.00110526	-0.00030661	0.000989309	-0.000574587	0.00072423	-0.000891915	0.000472299	-0.00109064	0.000376056	-0.00107059	0.000480466	-0.000849572	0.000713598	-0.000548355
-9.99852e-05	-0.000101455	-0.000103944	-0.000107596	-0.000112641	-0.000119433	-0.000128519	-0.000140772	-0.000157658	-0.000181826	-0.000218643	-0.000281178	-0.000414599	-0.0011183	0.00089491	-0.00181983	0.0023994	-0.00198648	0.00330306	-0.00201657	0.0033819	-0.00208701	0.00279286	-0.00219541	0.0019138	-0.00211454	0.00107085	-0.00171317	0.000618978	-0.00115375	0.000632503	-0.000611321	0.000888396	-0.000268107	0.00107875	-0.000222744	0.00103385	-0.000454035	0.000783607	-0.000805937	0.00050095	-0.00106848	0.000370146	-0.0010961	0.000469037	-0.000886667	0.00072596	-0.000575062	0.000970377	-0.000345807
-9.61937e-05	-9.7599e-05	-0.000100002	-0.000103543	-0.000108451	-0.000115075	-0.000123959	-0.000135975	-0.000152589	-0.000176465	-0.000213022	-0.000275519	-0.000409963	-0.00112547	0.000924243	-0.00178521	0.00246456	-0.00193445	0.00334891	-0.0020141	0.00334847	-0.00217163	0.00267703	-0.00233006	0.00178719	-0.00220713	0.00103074	-0.00168436	0.000711746	-0.00100468	0.000808965	-0.00043428	0.00102909	-0.000188801	0.00107535	-0.000310515	0.00087061	-0.000665145	0.000558164	-0.00100396	0.000364977	-0.00111317	0.000426283	-0.000942288	0.000694409	-0.000623654	0.000978167	-0.000374812	0.0010773	-0.000350025
-9.26577e-05	-9.40036e-05	-9.63251e-05	-9.97617e-05	-0.000104537	-0.000110998	-0.000119684	-0.000131465	-0.000147805	-0.000171379	-0.000207651	-0.000270051	-0.000405383	-0.00113231	0.000954853	-0.00174972	0.00252919	-0.00188716	0.00338547	-0.0020261	0.00329878	-0.002271	0.00255423	-0.00245978	0.00168125	-0.00226431	0.00103713	-0.00160658	0.000845792	-0.000833406	0.000980025	-0.00029471	0.00110267	-0.000197348	0.000978635	-0.000478733	0.000658539	-0.0008792	0.000382777	-0.00110229	0.000364879	-0.00100869	0.000617185	-0.000696526	0.000946493	-0.000411516	0.0011041	-0.000359522	0.000970802	-0.000558036
-8.93549e-05	-9.06458e-05	-9.28909e-05	-9.62272e-05	-0.000100875	-0.000107178	-0.000115671	-0.000127219	-0.000143286	-0.00016655	-0.000202516	-0.000264767	-0.000400864	-0.00113883	0.000986687	-0.00171355	0.00259284	-0.00184526	0.00341217	-0.00205253	0.00323426	-0.0023817	0.00243006	-0.00257752	0.00160291	-0.00228167	0.00108926	-0.0014879	0.00100494	-0.000662882	0.00111963	-0.000216045	0.0010951	-0.000292142	0.000809851	-0.000686386	0.000453701	-0.00103454	0.000311779	-0.00106791	0.000500425	-0.000795198	0.000863885	-0.000466522	0.00110711	-0.000355169	0.00103691	-0.000537512	0.000712119	-0.00084133
-8.62652e-05	-8.7505e-05	-8.96779e-05	-9.29186e-05	-9.74444e-05	-0.000103594	-0.000111899	-0.000123218	-0.000139011	-0.000161962	-0.000197604	-0.000259663	-0.000396411	-0.00114505	0.0010197	-0.0016769	0.0026551	-0.00180936	0.00342856	-0.00209303	0.00315678	-0.00249987	0.00231018	-0.00267686	0.00155732	-0.00225789	0.00118225	-0.00134068	0.00117005	-0.000515993	0.00120643	-0.00021156	0.00100737	-0.000453959	0.000606449	-0.000882758	0.000310346	-0.00108636	0.00036711	-0.000912264	0.000722599	-0.000554926	0.00106439	-0.000353214	0.00110064	-0.000482538	0.000810954	-0.000810003	0.00045162	-0.00102487
-8.33703e-05	-8.45625e-05	-8.66673e-05	-8.98168e-05	-9.42251e-05	-0.000100227	-0.000108349	-0.000119443	-0.000134965	-0.000157599	-0.000192904	-0.000254731	-0.000392026	-0.00115099	0.00105383	-0.00163997	0.00271555	-0.00177999	0.00343439	-0.00214693	0.00306862	-0.00262136	0.00220013	-0.00275238	0.0015475	-0.00219483	0.00130757	-0.00118025	0.00132125	-0.000412499	0.00122699	-0.000282142	0.000855352	-0.00064985	0.000413724	-0.00101981	0.000266488	-0.0010196	0.000531441	-0.00068746	0.000951159	-0.000380565	0.00113563	-0.000406483	0.000929414	-0.000730625	0.000543967	-0.0010257	0.000341004	-0.000994888
-8.06538e-05	-8.18017e-05	-8.38419e-05	-8.69044e-05	-9.12e-05	-9.70591e-05	-0.000105003	-0.000115877	-0.000131131	-0.000153447	-0.000188403	-0.000249964	-0.000387712	-0.00115667	0.00108905	-0.00160294	0.0027738	-0.00175764	0.00342958	-0.00221328	0.00297235	-0.00274192	0.002105	-0.00279999	0.00157411	-0.00209747	0.0014537	-0.00102336	0.0014403	-0.000366392	0.00117782	-0.000416107	0.00066691	-0.000839835	0.000274696	-0.00106391	0.000333765	-0.000853406	0.000753482	-0.000468927	0.00110345	-0.000339564	0.00104766	-0.000603181	0.000672683	-0.00097654	0.00037546	-0.00106455	0.000444566	-0.00076907
-7.81011e-05	-7.92074e-05	-8.11866e-05	-8.4166e-05	-8.83533e-05	-9.40745e-05	-0.000101845	-0.000112504	-0.000127493	-0.000149491	-0.00018409	-0.000245356	-0.000383469	-0.0011621	0.00112531	-0.00156601	0.00282948	-0.00174269	0.0034142	-0.00229084	0.00287085	-0.00285728	0.00202925	-0.00281713	0.00163545	-0.00197343	0.00160728	-0.000886462	0.00151274	-0.000384006	0.00106593	-0.000591131	0.00047674	-0.000985044	0.000220475	-0.00100411	0.000494279	-0.000635649	0.000963876	-0.000330158	0.00112415	-0.000448075	0.000836155	-0.000857136	0.000449857	-0.00109823	0.000393595	-0.000904384	0.000701397	-0.000485952
-7.56988e-05	-7.67662e-05	-7.86874e-05	-8.15875e-05	-8.56707e-05	-9.12589e-05	-9.88615e-05	-0.000109311	-0.00012404	-0.000145721	-0.000179956	-0.000240901	-0.000379299	-0.0011673	0.00116257	-0.00152937	0.00288223	-0.00173546	0.00338853	-0.00237814	0.00276712	-0.00296339	0.00197649	-0.00280293	0.0017275	-0.00183248	0.00175423	-0.000783939	0.00152963	-0.000463149	0.000907789	-0.000777949	0.00031998	-0.00105566	0.000263256	-0.000854895	0.000705278	-0.000429217	0.00109675	-0.000318065	0.00100528	-0.000664594	0.000587818	-0.00105683	0.000364834	-0.00103495	0.00058881	-0.000633451	0.000960741	-0.000319761
-7.34349e-05	-7.44657e-05	-7.63318e-05	-7.91561e-05	-8.31395e-05	-8.85994e-05	-9.60393e-05	-0.000106284	-0.000120757	-0.000142124	-0.000175991	-0.000236592	-0.0003752	-0.00117227	0.00120078	-0.00149321	0.00293171	-0.0017362	0.00335299	-0.00247349	0.0026643	-0.00305649	0.0019493	-0.00275826	0.00184424	-0.00168573	0.00188103	-0.000726665	0.00148861	-0.000593374	0.000726895	-0.000945226	0.000225693	-0.00103704	0.000393533	-0.00065268	0.000910459	-0.000293917	0.00111026	-0.000437159	0.000789183	-0.00090581	0.000404837	-0.00111429	0.000457437	-0.000817523	0.000858568	-0.000401734	0.00107001	-0.000373044
-7.12985e-05	-7.22949e-05	-7.41087e-05	-7.68605e-05	-8.07481e-05	-8.60842e-05	-9.33665e-05	-0.000103412	-0.000117634	-0.000138689	-0.000172184	-0.000232422	-0.000371174	-0.00117703	0.00123992	-0.00145772	0.0029776	-0.00174506	0.00330819	-0.002575	0.00256548	-0.00313332	0.00194913	-0.00268569	0.00197796	-0.00154481	0.00197599	-0.000720833	0.00139422	-0.000757339	0.000550278	-0.0010648	0.000211458	-0.000932749	0.000582147	-0.000447008	0.00105491	-0.000269212	0.000999676	-0.000647903	0.000553452	-0.00107863	0.000362787	-0.00100385	0.000684616	-0.000553362	0.0010609	-0.000337923	0.000964158	-0.000613178
-6.92798e-05	-7.02438e-05	-7.20079e-05	-7.46903e-05	-7.84858e-05	-8.37027e-05	-9.08324e-05	-0.000100683	-0.00011466	-0.000135406	-0.000168529	-0.000228387	-0.000367219	-0.00118159	0.00127993	-0.00142307	0.00301963	-0.00176211	0.00325488	-0.00268067	0.00247369	-0.00319118	0.00197621	-0.00258938	0.00211986	-0.00142094	0.00203025	-0.000767294	0.00125737	-0.00093311	0.000404442	-0.0011164	0.000280064	-0.000763923	0.000786754	-0.000288461	0.00109973	-0.000362753	0.000799047	-0.000879824	0.00038307	-0.00111607	0.000479371	-0.00077359	0.000940274	-0.000373453	0.00108884	-0.000477886	0.000704066	-0.000892056
-6.737e-05	-6.83033e-05	-7.002e-05	-7.26362e-05	-7.63431e-05	-8.1445e-05	-8.8427e-05	-9.80895e-05	-0.000111826	-0.000132268	-0.000165016	-0.00022448	-0.000363335	-0.00118595	0.00132077	-0.00138946	0.00305752	-0.00178735	0.00319394	-0.00278839	0.0023918	-0.00322809	0.00202953	-0.00247481	0.00226053	-0.00132407	0.00203864	-0.000861451	0.0010941	-0.00109708	0.000311385	-0.0010911	0.000418926	-0.000565002	0.000961262	-0.000216272	0.00103248	-0.000548043	0.000570686	-0.00105507	0.000339788	-0.00100326	0.000706894	-0.000524546	0.00110463	-0.00036748	0.000926742	-0.000744406	0.000441347	-0.00103711
-6.55609e-05	-6.64653e-05	-6.81369e-05	-7.06895e-05	-7.43114e-05	-7.93024e-05	-8.61415e-05	-9.56206e-05	-0.000109122	-0.000129263	-0.000161638	-0.000220696	-0.000359521	-0.00119012	0.00136243	-0.00135707	0.00309104	-0.00182068	0.00312641	-0.00289597	0.00232238	-0.00324281	0.00210692	-0.00234854	0.00239063	-0.0012621	0.00200015	-0.000993705	0.000923676	-0.00122711	0.000285267	-0.000992825	0.000602354	-0.000376762	0.00106615	-0.000248661	0.000870589	-0.000771939	0.000385875	-0.00111453	0.000439748	-0.000783377	0.000951667	-0.000366455	0.00110016	-0.000539144	0.000658874	-0.000989612	0.000329818	-0.000957811
-6.38453e-05	-6.47223e-05	-6.63508e-05	-6.88425e-05	-7.23827e-05	-7.72668e-05	-8.39677e-05	-9.32686e-05	-0.00010654	-0.000126386	-0.000158389	-0.000217029	-0.000355775	-0.00119411	0.00140484	-0.00132607	0.00312	-0.00186192	0.00305343	-0.00300127	0.00226771	-0.00323493	0.00220508	-0.0022178	0.00250149	-0.00124025	0.00191805	-0.00115043	0.000766333	-0.00130553	0.000330241	-0.000837804	0.000796252	-0.000237991	0.0010774	-0.000378272	0.000656885	-0.000969886	0.000302645	-0.0010378	0.000647438	-0.000541253	0.00111247	-0.000369534	0.000928081	-0.000803933	0.000425591	-0.00107685	0.000435299	-0.000701965
-6.22165e-05	-6.30675e-05	-6.46549e-05	-6.70882e-05	-7.05499e-05	-7.53308e-05	-8.1898e-05	-9.10259e-05	-0.000104073	-0.000123629	-0.000155261	-0.000213476	-0.000352097	-0.00119792	0.00144798	-0.00129663	0.0031442	-0.0019108	0.00297625	-0.00310213	0.00222965	-0.00320487	0.00231976	-0.00209014	0.00258568	-0.00126064	0.0017996	-0.00131538	0.000640883	-0.00132152	0.000439772	-0.000651892	0.000964407	-0.000177549	0.000991917	-0.000573837	0.00044827	-0.00108452	0.000347589	-0.000850244	0.000888251	-0.000370782	0.00112232	-0.000533372	0.000668167	-0.00103065	0.000349777	-0.000956703	0.000696562	-0.000426849
-6.06683e-05	-6.14948e-05	-6.30428e-05	-6.54202e-05	-6.88063e-05	-7.34878e-05	-7.99255e-05	-8.88854e-05	-0.000101714	-0.000120984	-0.000152248	-0.000210031	-0.000348486	-0.00120157	0.00149181	-0.00126894	0.00316351	-0.00196698	0.00289619	-0.00319652	0.00220959	-0.0031539	0.00244594	-0.001973	0.00263751	-0.0013221	0.00165545	-0.00147134	0.000562463	-0.00127262	0.000597554	-0.000466298	0.00107521	-0.000208388	0.000828405	-0.000787709	0.000300632	-0.0010823	0.000507375	-0.000614722	0.00107522	-0.000338647	0.000976351	-0.000786729	0.000441817	-0.00110636	0.000472096	-0.000694965	0.00096059	-0.000302533
-5.91953e-05	-5.99984e-05	-6.15088e-05	-6.38325e-05	-6.71459e-05	-7.17314e-05	-7.8044e-05	-8.68408e-05	-9.94562e-05	-0.000118446	-0.000149345	-0.000206689	-0.00034494	-0.00120506	0.00153629	-0.00124315	0.00317783	-0.00203004	0.00281463	-0.00328252	0.00220846	-0.00308404	0.00257807	-0.00187329	0.00265345	-0.00142026	0.00149868	-0.00160195	0.000540715	-0.00116507	0.000779906	-0.00031238	0.00110755	-0.00032481	0.000623262	-0.000967465	0.000253915	-0.000963365	0.000732668	-0.000410648	0.00114036	-0.000458355	0.000734156	-0.0010185	0.000355446	-0.000992599	0.000729115	-0.000436682	0.0010719	-0.000406749
-5.77925e-05	-5.85733e-05	-6.00477e-05	-6.23198e-05	-6.55632e-05	-7.00562e-05	-7.62477e-05	-8.48862e-05	-9.72935e-05	-0.000116008	-0.000146545	-0.000203447	-0.000341457	-0.0012084	0.00158138	-0.00121943	0.00318706	-0.00209948	0.002733	-0.00335839	0.00222664	-0.00299807	0.00271028	-0.00179699	0.00263232	-0.00154784	0.00134359	-0.00169339	0.000578602	-0.0010131	0.000959287	-0.000216385	0.00105484	-0.000503503	0.000422524	-0.00106874	0.000321345	-0.000761705	0.000953332	-0.000307364	0.00105941	-0.000684671	0.000495592	-0.00112642	0.000450528	-0.000744988	0.000986052	-0.000325915	0.000963851	-0.000676216
-5.64551e-05	-5.72147e-05	-5.86546e-05	-6.08772e-05	-6.40532e-05	-6.84569e-05	-7.45312e-05	-8.3016e-05	-9.52206e-05	-0.000113666	-0.000143845	-0.0002003	-0.000338037	-0.00121158	0.00162705	-0.00119793	0.00319117	-0.00217474	0.00265275	-0.0034226	0.00226396	-0.00289937	0.00283668	-0.00174886	0.00257543	-0.00169521	0.00120451	-0.00173585	0.000672008	-0.000837022	0.00110842	-0.000195	0.000926302	-0.000708201	0.000271577	-0.00106618	0.000485708	-0.000535559	0.00110022	-0.000340717	0.000860827	-0.000930737	0.000359721	-0.00106221	0.000683712	-0.000486192	0.0011073	-0.000425514	0.0006984	-0.000944886
-5.51789e-05	-5.59183e-05	-5.73252e-05	-5.95002e-05	-6.26112e-05	-6.69287e-05	-7.28896e-05	-8.12252e-05	-9.32323e-05	-0.000111413	-0.000141239	-0.000197245	-0.000334679	-0.00121461	0.00167326	-0.00117882	0.00319015	-0.0022552	0.00257532	-0.00347386	0.00231971	-0.00279184	0.00295158	-0.00173213	0.00248651	-0.00185112	0.00109439	-0.00172462	0.000810169	-0.000660575	0.0012044	-0.000252477	0.000745411	-0.000897023	0.00020494	-0.000959826	0.000703723	-0.000350725	0.00112681	-0.000500728	0.00061597	-0.00110142	0.000383818	-0.000853278	0.000946546	-0.000345366	0.00102788	-0.000681528	0.000430594	-0.00104604
-5.396e-05	-5.46801e-05	-5.60554e-05	-5.81845e-05	-6.1233e-05	-6.54672e-05	-7.13184e-05	-7.95093e-05	-9.13238e-05	-0.000109246	-0.000138722	-0.000194278	-0.00033138	-0.00121751	0.00171998	-0.00116223	0.00318402	-0.00234015	0.00250213	-0.00351117	0.00239267	-0.00267973	0.00304983	-0.00174829	0.00237147	-0.00200358	0.00102369	-0.00166054	0.000976899	-0.00050775	0.0012322	-0.000379819	0.00054562	-0.00103103	0.000238408	-0.000775302	0.000917413	-0.000261542	0.00102398	-0.000734599	0.000413538	-0.00113012	0.000559329	-0.000591169	0.00111584	-0.000393916	0.000788241	-0.000952379	0.0003181	-0.000915596
-5.27948e-05	-5.34965e-05	-5.48414e-05	-5.69265e-05	-5.99147e-05	-6.40685e-05	-6.98134e-05	-7.78637e-05	-8.94908e-05	-0.00010716	-0.000136291	-0.000191396	-0.00032814	-0.00122027	0.00176716	-0.00114832	0.00317285	-0.00242887	0.00243455	-0.00353383	0.00248111	-0.00256755	0.00312698	-0.00179706	0.00223803	-0.00214077	0.000999365	-0.00155006	0.00115248	-0.000399571	0.00118699	-0.000556179	0.000364217	-0.00108223	0.000365331	-0.000557727	0.00106949	-0.000295049	0.000823128	-0.000964166	0.000327625	-0.00100484	0.000814874	-0.000391736	0.00111139	-0.000609467	0.000513777	-0.00108708	0.000428473	-0.000632624
-5.168e-05	-5.23642e-05	-5.36799e-05	-5.57226e-05	-5.86526e-05	-6.27286e-05	-6.83707e-05	-7.62846e-05	-8.7729e-05	-0.00010515	-0.000133941	-0.000188594	-0.000324958	-0.00122289	0.00181477	-0.00113721	0.00315674	-0.00252058	0.00237389	-0.00354143	0.00258283	-0.00245982	0.00317954	-0.00187632	0.00209524	-0.00225197	0.00102424	-0.00140454	0.00131595	-0.00035124	0.00107497	-0.000752256	0.00023541	-0.00103945	0.000557918	-0.000360791	0.00111868	-0.000442892	0.000586749	-0.00111204	0.000390745	-0.000773305	0.00104527	-0.000344171	0.000933946	-0.000886195	0.000349421	-0.00100935	0.000698618	-0.000371586
-5.06127e-05	-5.128e-05	-5.25676e-05	-5.45695e-05	-5.74434e-05	-6.14443e-05	-6.69868e-05	-7.47683e-05	-8.60347e-05	-0.000103213	-0.000131669	-0.000185871	-0.000321831	-0.00122539	0.00186278	-0.00112905	0.00313581	-0.00261445	0.00232135	-0.00353394	0.00269528	-0.00236097	0.00320511	-0.00198224	0.00195287	-0.00232842	0.00109666	-0.00123918	0.00144762	-0.000370032	0.000912511	-0.00093515	0.000183924	-0.000910773	0.000773294	-0.000233627	0.00105096	-0.000663421	0.000389097	-0.00112774	0.000581665	-0.000525011	0.00115482	-0.000471377	0.000665682	-0.0010868	0.00038333	-0.000760889	0.000970741	-0.000294982
-4.95898e-05	-5.0241e-05	-5.15017e-05	-5.34642e-05	-5.62839e-05	-6.02123e-05	-6.56582e-05	-7.33112e-05	-8.44043e-05	-0.000101345	-0.00012947	-0.000183223	-0.00031876	-0.00122776	0.00191115	-0.00112395	0.00311023	-0.00270963	0.00227805	-0.00351163	0.00281554	-0.00227518	0.00320255	-0.00210947	0.00182078	-0.00236402	0.00121065	-0.00107139	0.00153143	-0.000454237	0.00072384	-0.00107386	0.000220294	-0.000722066	0.000963017	-0.000208667	0.000883528	-0.000893447	0.000293043	-0.00100498	0.00083257	-0.000356898	0.00109706	-0.000719194	0.000432334	-0.00111063	0.000599781	-0.00047921	0.00108436	-0.000452414
-4.8609e-05	-4.92447e-05	-5.04795e-05	-5.2404e-05	-5.51714e-05	-5.90296e-05	-6.43821e-05	-7.19101e-05	-8.28345e-05	-9.95427e-05	-0.000127343	-0.000180646	-0.000315742	-0.00123	0.00195983	-0.00112202	0.0030802	-0.00280526	0.00224497	-0.00347511	0.00294047	-0.00220617	0.00317198	-0.00225144	0.00170827	-0.00235583	0.00135637	-0.000919057	0.00155687	-0.000593301	0.000537409	-0.00114452	0.000338751	-0.000511865	0.00108394	-0.000293483	0.000660574	-0.00106636	0.000330239	-0.000784296	0.00105317	-0.00033578	0.000894586	-0.000979539	0.000344582	-0.00094429	0.000886411	-0.000321894	0.000970828	-0.000748632
-4.76677e-05	-4.82886e-05	-4.94984e-05	-5.13863e-05	-5.41032e-05	-5.78935e-05	-6.31554e-05	-7.05622e-05	-8.13221e-05	-9.78031e-05	-0.000125283	-0.00017814	-0.000312777	-0.00123213	0.0020088	-0.00112339	0.00304596	-0.00290046	0.00222294	-0.00342533	0.00306675	-0.00215711	0.00311486	-0.00240068	0.00162346	-0.00230432	0.00152101	-0.000798653	0.00152033	-0.000769146	0.000381667	-0.00113452	0.000518123	-0.000323578	0.00110801	-0.000468653	0.000441704	-0.00113145	0.000490844	-0.000539813	0.0011632	-0.000472076	0.000630385	-0.0011376	0.00044585	-0.000669227	0.00109252	-0.000378786	0.000694783	-0.00100111
-4.67637e-05	-4.73704e-05	-4.85562e-05	-5.04088e-05	-5.30769e-05	-5.68014e-05	-6.19755e-05	-6.92645e-05	-7.98643e-05	-9.6123e-05	-0.000123288	-0.0001757	-0.000309863	-0.00123414	0.00205802	-0.00112814	0.00300776	-0.00299434	0.00221266	-0.00336353	0.00319102	-0.00213048	0.00303388	-0.00254923	0.00157271	-0.00221343	0.00168987	-0.000723494	0.00142558	-0.000958522	0.000280757	-0.0010447	0.000725611	-0.00019662	0.00102875	-0.000692236	0.000286155	-0.00106879	0.000726141	-0.000354624	0.00112165	-0.000715114	0.000414121	-0.00112255	0.000691121	-0.000422221	0.00110827	-0.000621038	0.00041758	-0.00105238
-4.5895e-05	-4.64881e-05	-4.76506e-05	-4.94691e-05	-5.20901e-05	-5.57509e-05	-6.08399e-05	-6.80145e-05	-7.84583e-05	-9.44997e-05	-0.000121355	-0.000173325	-0.000306998	-0.00123604	0.00210746	-0.00113639	0.00296591	-0.00308602	0.00221462	-0.00329124	0.00330993	-0.00212798	0.0029329	-0.00268912	0.00156023	-0.00209024	0.00184773	-0.000702315	0.00128345	-0.00113608	0.000250811	-0.000889445	0.00092277	-0.000158252	0.000862986	-0.00090984	0.00023691	-0.000895414	0.000963362	-0.000292804	0.000942123	-0.000972088	0.000336932	-0.000939359	0.000967046	-0.000327767	0.000923233	-0.000915798	0.000303313	-0.000868198
-4.50597e-05	-4.56396e-05	-4.67798e-05	-4.85654e-05	-5.11407e-05	-5.47399e-05	-5.97463e-05	-6.68097e-05	-7.71016e-05	-9.29305e-05	-0.000119481	-0.000171011	-0.000304183	-0.00123783	0.00215706	-0.0011482	0.00292074	-0.00317464	0.00222918	-0.00321027	0.00342026	-0.00215044	0.00281675	-0.00281274	0.00158771	-0.00194448	0.00198017	-0.000738293	0.00111057	-0.00127778	0.000297414	-0.000694374	0.00107262	-0.000217829	0.00064735	-0.00106788	0.000308973	-0.000660827	0.00112823	-0.000377521	0.000688571	-0.0011436	0.00043337	-0.000667589	0.0011444	-0.00043579	0.000633132	-0.00109914	0.000422083	-0.000560315
-4.42559e-05	-4.48231e-05	-4.59418e-05	-4.76956e-05	-5.02267e-05	-5.37663e-05	-5.86926e-05	-6.5648e-05	-7.57917e-05	-9.14129e-05	-0.000117664	-0.000168758	-0.000301416	-0.00123951	0.00220681	-0.00116367	0.00287259	-0.00325936	0.00225647	-0.00312261	0.00351901	-0.00219779	0.00269103	-0.00291334	0.00165422	-0.00178782	0.00207496	-0.000828647	0.000927509	-0.0013641	0.000414625	-0.000492183	0.00114657	-0.000364639	0.000430245	-0.00112678	0.000484988	-0.000433022	0.00116824	-0.000582679	0.000452737	-0.00116221	0.00066632	-0.000427138	0.00113869	-0.000695752	0.000390652	-0.00106728	0.000707426	-0.000319002
-4.3482e-05	-4.40371e-05	-4.51349e-05	-4.68579e-05	-4.93463e-05	-5.28281e-05	-5.76767e-05	-6.45271e-05	-7.45266e-05	-8.99446e-05	-0.000115901	-0.000166563	-0.000298696	-0.00124109	0.00225666	-0.00118285	0.00282184	-0.00333938	0.00229644	-0.00303048	0.00360349	-0.00226906	0.0025619	-0.00298535	0.00175623	-0.00163294	0.00212315	-0.000964849	0.000756338	-0.00138281	0.00058572	-0.000317226	0.00112988	-0.000569847	0.000261083	-0.00107094	0.000719466	-0.000278972	0.00106947	-0.000841084	0.000321223	-0.00101907	0.000941455	-0.000325743	0.000950459	-0.000980524	0.000325461	-0.000835398	0.000993656	-0.000295869
-4.27364e-05	-4.32798e-05	-4.43575e-05	-4.60508e-05	-4.84979e-05	-5.19236e-05	-5.66968e-05	-6.3445e-05	-7.33039e-05	-8.85234e-05	-0.00011419	-0.000164423	-0.000296021	-0.00124256	0.00230657	-0.00120582	0.00276892	-0.00341392	0.00234888	-0.0029362	0.00367139	-0.00236238	0.00243576	-0.00302478	0.00188778	-0.00149262	0.00211996	-0.00113344	0.000618037	-0.00133065	0.000785576	-0.000199744	0.00102457	-0.000792183	0.000179139	-0.000912914	0.000950598	-0.000245146	0.000861444	-0.0010666	0.000343985	-0.000768178	0.00114561	-0.000411135	0.000666279	-0.0011488	0.000475342	-0.000530795	0.00111221	-0.00050911
-4.20177e-05	-4.25498e-05	-4.36081e-05	-4.52727e-05	-4.76797e-05	-5.1051e-05	-5.57511e-05	-6.24e-05	-7.21219e-05	-8.71472e-05	-0.00011253	-0.000162337	-0.000293391	-0.00124394	0.00235652	-0.00123262	0.00271424	-0.00348228	0.00241334	-0.0028422	0.00372087	-0.00247507	0.00231899	-0.00302939	0.00204089	-0.00137866	0.00206527	-0.00131736	0.000529965	-0.00121393	0.000984357	-0.000160706	0.000849353	-0.000986264	0.000204533	-0.000690683	0.00111661	-0.000343704	0.000608503	-0.001183	0.000515669	-0.000506288	0.00119351	-0.000649066	0.000419188	-0.00111543	0.000764893	-0.000323375	0.000991025	-0.000830285
-4.13246e-05	-4.18458e-05	-4.28854e-05	-4.4522e-05	-4.68902e-05	-5.02089e-05	-5.48378e-05	-6.13902e-05	-7.09786e-05	-8.5814e-05	-0.000110917	-0.000160303	-0.000290804	-0.00124521	0.00240646	-0.0012633	0.00265825	-0.00354379	0.00248921	-0.00275094	0.00375061	-0.00260368	0.00221766	-0.00299889	0.00220602	-0.00130098	0.00196369	-0.00149771	0.000503734	-0.00104783	0.00115196	-0.000208129	0.000636299	-0.00111189	0.000333405	-0.000458691	0.00117235	-0.000548458	0.000390089	-0.00114993	0.00077675	-0.000335889	0.00106361	-0.000937267	0.000326781	-0.000894794	0.00104375	-0.000331271	0.000698477	-0.00106198
-4.06557e-05	-4.11665e-05	-4.21878e-05	-4.37976e-05	-4.61281e-05	-4.93957e-05	-5.39556e-05	-6.04141e-05	-6.98722e-05	-8.45221e-05	-0.000109351	-0.000158319	-0.00028826	-0.00124639	0.00245636	-0.00129789	0.00260143	-0.00359786	0.00257568	-0.00266489	0.00375987	-0.00274415	0.00213722	-0.00293497	0.00237269	-0.00126685	0.00182423	-0.00165566	0.000543733	-0.000854463	0.00126256	-0.000335534	0.0004251	-0.00114239	0.000538424	-0.000274636	0.00110164	-0.000801919	0.000276011	-0.000977051	0.00103434	-0.000325438	0.000807977	-0.00114971	0.000435629	-0.000595082	0.001165	-0.000554029	0.000405129	-0.00105949
-4.001e-05	-4.05106e-05	-4.15144e-05	-4.3098e-05	-4.53921e-05	-4.86101e-05	-5.31029e-05	-5.947e-05	-6.88012e-05	-8.32695e-05	-0.000107829	-0.000156384	-0.000285758	-0.00124748	0.00250619	-0.00133642	0.00254427	-0.00364397	0.0026718	-0.00258643	0.00374847	-0.00289193	0.00208228	-0.00284126	0.00253021	-0.00128021	0.00165952	-0.0017745	0.000646489	-0.000660026	0.00129863	-0.000522808	0.000255746	-0.00107036	0.000774598	-0.000185287	0.00092211	-0.00103154	0.000304354	-0.000721594	0.00119545	-0.000482198	0.000531814	-0.00119206	0.000698257	-0.00036569	0.00106295	-0.00087106	0.000284646	-0.000821559
-3.93862e-05	-3.9877e-05	-4.08638e-05	-4.24222e-05	-4.46809e-05	-4.78507e-05	-5.22783e-05	-5.85565e-05	-6.77639e-05	-8.20548e-05	-0.000106349	-0.000154495	-0.000283297	-0.00124847	0.0025559	-0.00137889	0.00248725	-0.00368168	0.00277642	-0.00251785	0.00371689	-0.00304213	0.00205635	-0.00272311	0.00266829	-0.00134134	0.00148476	-0.00184132	0.00080096	-0.000491299	0.00125367	-0.00073938	0.000161048	-0.000909482	0.000989165	-0.000214749	0.000680968	-0.00117058	0.000468993	-0.000469713	0.00120074	-0.00074844	0.000350543	-0.00104395	0.000994032	-0.000323205	0.000789168	-0.00110722	0.000411328	-0.000493396
-3.87833e-05	-3.92647e-05	-4.02351e-05	-4.17689e-05	-4.39933e-05	-4.71164e-05	-5.14806e-05	-5.76722e-05	-6.6759e-05	-8.08763e-05	-0.000104911	-0.000152652	-0.000280876	-0.00124938	0.00260546	-0.00142532	0.0024309	-0.00371064	0.00288827	-0.00246124	0.00366619	-0.00318972	0.00206169	-0.00258737	0.00277784	-0.0014468	0.00131633	-0.00184856	0.000989722	-0.000372057	0.00113342	-0.000949207	0.000160383	-0.000692064	0.0011334	-0.000358137	0.00044283	-0.00117768	0.000720792	-0.000307787	0.00104673	-0.00102287	0.000341969	-0.000769225	0.00118483	-0.00049258	0.000487076	-0.00112998	0.000714645	-0.000278662
-3.82005e-05	-3.86727e-05	-3.96272e-05	-4.11372e-05	-4.33283e-05	-4.64059e-05	-5.07086e-05	-5.68159e-05	-6.5785e-05	-7.97326e-05	-0.000103512	-0.000150853	-0.000278494	-0.00125019	0.00265484	-0.0014757	0.00237574	-0.00373057	0.00300594	-0.00241851	0.00359802	-0.00332968	0.00209918	-0.00244201	0.00285153	-0.00158961	0.00117036	-0.00179476	0.00119095	-0.000319799	0.000955217	-0.00111677	0.000255832	-0.000462695	0.00117371	-0.000582282	0.000272645	-0.0010493	0.000982334	-0.000293156	0.000787938	-0.00119933	0.000513275	-0.00048904	0.00117986	-0.000793132	0.000317463	-0.000924327	0.00101855	-0.000313637
-3.76367e-05	-3.81001e-05	-3.90391e-05	-4.0526e-05	-4.26848e-05	-4.57183e-05	-4.99611e-05	-5.59863e-05	-6.48406e-05	-7.86222e-05	-0.000102151	-0.000149096	-0.00027615	-0.00125092	0.00270401	-0.00153002	0.00232229	-0.00374131	0.00312791	-0.00239129	0.00351461	-0.00345721	0.00216824	-0.0022957	0.00288432	-0.00175972	0.00106123	-0.00168495	0.00138093	-0.000343276	0.000745516	-0.0012131	0.000431486	-0.000269264	0.0010995	-0.000833428	0.000218232	-0.000821454	0.00117179	-0.000434169	0.00051811	-0.00120815	0.000796798	-0.000329101	0.000979338	-0.00107711	0.000373565	-0.000603202	0.00114376	-0.000581191
-3.70911e-05	-3.75459e-05	-3.847e-05	-3.99345e-05	-4.20619e-05	-4.50526e-05	-4.92371e-05	-5.51824e-05	-6.39246e-05	-7.75438e-05	-0.000100826	-0.00014738	-0.000273843	-0.00125156	0.00275292	-0.00158826	0.00227109	-0.00374279	0.00325258	-0.00238092	0.00341868	-0.00356791	0.00226684	-0.00215736	0.00287387	-0.00194478	0.00100021	-0.00153012	0.00153691	-0.000441149	0.000536094	-0.00122075	0.000656095	-0.000153143	0.000926002	-0.00105015	0.000297114	-0.000559921	0.00122861	-0.000686463	0.000336769	-0.00104391	0.00107686	-0.000363951	0.000675984	-0.00120249	0.000630402	-0.000346441	0.00101382	-0.000918754
-3.65629e-05	-3.70094e-05	-3.79189e-05	-3.93617e-05	-4.14587e-05	-4.44077e-05	-4.85355e-05	-5.44029e-05	-6.30358e-05	-7.64963e-05	-9.95368e-05	-0.000145704	-0.000271573	-0.00125212	0.00280154	-0.00165038	0.00222266	-0.00373502	0.00337827	-0.00238842	0.00331337	-0.00365792	0.00239157	-0.00203562	0.00282069	-0.00213106	0.000994406	-0.00134628	0.00163979	-0.000601979	0.000359315	-0.00113701	0.000888632	-0.000140524	0.000691316	-0.00117839	0.000491231	-0.000341633	0.001133	-0.000967017	0.000313089	-0.000768799	0.00123706	-0.000582908	0.000413008	-0.00110426	0.000955833	-0.000301133	0.000702238	-0.00111703
-3.60513e-05	-3.64898e-05	-3.73852e-05	-3.88069e-05	-4.08743e-05	-4.37827e-05	-4.78553e-05	-5.36469e-05	-6.21732e-05	-7.54782e-05	-9.82815e-05	-0.000144066	-0.000269339	-0.0012526	0.00284984	-0.00171633	0.00217755	-0.00371814	0.00350328	-0.00241443	0.00320219	-0.00372413	0.00253776	-0.00193839	0.00272823	-0.00230449	0.00104603	-0.00115282	0.00167648	-0.000805587	0.000243231	-0.000974613	0.00108579	-0.000236721	0.000448211	-0.00118497	0.000751106	-0.00023246	0.000912956	-0.00118157	0.000460095	-0.000489688	0.0012088	-0.000893151	0.000317434	-0.000828505	0.00117862	-0.000498421	0.000391886	-0.00104971
-3.55556e-05	-3.59864e-05	-3.68681e-05	-3.82693e-05	-4.03078e-05	-4.31769e-05	-4.71958e-05	-5.29134e-05	-6.13356e-05	-7.44887e-05	-9.70589e-05	-0.000142466	-0.00026714	-0.001253	0.00289779	-0.00178607	0.00213627	-0.00369239	0.00362586	-0.00245923	0.00308893	-0.00376424	0.00269968	-0.00187237	0.00260267	-0.00245176	0.00115207	-0.000970523	0.00164165	-0.00102561	0.000207245	-0.000759915	0.00121004	-0.000424662	0.00025248	-0.00106622	0.00100854	-0.000267778	0.000636377	-0.00125636	0.000728796	-0.000317301	0.00100082	-0.00115929	0.000439764	-0.000511566	0.00117857	-0.000833659	0.000268878	-0.000754028
-3.50751e-05	-3.54984e-05	-3.63668e-05	-3.77481e-05	-3.97587e-05	-4.25893e-05	-4.6556e-05	-5.22016e-05	-6.05221e-05	-7.35264e-05	-9.58679e-05	-0.000140902	-0.000264974	-0.00125332	0.00294534	-0.00185954	0.00209934	-0.00365811	0.00374431	-0.00252268	0.0029775	-0.00377692	0.00287078	-0.00184266	0.00245253	-0.0025614	0.0013045	-0.000819464	0.00153844	-0.00123294	0.000258995	-0.000528681	0.00123681	-0.000667966	0.000150368	-0.000849487	0.00119456	-0.000441535	0.000390531	-0.00116359	0.00102474	-0.000323111	0.000697182	-0.00126262	0.00072851	-0.000313585	0.000951448	-0.00112228	0.000412355	-0.000410994
-3.46093e-05	-3.50252e-05	-3.58807e-05	-3.72427e-05	-3.9226e-05	-4.20194e-05	-4.59351e-05	-5.15104e-05	-5.97317e-05	-7.25906e-05	-9.47074e-05	-0.000139372	-0.000262843	-0.00125356	0.00299247	-0.00193666	0.00206728	-0.00361572	0.00385693	-0.00260426	0.00287191	-0.00376186	0.00304394	-0.00185245	0.00228825	-0.00262471	0.00149088	-0.000716836	0.0013783	-0.00139964	0.000392952	-0.000320248	0.0011593	-0.000918056	0.000167896	-0.000586994	0.00125798	-0.00070715	0.000254953	-0.000931841	0.00124148	-0.000510624	0.000423853	-0.00115422	0.00105231	-0.000338754	0.000613757	-0.00120165	0.000745242	-0.000235609
-3.41574e-05	-3.45662e-05	-3.54092e-05	-3.67524e-05	-3.87092e-05	-4.14663e-05	-4.53324e-05	-5.08392e-05	-5.89635e-05	-7.168e-05	-9.35764e-05	-0.000137877	-0.000260744	-0.00125373	0.00303915	-0.00201735	0.00204057	-0.00356578	0.0039621	-0.00270306	0.00277607	-0.00371979	0.00321185	-0.00190277	0.00212142	-0.00263651	0.00169542	-0.000675102	0.0011798	-0.0015027	0.00059099	-0.000170939	0.000990171	-0.00112394	0.000304551	-0.000343469	0.00117955	-0.000990232	0.00027624	-0.000637543	0.00129904	-0.000812533	0.000297146	-0.000878181	0.00126019	-0.000581861	0.000343614	-0.00102281	0.00107635	-0.000343486
-3.37189e-05	-3.41208e-05	-3.49517e-05	-3.62765e-05	-3.82076e-05	-4.09293e-05	-4.47471e-05	-5.01871e-05	-5.82168e-05	-7.0794e-05	-9.24738e-05	-0.000136415	-0.000258677	-0.00125382	0.00308533	-0.00210152	0.0020197	-0.00350893	0.00405828	-0.00281776	0.00269375	-0.0036525	0.00336729	-0.00199243	0.00196412	-0.00259562	0.00190036	-0.000700571	0.000966547	-0.00152731	0.000824868	-0.00010785	0.000759586	-0.00124269	0.000532836	-0.000180392	0.000977801	-0.00120968	0.000452662	-0.00038014	0.00117365	-0.00111541	0.000375062	-0.00055414	0.00125237	-0.000928439	0.000287668	-0.000680532	0.00121092	-0.000676462
-3.32933e-05	-3.36885e-05	-3.45075e-05	-3.58146e-05	-3.77206e-05	-4.04078e-05	-4.41785e-05	-4.95534e-05	-5.74906e-05	-6.99314e-05	-9.13986e-05	-0.000134985	-0.000256642	-0.00125384	0.00313099	-0.00218908	0.00200513	-0.0034459	0.00414406	-0.0029467	0.00262841	-0.00356279	0.00350347	-0.00211799	0.00182807	-0.00250506	0.00208753	-0.000792597	0.000764436	-0.00146902	0.00106031	-0.000144056	0.000509901	-0.00124851	0.000803921	-0.000140712	0.000704883	-0.00130118	0.000733658	-0.000248865	0.000907627	-0.0013029	0.000631852	-0.00032587	0.00102851	-0.0012096	0.00048265	-0.0003635	0.00106568	-0.00103482
-3.288e-05	-3.32688e-05	-3.40762e-05	-3.5366e-05	-3.72476e-05	-3.99013e-05	-4.36261e-05	-4.89373e-05	-5.67843e-05	-6.90916e-05	-9.035e-05	-0.000133586	-0.000254638	-0.00125378	0.0031761	-0.0022799	0.00199729	-0.00337751	0.00421815	-0.00308786	0.00258315	-0.00345441	0.00361436	-0.00227395	0.00172386	-0.0023719	0.00224005	-0.000943493	0.000598627	-0.00133462	0.00126209	-0.000276093	0.000288006	-0.00113841	0.00105825	-0.000237817	0.000433273	-0.00123635	0.00103469	-0.000292256	0.000595417	-0.001301	0.000966883	-0.000298067	0.000690041	-0.00128529	0.000833436	-0.000250769	0.000720656	-0.00119837
-3.24786e-05	-3.28611e-05	-3.36573e-05	-3.49302e-05	-3.67881e-05	-3.94091e-05	-4.30891e-05	-4.83383e-05	-5.6097e-05	-6.82736e-05	-8.93271e-05	-0.000132217	-0.000252663	-0.00125365	0.00322062	-0.00237389	0.00199661	-0.00330468	0.00427943	-0.00323891	0.00256057	-0.00333192	0.00369501	-0.00245293	0.00166021	-0.00220682	0.00234387	-0.00113917	0.000490479	-0.00114142	0.00139937	-0.000484161	0.000136601	-0.000933378	0.00123881	-0.000451555	0.000236696	-0.00103177	0.00126315	-0.000500804	0.000350362	-0.00110784	0.00124487	-0.000489065	0.000394661	-0.00111501	0.00116049	-0.000411329	0.000375496	-0.00106303
-3.20886e-05	-3.24649e-05	-3.32503e-05	-3.45068e-05	-3.63415e-05	-3.89307e-05	-4.2567e-05	-4.77557e-05	-5.54282e-05	-6.74769e-05	-8.8329e-05	-0.000130877	-0.000250719	-0.00125345	0.00326452	-0.0024709	0.00200347	-0.00322839	0.00432695	-0.00339729	0.0025627	-0.00320057	0.00374177	-0.00264614	0.00164333	-0.00202332	0.00238915	-0.00136048	0.000454889	-0.00091518	0.00145054	-0.000735118	8.60768e-05	-0.000674554	0.00130418	-0.00073249	0.000170277	-0.000745195	0.00134735	-0.00080891	0.000263834	-0.000795992	0.00135147	-0.000820826	0.000283168	-0.000780209	0.00129313	-0.000763104	0.000234222	-0.000708031
-3.17096e-05	-3.208e-05	-3.28547e-05	-3.40952e-05	-3.59074e-05	-3.84655e-05	-4.20593e-05	-4.71889e-05	-5.47771e-05	-6.67005e-05	-8.7355e-05	-0.000129566	-0.000248803	-0.00125319	0.00330777	-0.0025708	0.00201822	-0.00314971	0.00435997	-0.00356018	0.00259095	-0.0030661	0.0037525	-0.00284372	0.00167645	-0.00183676	0.0023713	-0.0015851	0.000498336	-0.000686819	0.00140668	-0.000987799	0.000148492	-0.000415165	0.00123826	-0.0010135	0.000255247	-0.000459555	0.00125966	-0.00111593	0.000371446	-0.00048575	0.00124132	-0.00115151	0.000412703	-0.000446121	0.00116011	-0.00111572	0.000384812	-0.000350533
-3.13412e-05	-3.17057e-05	-3.24701e-05	-3.36951e-05	-3.54852e-05	-3.80131e-05	-4.15654e-05	-4.66373e-05	-5.41431e-05	-6.59438e-05	-8.64042e-05	-0.000128283	-0.000246915	-0.00125285	0.00335035	-0.00267346	0.00204121	-0.00306974	0.00437798	-0.00372464	0.002646	-0.00293457	0.00372672	-0.00303537	0.00175951	-0.0016632	0.00229151	-0.00178985	0.000617879	-0.0004883	0.00127334	-0.00119983	0.000314856	-0.000209762	0.00105456	-0.00122607	0.000472425	-0.000259255	0.00102618	-0.00131965	0.000638834	-0.000299198	0.000958504	-0.00133712	0.000728007	-0.000280787	0.000829457	-0.00127493	0.000744842	-0.000213204
-3.09829e-05	-3.13418e-05	-3.20962e-05	-3.33059e-05	-3.50747e-05	-3.75731e-05	-4.10848e-05	-4.61003e-05	-5.35256e-05	-6.52062e-05	-8.5476e-05	-0.000127026	-0.000245055	-0.00125245	0.00339221	-0.00277872	0.00207272	-0.00298967	0.00438068	-0.0038876	0.00272781	-0.00281215	0.00366571	-0.00321084	0.00188909	-0.00151812	0.00215683	-0.00195309	0.000801263	-0.000348309	0.00106997	-0.00133485	0.0005563	-0.000102887	0.000793873	-0.00131731	0.000766468	-0.000205463	0.000719744	-0.00135104	0.000972674	-0.000312464	0.000620017	-0.00129557	0.0010852	-0.000370808	0.000475221	-0.00115156	0.00110688	-0.000385558
-3.06344e-05	-3.09878e-05	-3.17324e-05	-3.29274e-05	-3.46752e-05	-3.71448e-05	-4.0617e-05	-4.55775e-05	-5.2924e-05	-6.44869e-05	-8.45695e-05	-0.000125795	-0.000243223	-0.00125198	0.00343333	-0.00288642	0.00211302	-0.00291072	0.00436801	-0.00404595	0.00283559	-0.00270488	0.00357242	-0.00336054	0.00205853	-0.00141519	0.00197966	-0.00205708	0.00102814	-0.000288237	0.000827367	-0.00136885	0.000829027	-0.000119533	0.000515573	-0.00126356	0.00106	-0.000317572	0.000437882	-0.00119866	0.00125355	-0.000524847	0.000368391	-0.00104458	0.00131812	-0.000676143	0.000286998	-0.000813695	0.00125904	-0.000765479
-3.02953e-05	-3.06434e-05	-3.13784e-05	-3.2559e-05	-3.42865e-05	-3.6728e-05	-4.01617e-05	-4.50683e-05	-5.23379e-05	-6.37855e-05	-8.36842e-05	-0.00012459	-0.000241417	-0.00125145	0.00347368	-0.0029964	0.00216232	-0.00283414	0.00434018	-0.00419663	0.00296779	-0.00261845	0.0034515	-0.00347609	0.00225826	-0.00136516	0.00177678	-0.00209002	0.00127231	-0.000319037	0.000583268	-0.00129468	0.00108222	-0.000259396	0.000284541	-0.00107705	0.00127413	-0.00056646	0.000272412	-0.00091387	0.00137923	-0.000857343	0.000312442	-0.00069597	0.00131678	-0.00104761	0.000369137	-0.000451552	0.00111086	-0.00111941
-2.99654e-05	-3.03082e-05	-3.10339e-05	-3.22005e-05	-3.39081e-05	-3.63223e-05	-3.97182e-05	-4.45724e-05	-5.17666e-05	-6.31013e-05	-8.28195e-05	-0.00012341	-0.000239637	-0.00125085	0.00351323	-0.00310848	0.00222082	-0.00276121	0.00429766	-0.00433663	0.00312213	-0.002558	0.00330904	-0.00355083	0.00247639	-0.00137486	0.00156797	-0.00204741	0.00150471	-0.000439418	0.000376712	-0.00112373	0.00126748	-0.000496232	0.000156403	-0.000803803	0.00134989	-0.00088183	0.000280006	-0.000594833	0.00130271	-0.00118192	0.000480671	-0.000407679	0.00108105	-0.00129988	0.000683061	-0.000272495	0.000749766	-0.00122635
-2.96442e-05	-2.99819e-05	-3.06986e-05	-3.18515e-05	-3.35397e-05	-3.59271e-05	-3.92863e-05	-4.40891e-05	-5.12097e-05	-6.24338e-05	-8.19745e-05	-0.000122253	-0.000237882	-0.00125019	0.00355195	-0.00322248	0.00228864	-0.00269323	0.00424114	-0.00446313	0.00329563	-0.00252791	0.0031524	-0.00358025	0.00269943	-0.00144659	0.00137423	-0.00193284	0.00169687	-0.000635632	0.000242087	-0.000884536	0.00134815	-0.000782602	0.000164457	-0.000513057	0.00126492	-0.00117191	0.000463128	-0.000353925	0.00105108	-0.00137092	0.000807227	-0.000313848	0.000723376	-0.00130466	0.00106469	-0.000383784	0.000392706	-0.00101745
-2.93315e-05	-2.96643e-05	-3.03721e-05	-3.15116e-05	-3.31809e-05	-3.55423e-05	-3.88655e-05	-4.36182e-05	-5.06667e-05	-6.17824e-05	-8.11489e-05	-0.00012112	-0.000236153	-0.00124946	0.00358982	-0.00333823	0.00236591	-0.00263149	0.0041716	-0.0045735	0.00348469	-0.0025316	0.00298991	-0.00356232	0.0029131	-0.00157777	0.00121589	-0.00175785	0.00182438	-0.000882962	0.00020367	-0.000618461	0.00130667	-0.00105918	0.000311314	-0.000280496	0.00104072	-0.00135005	0.000767679	-0.000279348	0.000717495	-0.00134772	0.00115728	-0.000463634	0.000417733	-0.00105742	0.00130974	-0.000729032	0.000258941	-0.000623168
-2.9027e-05	-2.93549e-05	-3.00541e-05	-3.11806e-05	-3.28315e-05	-3.51673e-05	-3.84555e-05	-4.31591e-05	-5.01371e-05	-6.11466e-05	-8.03419e-05	-0.00012001	-0.000234448	-0.00124868	0.0036268	-0.00345552	0.00245266	-0.00257728	0.00409025	-0.00466541	0.00368517	-0.00257141	0.0028305	-0.00349767	0.00310331	-0.00176096	0.00111075	-0.00154096	0.00187001	-0.00114875	0.00027153	-0.000372958	0.00114855	-0.00126689	0.000567286	-0.000169366	0.000738103	-0.00136075	0.00109865	-0.000403854	0.000428557	-0.00111878	0.00138232	-0.000796497	0.000317607	-0.000683198	0.00128307	-0.00111598	0.000437885	-0.000295684
-2.87304e-05	-2.90536e-05	-2.97444e-05	-3.08581e-05	-3.2491e-05	-3.4802e-05	-3.80558e-05	-4.27116e-05	-4.96205e-05	-6.0526e-05	-7.95531e-05	-0.000118922	-0.000232768	-0.00124783	0.00366288	-0.00357415	0.00254893	-0.00253188	0.00399856	-0.00473688	0.00389247	-0.00264844	0.00268334	-0.00338968	0.0032571	-0.0019843	0.0010723	-0.00130599	0.00182606	-0.0013966	0.000439467	-0.000193623	0.000902151	-0.00135931	0.00087615	-0.000214049	0.000441819	-0.00119719	0.00134938	-0.000691536	0.00029822	-0.00077372	0.00138305	-0.00116623	0.000481205	-0.000376538	0.000994208	-0.00132267	0.000831091	-0.000251776
-2.84414e-05	-2.876e-05	-2.94426e-05	-3.05439e-05	-3.21592e-05	-3.44459e-05	-3.76662e-05	-4.22751e-05	-4.91166e-05	-5.992e-05	-7.87819e-05	-0.000117856	-0.000231111	-0.00124692	0.00369801	-0.00369393	0.00265467	-0.0024965	0.0038982	-0.00478629	0.00410168	-0.00276251	0.00255743	-0.00324435	0.00336352	-0.00223226	0.00110837	-0.00107968	0.00169566	-0.00159125	0.000685365	-0.00011626	0.000614114	-0.00131305	0.00116719	-0.000410296	0.000238065	-0.000905112	0.0014356	-0.00104786	0.000384751	-0.000452433	0.00115359	-0.00140458	0.00083995	-0.000303883	0.000597102	-0.00122415	0.00120567	-0.000532955
-2.81598e-05	-2.84739e-05	-2.91485e-05	-3.02377e-05	-3.18358e-05	-3.40988e-05	-3.72864e-05	-4.18495e-05	-4.86248e-05	-5.93282e-05	-7.80279e-05	-0.00011681	-0.000229477	-0.00124596	0.00373219	-0.00381465	0.0027698	-0.00247236	0.00379106	-0.00481249	0.00430766	-0.00291208	0.0024612	-0.00307013	0.00341448	-0.00248675	0.00122012	-0.000889012	0.0014928	-0.00170349	0.000973987	-0.000160313	0.00034114	-0.00113349	0.00137106	-0.000714788	0.000190746	-0.000571142	0.00132357	-0.00135036	0.000666763	-0.000290932	0.000787591	-0.00139725	0.00122692	-0.00051672	0.000311611	-0.000868296	0.001331	-0.000972216
-2.78853e-05	-2.81951e-05	-2.88618e-05	-2.99392e-05	-3.15205e-05	-3.37603e-05	-3.6916e-05	-4.14342e-05	-4.81449e-05	-5.87502e-05	-7.72904e-05	-0.000115785	-0.000227866	-0.00124493	0.00376538	-0.00393609	0.00289421	-0.00246058	0.00367925	-0.00481481	0.00450521	-0.00309431	0.00240207	-0.00287749	0.00340536	-0.00272846	0.00140175	-0.000758313	0.0012411	-0.0017144	0.00126188	-0.000324841	0.000139558	-0.000854932	0.00143588	-0.0010545	0.0003229	-0.000298578	0.00104314	-0.00149014	0.00104789	-0.000366579	0.000442246	-0.00113844	0.0014539	-0.000920168	0.000306078	-0.000455393	0.00111952	-0.0012926
-2.76178e-05	-2.79233e-05	-2.85824e-05	-2.96482e-05	-3.12131e-05	-3.34303e-05	-3.65546e-05	-4.10291e-05	-4.76764e-05	-5.81856e-05	-7.65691e-05	-0.000114781	-0.000226277	-0.00124385	0.00379756	-0.00405803	0.00302772	-0.00246223	0.003565	-0.00479306	0.00468921	-0.00330505	0.00238614	-0.00267843	0.00333551	-0.0029383	0.00164069	-0.00070659	0.000971338	-0.00161841	0.00150375	-0.000587801	5.45263e-05	-0.000534573	0.00134013	-0.0013439	0.000608517	-0.000177181	0.000680911	-0.00141056	0.00138952	-0.00066434	0.000273729	-0.000738442	0.00140204	-0.00131526	0.000602815	-0.000229329	0.000686891	-0.0012803
-2.73569e-05	-2.76583e-05	-2.83099e-05	-2.93644e-05	-3.09134e-05	-3.31083e-05	-3.62021e-05	-4.06337e-05	-4.7219e-05	-5.7634e-05	-7.58635e-05	-0.000113795	-0.000224711	-0.00124271	0.0038287	-0.00418027	0.00317012	-0.00247833	0.00345072	-0.00474763	0.00485476	-0.00353902	0.00241781	-0.00248593	0.00320841	-0.00309892	0.0019185	-0.000745286	0.000718029	-0.00142463	0.00165935	-0.000908899	0.0001109	-0.000241504	0.00109897	-0.00150608	0.000977413	-0.000255655	0.000354956	-0.00112947	0.00156072	-0.00107834	0.000370102	-0.00037896	0.00108313	-0.00149659	0.00105858	-0.000338606	0.000291561	-0.000925546
-2.71025e-05	-2.73998e-05	-2.80441e-05	-2.90876e-05	-3.0621e-05	-3.27943e-05	-3.58582e-05	-4.02478e-05	-4.67723e-05	-5.7095e-05	-7.51731e-05	-0.000112829	-0.000223165	-0.00124151	0.00385879	-0.00430256	0.00332115	-0.00250977	0.00333893	-0.00467942	0.00499731	-0.00378989	0.00249955	-0.0023132	0.00303162	-0.00319617	0.00221229	-0.000876736	0.000515441	-0.00115629	0.00169992	-0.00123566	0.000307526	-4.27269e-05	0.00076255	-0.0014926	0.00133239	-0.000525038	0.000178199	-0.000736832	0.00148768	-0.00144963	0.000710001	-0.000233729	0.000640836	-0.00135801	0.00143405	-0.000745294	0.000184771	-0.000440049
-2.68545e-05	-2.71477e-05	-2.77849e-05	-2.88176e-05	-3.03357e-05	-3.24879e-05	-3.55225e-05	-3.98711e-05	-4.63361e-05	-5.65682e-05	-7.44976e-05	-0.000111881	-0.000221641	-0.00124025	0.00388779	-0.00442469	0.00348048	-0.00255736	0.00323222	-0.00458991	0.00511283	-0.00405048	0.0026317	-0.00217305	0.00281649	-0.00322033	0.00249666	-0.00109352	0.00039345	-0.000848243	0.00161315	-0.00151187	0.000616188	1.10392e-05	0.000406185	-0.00129724	0.0015746	-0.00091836	0.000221715	-0.000367222	0.00118435	-0.00162697	0.00116577	-0.000388797	0.000288271	-0.000953003	0.0015191	-0.00123626	0.000456924	-0.000133827
-2.66125e-05	-2.69018e-05	-2.75321e-05	-2.85542e-05	-3.00574e-05	-3.21889e-05	-3.51949e-05	-3.95033e-05	-4.59101e-05	-5.60533e-05	-7.38366e-05	-0.000110951	-0.000220137	-0.00123894	0.00391569	-0.00454643	0.00364778	-0.00262181	0.00313325	-0.00448111	0.00519793	-0.00431303	0.00281239	-0.00207711	0.00257754	-0.00316707	0.00274584	-0.00137879	0.000373743	-0.000542752	0.00140589	-0.00168696	0.000985602	-0.000103172	0.000114324	-0.000959752	0.00163056	-0.00132744	0.000489546	-0.000155679	0.000752245	-0.00152775	0.00155188	-0.000798245	0.00020884	-0.000476586	0.00124907	-0.0015355	0.000972838	-0.000222422
-2.63763e-05	-2.66619e-05	-2.72854e-05	-2.82972e-05	-2.97857e-05	-3.1897e-05	-3.48751e-05	-3.91441e-05	-4.54939e-05	-5.55499e-05	-7.31895e-05	-0.000110039	-0.000218653	-0.00123758	0.00394246	-0.00466754	0.00382265	-0.00270371	0.00304471	-0.00435554	0.00524996	-0.0045694	0.00303752	-0.00203517	0.00233168	-0.00303803	0.00293605	-0.0017076	0.000466822	-0.000284129	0.00110407	-0.001725	0.00134993	-0.000374304	-3.83562e-05	-0.000558427	0.0014737	-0.00163268	0.00091359	-0.000190986	0.000347754	-0.00117488	0.0017005	-0.00129711	0.000465813	-0.000173973	0.000748912	-0.00145884	0.0014396	-0.000683051
-2.6146e-05	-2.64278e-05	-2.70446e-05	-2.80464e-05	-2.95206e-05	-3.16121e-05	-3.45628e-05	-3.87934e-05	-4.50873e-05	-5.50578e-05	-7.25562e-05	-0.000109144	-0.00021719	-0.00123616	0.00396809	-0.0047878	0.00400463	-0.00280353	0.00296925	-0.00421626	0.00526715	-0.00481136	0.00330084	-0.00205458	0.00209717	-0.00284098	0.00304779	-0.00204912	0.000670206	-0.000112839	0.000749687	-0.00161152	0.00164044	-0.000757742	-4.59336e-06	-0.000192639	0.00113427	-0.00173783	0.00137119	-0.00048233	0.000127513	-0.000694153	0.00153385	-0.00166869	0.00096437	-0.000218359	0.000277562	-0.00102544	0.00157355	-0.00125361
-2.59211e-05	-2.61994e-05	-2.68097e-05	-2.78016e-05	-2.92619e-05	-3.1334e-05	-3.42579e-05	-3.84508e-05	-4.46899e-05	-5.45766e-05	-7.19361e-05	-0.000108266	-0.000215746	-0.00123468	0.00399255	-0.00490696	0.00419325	-0.00292161	0.00290948	-0.00406674	0.00524866	-0.00503089	0.00359415	-0.00213973	0.00189255	-0.0025895	0.00306773	-0.00236957	0.000968075	-5.98377e-05	0.000395344	-0.00135714	0.00179829	-0.00118273	0.000223147	4.07508e-05	0.000694402	-0.00159974	0.00172101	-0.000951359	0.000190569	-0.000270789	0.00110268	-0.00173908	0.00148706	-0.000618066	9.68374e-05	-0.000460045	0.00127193	-0.00158333
-2.57017e-05	-2.59764e-05	-2.65803e-05	-2.75626e-05	-2.90092e-05	-3.10625e-05	-3.39602e-05	-3.81162e-05	-4.43016e-05	-5.4106e-05	-7.13291e-05	-0.000107404	-0.000214321	-0.00123316	0.00401583	-0.00502481	0.00438798	-0.00305813	0.00286794	-0.00391089	0.00519468	-0.00522047	0.0039076	-0.00229169	0.00173539	-0.00230224	0.00299029	-0.00263562	0.00133248	-0.000141915	9.68016e-05	-0.000997139	0.00178613	-0.00156557	0.000608699	7.16118e-05	0.000268929	-0.00124416	0.00184678	-0.00145367	0.000538411	-8.01361e-05	0.000573055	-0.00145799	0.00178987	-0.00120164	0.000330809	-7.87944e-05	0.000686602	-0.0014489
-2.54875e-05	-2.57587e-05	-2.63564e-05	-2.73293e-05	-2.87625e-05	-3.07973e-05	-3.36693e-05	-3.77892e-05	-4.3922e-05	-5.36457e-05	-7.07346e-05	-0.000106558	-0.000212914	-0.00123158	0.00403791	-0.0051411	0.00458826	-0.00321317	0.00284702	-0.00375296	0.00510643	-0.00537337	0.00423002	-0.00250801	0.00164116	-0.00200169	0.00281849	-0.00281782	0.00172603	-0.000358704	-9.52374e-05	-0.000586849	0.00159624	-0.00182614	0.00107788	-0.000124531	-2.36438e-05	-0.000762406	0.00169563	-0.001824	0.00106837	-0.000218211	0.000163905	-0.000929194	0.00171675	-0.00169282	0.000890289	-0.00011607	0.000150202	-0.000903892
-2.52784e-05	-2.55462e-05	-2.61378e-05	-2.71015e-05	-2.85217e-05	-3.05383e-05	-3.33852e-05	-3.74697e-05	-4.3551e-05	-5.31955e-05	-7.01525e-05	-0.000105728	-0.000211526	-0.00122995	0.00405876	-0.00525559	0.00479349	-0.00338664	0.00284899	-0.00359749	0.00498622	-0.00548391	0.00454937	-0.00278269	0.00162209	-0.00171267	0.00256413	-0.0028939	0.00210583	-0.000691818	-0.000143022	-0.000193498	0.00125368	-0.00190458	0.00153306	-0.00051779	-9.27633e-05	-0.00028863	0.00129863	-0.0019311	0.00160464	-0.000659172	5.88898e-05	-0.000374142	0.00127931	-0.00184295	0.00150648	-0.000586803	-1.01392e-05	-0.000263609
-2.50743e-05	-2.53387e-05	-2.59244e-05	-2.6879e-05	-2.82864e-05	-3.02853e-05	-3.31077e-05	-3.71575e-05	-4.31882e-05	-5.2755e-05	-6.95824e-05	-0.000104913	-0.000210157	-0.00122826	0.00407837	-0.00536807	0.00500303	-0.00357829	0.00287588	-0.00344922	0.0048374	-0.00554772	0.00485323	-0.00310633	0.00168623	-0.00146055	0.00224717	-0.00285139	0.00242822	-0.00110635	-2.81122e-05	0.000114383	0.000813459	-0.00177472	0.00187373	-0.00102808	9.82769e-05	3.65266e-05	0.000766107	-0.00172422	0.00195768	-0.00125778	0.000327663	-4.10407e-05	0.00066208	-0.00155749	0.00186227	-0.00126372	0.000332553	7.49422e-05
-2.48749e-05	-2.51361e-05	-2.57159e-05	-2.66618e-05	-2.80566e-05	-3.00381e-05	-3.28365e-05	-3.68524e-05	-4.28336e-05	-5.23241e-05	-6.90239e-05	-0.000104113	-0.000208805	-0.00122653	0.00409673	-0.0054783	0.00521621	-0.00378773	0.00292955	-0.00331304	0.00466435	-0.00556196	0.00512934	-0.00346647	0.00183676	-0.00126935	0.00189439	-0.00268948	0.00265392	-0.00155461	0.00024482	0.000278297	0.000352069	-0.00145133	0.00201891	-0.0015418	0.000519363	0.000106257	0.000257929	-0.00125516	0.00199206	-0.00179841	0.000889841	-9.66906e-05	0.00014659	-0.000953227	0.00175721	-0.00178911	0.00101694	-0.000124561
-2.46803e-05	-2.49382e-05	-2.55123e-05	-2.64496e-05	-2.78322e-05	-2.97967e-05	-3.25715e-05	-3.65541e-05	-4.24868e-05	-5.19024e-05	-6.84769e-05	-0.000103328	-0.00020747	-0.00122474	0.00411382	-0.00558604	0.00543234	-0.00401444	0.00301156	-0.00319385	0.00447239	-0.00552549	0.00536614	-0.00384816	0.00207155	-0.00115985	0.00153736	-0.00241966	0.0027528	-0.00198181	0.00064742	0.000260062	-4.54023e-05	-0.00098949	0.00192635	-0.00193766	0.00107764	-0.000119601	-6.3358e-05	-0.000667079	0.0016787	-0.00207421	0.00153902	-0.000547832	-1.47642e-05	-0.000313291	0.0012208	-0.00186647	0.00167015	-0.00078045
-2.44902e-05	-2.4745e-05	-2.53135e-05	-2.62423e-05	-2.76129e-05	-2.95608e-05	-3.23125e-05	-3.62626e-05	-4.21476e-05	-5.14898e-05	-6.79409e-05	-0.000102556	-0.000206153	-0.00122291	0.00412963	-0.00569107	0.00565068	-0.00425772	0.00312321	-0.00309654	0.00426771	-0.00543899	0.00555331	-0.00423459	0.00238299	-0.00114783	0.00120988	-0.00206524	0.00270796	-0.00233284	0.00113057	4.92568e-05	-0.000300429	-0.000475683	0.00160417	-0.00211575	0.0016385	-0.000599094	-8.2937e-05	-0.000151945	0.00111176	-0.00196751	0.00202026	-0.0012284	0.000281348	4.3259e-05	0.000511277	-0.00142954	0.00191396	-0.00152373
-2.43045e-05	-2.45563e-05	-2.51193e-05	-2.60398e-05	-2.73987e-05	-2.93303e-05	-3.20594e-05	-3.59775e-05	-4.18159e-05	-5.1086e-05	-6.74158e-05	-0.000101799	-0.000204852	-0.00122102	0.00414413	-0.00579318	0.00587049	-0.00451672	0.00326549	-0.00302584	0.00405722	-0.00530502	0.00568227	-0.00460792	0.00275826	-0.00124267	0.000945167	-0.00165959	0.00251835	-0.00255962	0.00163051	-0.000333512	-0.000355805	-1.21025e-05	0.00111195	-0.00202307	0.00205873	-0.00121541	0.000227886	0.000110726	0.000482105	-0.00150039	0.00213216	-0.00186202	0.000931943	-8.25223e-05	-6.20065e-06	-0.000693238	0.0015865	-0.00190877
-2.41231e-05	-2.43719e-05	-2.49296e-05	-2.5842e-05	-2.71894e-05	-2.9105e-05	-3.1812e-05	-3.56989e-05	-4.14915e-05	-5.06908e-05	-6.69014e-05	-0.000101056	-0.000203568	-0.00121909	0.00415732	-0.00589213	0.00609098	-0.00479045	0.00343904	-0.00298626	0.00384845	-0.00512806	0.00574669	-0.0049502	0.00317986	-0.00144625	0.000772839	-0.00124328	0.00219983	-0.00262776	0.0020775	-0.0008383	-0.000187303	0.000303096	0.000550472	-0.00166906	0.00222388	-0.00180605	0.00079782	1.44798e-05	1.45495e-05	-0.000834508	0.00181268	-0.00217658	0.00166351	-0.000663896	-4.46298e-05	-5.12614e-05	0.000850022	-0.00168385
-2.39459e-05	-2.41918e-05	-2.47442e-05	-2.56487e-05	-2.69848e-05	-2.88849e-05	-3.15702e-05	-3.54264e-05	-4.11742e-05	-5.03039e-05	-6.63972e-05	-0.000100325	-0.0002023	-0.0012171	0.00416919	-0.00598771	0.00631136	-0.00507777	0.00364417	-0.00298198	0.00364936	-0.00491445	0.00574284	-0.00524429	0.0036265	-0.00175249	0.000716169	-0.00086041	0.00178421	-0.00252183	0.00240577	-0.00139243	0.000190075	0.000395797	4.16926e-05	-0.00112686	0.00208004	-0.00220662	0.00147192	-0.000434449	-0.000110608	-0.000217062	0.0011727	-0.00202344	0.00214937	-0.00144853	0.000450018	0.0001315	0.000115041	-0.000957781
-2.37729e-05	-2.40158e-05	-2.45631e-05	-2.54598e-05	-2.67849e-05	-2.86697e-05	-3.13337e-05	-3.516e-05	-4.08637e-05	-4.99252e-05	-6.59031e-05	-9.9608e-05	-0.000201048	-0.00121507	0.00417972	-0.00607972	0.00653083	-0.00537742	0.00388079	-0.00301677	0.00346818	-0.00467224	0.00566989	-0.00547483	0.00407428	-0.00214736	0.000789692	-0.000554271	0.00131645	-0.00224848	0.00256342	-0.00191118	0.000722657	0.000232173	-0.000296974	-0.000519222	0.00165143	-0.00229772	0.00205467	-0.00111285	0.000175447	0.000108954	0.000460448	-0.00144941	0.00215846	-0.00207015	0.00125726	-0.000277588	-0.000185232	-0.00015355
-2.36038e-05	-2.38439e-05	-2.43862e-05	-2.52753e-05	-2.65896e-05	-2.84594e-05	-3.11026e-05	-3.48994e-05	-4.056e-05	-4.95545e-05	-6.54189e-05	-9.89035e-05	-0.000199811	-0.00121299	0.0041889	-0.00616794	0.00674854	-0.00568798	0.00414846	-0.00309391	0.00331317	-0.00441106	0.00553016	-0.00562916	0.00449802	-0.00260951	0.000997468	-0.000362972	0.000850216	-0.00183675	0.00252085	-0.00231106	0.00132574	-0.000172287	-0.000378833	8.33813e-06	0.00103844	-0.00204151	0.00236806	-0.00181493	0.000799254	-2.0115e-06	-3.23521e-05	-0.000687276	0.00166801	-0.00222276	0.00198196	-0.00109261	0.000153588	0.000234304
-2.34386e-05	-2.36759e-05	-2.42133e-05	-2.50949e-05	-2.63987e-05	-2.82538e-05	-3.08767e-05	-3.46446e-05	-4.02629e-05	-4.91916e-05	-6.49443e-05	-9.82115e-05	-0.00019859	-0.00121086	0.00419672	-0.00625216	0.00696368	-0.00600791	0.00444634	-0.00321609	0.0031925	-0.00414187	0.00532913	-0.00569815	0.00487289	-0.0031115	0.00133216	-0.000315304	0.000442155	-0.00133555	0.00227637	-0.00252358	0.00189732	-0.000753159	-0.000168732	0.000321368	0.000395476	-0.001497	0.00230735	-0.00231617	0.00156345	-0.000537021	-8.73443e-05	-6.45706e-05	0.000885557	-0.00181476	0.00225107	-0.00189432	0.000975278	-6.01421e-05
-2.32772e-05	-2.35118e-05	-2.40443e-05	-2.49187e-05	-2.62121e-05	-2.80528e-05	-3.06557e-05	-3.43954e-05	-3.99721e-05	-4.88362e-05	-6.44791e-05	-9.75317e-05	-0.000197384	-0.00120868	0.00420317	-0.0063322	0.00717539	-0.00633556	0.00477318	-0.00338537	0.00311397	-0.00387665	0.00507544	-0.00567686	0.00517593	-0.00362152	0.00177508	-0.000427323	0.000145551	-0.000808382	0.00185802	-0.0025073	0.00233567	-0.00140732	0.000306343	0.000329506	-0.00010659	-0.000808644	0.00187751	-0.00244683	0.00221044	-0.00132095	0.000347167	0.000134101	0.000165258	-0.0010258	0.00190975	-0.00224918	0.00183469	-0.000898341
-2.31196e-05	-2.33515e-05	-2.38792e-05	-2.47465e-05	-2.60297e-05	-2.78564e-05	-3.04397e-05	-3.41516e-05	-3.96877e-05	-4.84883e-05	-6.40231e-05	-9.68638e-05	-0.000196193	-0.00120646	0.00420825	-0.00640787	0.00738283	-0.00666917	0.00512737	-0.00360309	0.00308482	-0.0036281	0.00478067	-0.00556505	0.00538764	-0.00410556	0.00229714	-0.000700035	3.99937e-06	-0.000325879	0.00132108	-0.00225624	0.00255792	-0.00201154	0.000959791	1.07048e-05	-0.000324383	-0.00016984	0.00119761	-0.00215138	0.00251112	-0.0020747	0.00112606	-0.000206473	-0.00014866	-0.000232799	0.00111396	-0.00194818	0.00224213	-0.00180101
-2.29655e-05	-2.31948e-05	-2.37179e-05	-2.45781e-05	-2.58515e-05	-2.76643e-05	-3.02285e-05	-3.39132e-05	-3.94093e-05	-4.81476e-05	-6.35761e-05	-9.62077e-05	-0.000195016	-0.00120419	0.00421194	-0.00647897	0.00758516	-0.00700688	0.00550687	-0.00386981	0.00311156	-0.00340924	0.00445907	-0.0053675	0.00549345	-0.00452982	0.0028609	-0.00111845	4.58477e-05	4.30034e-05	0.000741579	-0.00180275	0.00251619	-0.00244609	0.0016612	-0.000579678	-0.000181217	0.000229494	0.000470461	-0.00151324	0.00234832	-0.00251651	0.0019562	-0.00097271	0.00011767	0.000165462	0.000265487	-0.00113448	0.00194709	-0.00222526
-2.2815e-05	-2.30417e-05	-2.35602e-05	-2.44136e-05	-2.56772e-05	-2.74766e-05	-3.00219e-05	-3.368e-05	-3.91369e-05	-4.7814e-05	-6.31379e-05	-9.5563e-05	-0.000193854	-0.00120187	0.00421424	-0.00654533	0.00778153	-0.00734672	0.00590931	-0.00418528	0.00319973	-0.00323304	0.00412709	-0.00509403	0.00548493	-0.00486325	0.00342328	-0.00165217	0.00028007	0.000240067	0.0002063	-0.00121454	0.00220831	-0.00261909	0.00226273	-0.00131795	0.000309048	0.00025732	-7.53944e-05	-0.000734664	0.00176483	-0.0024698	0.00250864	-0.0018596	0.000877773	-5.59045e-05	-0.000185214	-0.000242791	0.00109734	-0.00189594
-2.26679e-05	-2.28921e-05	-2.34062e-05	-2.42528e-05	-2.55069e-05	-2.7293e-05	-2.98199e-05	-3.34519e-05	-3.88703e-05	-4.74873e-05	-6.27083e-05	-9.49295e-05	-0.000192705	-0.00119951	0.00421515	-0.00660678	0.0079711	-0.00768668	0.00633191	-0.00454844	0.00335375	-0.00311197	0.00380286	-0.00475935	0.00536065	-0.00508009	0.00393909	-0.00225762	0.00069412	0.00022608	-0.000199337	-0.00058549	0.00168089	-0.00248656	0.00263082	-0.00203819	0.00104061	-0.000119584	-0.000254889	-7.58848e-05	0.000956916	-0.00193683	0.00255167	-0.00249389	0.00181112	-0.000827344	2.74117e-05	0.000226156	0.000173555	-0.000989618
-2.25242e-05	-2.27459e-05	-2.32556e-05	-2.40957e-05	-2.53404e-05	-2.71135e-05	-2.96224e-05	-3.32287e-05	-3.86094e-05	-4.71674e-05	-6.22871e-05	-9.4307e-05	-0.000191571	-0.0011971	0.00421465	-0.00666315	0.00815306	-0.00802466	0.00677159	-0.00495732	0.00357673	-0.00305758	0.00350553	-0.00438256	0.0051268	-0.0051621	0.0043648	-0.0028816	0.00125412	-1.29928e-05	-0.000403877	-2.18879e-05	0.00102362	-0.00206409	0.00267659	-0.00256999	0.00183845	-0.000820569	1.38828e-05	0.000228427	0.000212435	-0.00110764	0.00205152	-0.00259408	0.00250002	-0.00180343	0.000834668	-1.98508e-05	-0.000274789	-4.9487e-05
-2.23838e-05	-2.2603e-05	-2.31085e-05	-2.39421e-05	-2.51776e-05	-2.69381e-05	-2.94292e-05	-3.30105e-05	-3.8354e-05	-4.68541e-05	-6.18741e-05	-9.36952e-05	-0.000190449	-0.00119464	0.00421275	-0.0067143	0.00832658	-0.00835852	0.00722491	-0.00540911	0.00387037	-0.00308012	0.00325456	-0.00398649	0.00479723	-0.0051004	0.00466248	-0.00346615	0.00190749	-0.000462667	-0.000361164	0.000374349	0.0003555	-0.00142722	0.00237821	-0.00277962	0.0025006	-0.00166775	0.000678422	4.90592e-05	-0.000187398	-0.000297507	0.0011973	-0.00209918	0.00261953	-0.00251923	0.00185152	-0.000890549	5.14095e-05	0.000331325
-2.22466e-05	-2.24635e-05	-2.29647e-05	-2.37919e-05	-2.50185e-05	-2.67665e-05	-2.92403e-05	-3.27969e-05	-3.81042e-05	-4.65472e-05	-6.14691e-05	-9.30941e-05	-0.000189342	-0.00119214	0.00420943	-0.00676007	0.00849087	-0.00868608	0.00768815	-0.00590016	0.0042348	-0.00318809	0.00306898	-0.00359679	0.00439311	-0.00489678	0.00480349	-0.00395406	0.00258791	-0.0010801	-5.86559e-05	0.000522669	-0.000195125	-0.000699807	0.00178974	-0.00260466	0.00285008	-0.00243147	0.00156037	-0.000588418	-6.96178e-05	0.000167644	0.000335662	-0.00120813	0.00209499	-0.00261496	0.002562	-0.00194237	0.00101096	-0.000124824
-2.21126e-05	-2.23271e-05	-2.28242e-05	-2.36452e-05	-2.4863e-05	-2.65988e-05	-2.90556e-05	-3.2588e-05	-3.78596e-05	-4.62467e-05	-6.1072e-05	-9.25032e-05	-0.000188247	-0.0011896	0.0042047	-0.00680033	0.00864517	-0.00900513	0.00815734	-0.00642595	0.00466853	-0.00338792	0.00296653	-0.00324078	0.00394215	-0.00456424	0.00477159	-0.0042948	0.00322211	-0.00179796	0.000478657	0.00037846	-0.000513482	-3.19403e-05	0.00103379	-0.00207357	0.00278332	-0.00289333	0.00240359	-0.00150313	0.000561762	7.65764e-05	-0.000163295	-0.000307105	0.00115153	-0.00202145	0.00258442	-0.00260631	0.00208083	-0.00118959
-2.19816e-05	-2.21938e-05	-2.26869e-05	-2.35018e-05	-2.4711e-05	-2.64348e-05	-2.88749e-05	-3.23837e-05	-3.76202e-05	-4.59523e-05	-6.06827e-05	-9.19225e-05	-0.000187165	-0.00118701	0.00419856	-0.00683495	0.00878871	-0.00931347	0.00862827	-0.00698119	0.00516839	-0.00368363	0.00296297	-0.00294626	0.0034773	-0.00412687	0.00456524	-0.00444998	0.0037379	-0.0025317	0.00118956	-5.73257e-05	-0.000520226	0.000428755	0.000278524	-0.00130445	0.00230232	-0.00290995	0.00294941	-0.00241035	0.00151656	-0.000578497	-5.80324e-05	0.00019001	0.000225998	-0.00101192	0.00188147	-0.00249944	0.00264331	-0.0022417
-2.18537e-05	-2.20636e-05	-2.25527e-05	-2.33617e-05	-2.45624e-05	-2.62745e-05	-2.86983e-05	-3.21838e-05	-3.7386e-05	-4.56641e-05	-6.03009e-05	-9.13517e-05	-0.000186095	-0.00118437	0.004191	-0.0068638	0.00892077	-0.00960888	0.00909652	-0.00755982	0.00572952	-0.00407658	0.00307123	-0.00274009	0.00303513	-0.00361879	0.00419873	-0.00439817	0.00407269	-0.00318953	0.00198333	-0.000735383	-0.000188297	0.000567226	-0.000296916	-0.000481966	0.00152086	-0.00245921	0.00301737	-0.00301109	0.00247581	-0.00158633	0.000656215	2.32583e-05	-0.000226078	-8.61173e-05	0.000801028	-0.00165127	0.00234672	-0.00263176
-2.17288e-05	-2.19364e-05	-2.24216e-05	-2.32248e-05	-2.44172e-05	-2.61177e-05	-2.85255e-05	-3.19882e-05	-3.71567e-05	-4.53817e-05	-5.99265e-05	-9.07907e-05	-0.000185038	-0.0011817	0.00418203	-0.00688678	0.00904066	-0.00988919	0.00955756	-0.0081551	0.00634537	-0.00456523	0.00330079	-0.00264683	0.00265385	-0.00308245	0.00370213	-0.00413828	0.00418138	-0.00368407	0.00275117	-0.00156299	0.000448637	0.00032652	-0.000541668	0.000183401	0.000641539	-0.00165463	0.00256697	-0.00309226	0.00309943	-0.00258495	0.00173039	-0.00078815	5.5422e-05	0.000266277	-8.46409e-05	-0.000513106	0.00133112	-0.00208751
-2.16067e-05	-2.18122e-05	-2.22936e-05	-2.3091e-05	-2.42753e-05	-2.59645e-05	-2.83566e-05	-3.17969e-05	-3.69323e-05	-4.51052e-05	-5.95593e-05	-9.02392e-05	-0.000183994	-0.00117897	0.00417164	-0.00690378	0.00914773	-0.0101522	0.0100067	-0.00875971	0.00700777	-0.00514508	0.00365706	-0.0026874	0.00237113	-0.00256611	0.00311987	-0.00369113	0.00404289	-0.00394416	0.00338113	-0.00241639	0.00129821	-0.000276641	-0.000368868	0.000505152	-9.22347e-05	-0.000721741	0.00171993	-0.00260472	0.00314876	-0.00319302	0.00274884	-0.00193603	0.000999115	-0.000187345	-0.000269401	0.000269049	0.000176963	-0.000909387
-2.14875e-05	-2.16908e-05	-2.21684e-05	-2.29602e-05	-2.41366e-05	-2.58148e-05	-2.81914e-05	-3.16098e-05	-3.67128e-05	-4.48344e-05	-5.91993e-05	-8.96971e-05	-0.000182961	-0.00117621	0.00415983	-0.00691472	0.00924134	-0.0103959	0.0104392	-0.00936576	0.00770703	-0.00580856	0.0041409	-0.00287773	0.00222179	-0.0021208	0.002508	-0.00309912	0.00366451	-0.00392553	0.00377457	-0.00315916	0.00222223	-0.00115005	0.000220341	0.000368261	-0.000458553	5.96402e-05	0.000733272	-0.00169151	0.00258083	-0.00315785	0.00329188	-0.00294103	0.0022134	-0.00128764	0.000411663	0.00020662	-0.000411763	0.000179887
-2.13711e-05	-2.15723e-05	-2.20462e-05	-2.28325e-05	-2.4001e-05	-2.56684e-05	-2.80299e-05	-3.14268e-05	-3.64979e-05	-4.45691e-05	-5.88462e-05	-8.91642e-05	-0.000181939	-0.0011734	0.00414661	-0.00691951	0.00932091	-0.0106183	0.0108504	-0.00996499	0.00843206	-0.0065451	0.00474826	-0.0032277	0.00223551	-0.00179685	0.00193035	-0.00242368	0.00308323	-0.00361874	0.00386188	-0.00366404	0.00305889	-0.00213929	0.00113059	-0.000237273	-0.000318096	0.000432901	-7.17454e-05	-0.000653276	0.00157837	-0.002464	0.0031117	-0.003355	0.0031502	-0.00253609	0.00166965	-0.000743369	-2.0267e-05	0.000461642
-2.12574e-05	-2.14565e-05	-2.19268e-05	-2.27077e-05	-2.38686e-05	-2.55253e-05	-2.7872e-05	-3.12478e-05	-3.62876e-05	-4.43094e-05	-5.85e-05	-8.86403e-05	-0.00018093	-0.00117054	0.00413198	-0.00691808	0.0093859	-0.0108173	0.0112356	-0.0105488	0.00917054	-0.00734124	0.00547005	-0.0037402	0.00243466	-0.00164023	0.00145372	-0.00174071	0.00236399	-0.0030533	0.00361523	-0.00383491	0.003651	-0.00305468	0.00218659	-0.00120594	0.000342105	0.000241359	-0.000406288	0.000142255	0.000500054	-0.00135734	0.00224971	-0.00296458	0.00335515	-0.00332265	0.00288353	-0.00212091	0.00120668	-0.000323658
-2.11463e-05	-2.13434e-05	-2.18102e-05	-2.25857e-05	-2.37391e-05	-2.53854e-05	-2.77177e-05	-3.10728e-05	-3.60818e-05	-4.4055e-05	-5.81604e-05	-8.81252e-05	-0.000179931	-0.00116765	0.00411595	-0.00691037	0.00943581	-0.0109911	0.01159	-0.0111083	0.00990908	-0.00818083	0.00629208	-0.00441041	0.00283242	-0.00168888	0.00114243	-0.00113426	0.00159463	-0.00229717	0.00305632	-0.00362553	0.00387565	-0.00370738	0.00316633	-0.00233359	0.00139511	-0.000517932	-0.000108008	0.000380553	-0.000237393	-0.000268952	0.001042	-0.00190582	0.00269263	-0.00322743	0.00340908	-0.00318634	0.00260865	-0.00177631
-2.1038e-05	-2.1233e-05	-2.16963e-05	-2.24666e-05	-2.36127e-05	-2.52488e-05	-2.75668e-05	-3.09016e-05	-3.58804e-05	-4.38058e-05	-5.78275e-05	-8.76188e-05	-0.000178944	-0.00116471	0.00409852	-0.00689633	0.00947018	-0.011138	0.0119093	-0.0116347	0.0106335	-0.00904533	0.00719522	-0.00522554	0.00343125	-0.00196941	0.00105267	-0.000688957	0.000877771	-0.00145121	0.00225754	-0.0030517	0.00367012	-0.00394852	0.00384753	-0.00335986	0.00259672	-0.00168052	0.000796879	-8.75281e-05	-0.000307865	0.000339878	1.74839e-06	-0.000631726	0.00143733	-0.00225059	0.00292538	-0.00332052	0.00336641	-0.00303833
-2.09321e-05	-2.11252e-05	-2.15851e-05	-2.23503e-05	-2.34892e-05	-2.51153e-05	-2.74193e-05	-3.07341e-05	-3.56834e-05	-4.35618e-05	-5.7501e-05	-8.7121e-05	-0.000177968	-0.00116172	0.00407969	-0.00687592	0.00948861	-0.0112563	0.012189	-0.0121192	0.011329	-0.00991415	0.0081558	-0.0061647	0.00422186	-0.00249415	0.00122711	-0.000481658	0.000320565	-0.000639112	0.001336	-0.00219442	0.0030492	-0.00370362	0.00405823	-0.00402805	0.00364147	-0.00294838	0.00208551	-0.00118012	0.000395768	0.000157708	-0.000382804	0.000264932	0.000177613	-0.000848681	0.00163676	-0.00239043	0.00298454	-0.00330206
-2.08289e-05	-2.102e-05	-2.14765e-05	-2.22367e-05	-2.33685e-05	-2.49848e-05	-2.72751e-05	-3.05704e-05	-3.54907e-05	-4.33229e-05	-5.71808e-05	-8.66315e-05	-0.000177002	-0.0011587	0.00405947	-0.00684912	0.00949075	-0.0113446	0.0124252	-0.0125529	0.0119806	-0.0107651	0.00914605	-0.00719927	0.00518272	-0.00325908	0.00169001	-0.000573216	2.28677e-05	6.53243e-06	0.000440509	-0.00119274	0.00211001	-0.0029952	0.00372079	-0.00414959	0.00424006	-0.00396561	0.00339154	-0.00259137	0.00170194	-0.000839599	0.000141887	0.000307663	-0.000439823	0.000257857	0.000209521	-0.000869801	0.00162171	-0.00233194
-2.07281e-05	-2.09173e-05	-2.13705e-05	-2.21258e-05	-2.32507e-05	-2.48573e-05	-2.71342e-05	-3.04104e-05	-3.53021e-05	-4.3089e-05	-5.68668e-05	-8.61503e-05	-0.000176047	-0.00115563	0.00403788	-0.0068159	0.00947629	-0.0114016	0.0126139	-0.0129277	0.0125731	-0.0115749	0.0101349	-0.00829354	0.00628021	-0.00424255	0.00244349	-0.00100094	6.52107e-05	0.000360594	-0.000267129	-0.000226619	0.00102237	-0.00194812	0.00287932	-0.00365818	0.00420011	-0.0044184	0.00430873	-0.0038756	0.00319725	-0.00235157	0.00146399	-0.000635856	-1.74586e-05	0.000429844	-0.000546974	0.000376002	5.65898e-05	-0.00067047
-2.06298e-05	-2.08171e-05	-2.1267e-05	-2.20176e-05	-2.31356e-05	-2.47328e-05	-2.69965e-05	-3.02539e-05	-3.51176e-05	-4.28599e-05	-5.65589e-05	-8.56771e-05	-0.000175102	-0.00115252	0.00401491	-0.00677627	0.00944499	-0.0114259	0.0127516	-0.0132355	0.0130916	-0.0123195	0.0110885	-0.0094057	0.00746939	-0.00540503	0.00346508	-0.00177255	0.000497685	0.000322398	-0.000634578	0.00050855	5.15023e-06	-0.00077492	0.00170271	-0.00263958	0.00348908	-0.00413289	0.00451768	-0.0045876	0.00435603	-0.00384019	0.00311691	-0.00225835	0.00137458	-0.000552491	-0.000108624	0.000551257	-0.000725525	0.000632979
-2.05339e-05	-2.07193e-05	-2.11661e-05	-2.19119e-05	-2.30233e-05	-2.46112e-05	-2.6862e-05	-3.0101e-05	-3.49372e-05	-4.26357e-05	-5.62571e-05	-8.52118e-05	-0.000174167	-0.00114937	0.00399057	-0.00673022	0.00939665	-0.0114167	0.0128352	-0.0134688	0.0135219	-0.0129752	0.0119718	-0.0104891	0.00869539	-0.00669005	0.004707	-0.00286222	0.00133096	-0.000168539	-0.000542415	0.000832575	-0.000708685	0.000257985	0.000460585	-0.00132755	0.00226156	-0.00314286	0.00389883	-0.00443809	0.00472514	-0.0047203	0.00444131	-0.00390623	0.00318225	-0.00233043	0.00144485	-0.000600227	-0.000115222	0.000646847
-2.04403e-05	-2.06239e-05	-2.10676e-05	-2.18087e-05	-2.29136e-05	-2.44925e-05	-2.67306e-05	-2.99515e-05	-3.47607e-05	-4.24161e-05	-5.59611e-05	-8.47543e-05	-0.000173243	-0.00114618	0.00396488	-0.00667778	0.00933114	-0.011373	0.0128619	-0.0136211	0.0138504	-0.0135186	0.0127487	-0.011494	0.00989541	-0.00802613	0.00609722	-0.00420924	0.0025305	-0.00111999	7.44571e-05	0.000612057	-0.000913526	0.000878569	-0.000525882	-6.34041e-05	0.000839656	-0.00170496	0.00259533	-0.0034136	0.00410328	-0.00459041	0.0048474	-0.00484053	0.00458328	-0.00408692	0.00340455	-0.00258371	0.00170231	-0.000823673
-2.03491e-05	-2.05309e-05	-2.09715e-05	-2.17081e-05	-2.28066e-05	-2.43766e-05	-2.66023e-05	-2.98054e-05	-3.45882e-05	-4.22012e-05	-5.56709e-05	-8.43045e-05	-0.000172328	-0.00114294	0.00393785	-0.00661896	0.00924838	-0.0112942	0.0128293	-0.0136862	0.0140647	-0.0139276	0.0133839	-0.0123691	0.0110012	-0.00932979	0.00754228	-0.00571952	0.00401478	-0.00247941	0.00121042	-0.000211629	-0.000472607	0.000864424	-0.000950305	0.000775445	-0.000353477	-0.000250965	0.00100075	-0.00181679	0.00264933	-0.00341891	0.00407972	-0.00456839	0.00485907	-0.00491738	0.00474793	-0.00435141	0.0037645	-0.00301913
-2.02602e-05	-2.04402e-05	-2.08778e-05	-2.16099e-05	-2.27021e-05	-2.42634e-05	-2.6477e-05	-2.96627e-05	-3.44194e-05	-4.19909e-05	-5.53864e-05	-8.38621e-05	-0.000171422	-0.00113967	0.00390948	-0.00655382	0.00914835	-0.0111798	0.0127355	-0.013659	0.014154	-0.0141817	0.0138437	-0.0130634	0.011942	-0.0105095	0.00893201	-0.00727003	0.00565801	-0.00413243	0.00278031	-0.00160245	0.000647287	9.52995e-05	-0.000592795	0.000864909	-0.000895518	0.000716839	-0.000333828	-0.000204242	0.000872183	-0.00160802	0.00237426	-0.00310588	0.00376467	-0.00429403	0.00466731	-0.00484722	0.00482812	-0.00459853
-2.01736e-05	-2.03518e-05	-2.07864e-05	-2.15142e-05	-2.26002e-05	-2.4153e-05	-2.63546e-05	-2.95232e-05	-3.42544e-05	-4.1785e-05	-5.51074e-05	-8.34272e-05	-0.000170527	-0.00113635	0.0038798	-0.00648239	0.00903108	-0.0110295	0.012579	-0.0135355	0.0141087	-0.014263	0.0140971	-0.0135287	0.0126477	-0.0114703	0.0101456	-0.00871603	0.00729733	-0.00590824	0.00461995	-0.00342153	0.00235427	-0.00140696	0.000617124	2.33176e-05	-0.000480924	0.000765298	-0.000855198	0.000771262	-0.000509835	0.000105349	0.000428631	-0.00104601	0.00172067	-0.00240041	0.00305436	-0.00363255	0.00410834	-0.00444223
-2.00891e-05	-2.02656e-05	-2.06973e-05	-2.14209e-05	-2.25008e-05	-2.40452e-05	-2.62351e-05	-2.9387e-05	-3.40932e-05	-4.15835e-05	-5.4834e-05	-8.29995e-05	-0.00016964	-0.00113299	0.0038488	-0.00640474	0.00889668	-0.0108433	0.0123591	-0.0133124	0.0139215	-0.0141561	0.014117	-0.0137208	0.0130522	-0.012119	0.0110587	-0.00990058	0.0087442	-0.0075916	0.00649671	-0.00543291	0.00442765	-0.0034596	0.00256003	-0.00171978	0.000976066	-0.000328484	-0.000187852	0.000575163	-0.000808062	0.000896616	-0.000828995	0.000625895	-0.000289766	-0.000148022	0.000673031	-0.0012465	0.00184658	-0.00243192
-2.00069e-05	-2.01817e-05	-2.06106e-05	-2.13299e-05	-2.24039e-05	-2.39401e-05	-2.61186e-05	-2.9254e-05	-3.39356e-05	-4.13864e-05	-5.4566e-05	-8.2579e-05	-0.000168762	-0.00112959	0.00381651	-0.00632094	0.00874529	-0.0106212	0.0120752	-0.0129879	0.0135866	-0.0138492	0.0138812	-0.0136022	0.0130965	-0.0123692	0.011552	-0.0106658	0.00979911	-0.00894079	0.00812966	-0.00732362	0.00653451	-0.00572674	0.00491903	-0.00409258	0.00327801	-0.00247219	0.0017113	-0.000998429	0.000368116	0.00017663	-0.000607754	0.000926835	-0.00111539	0.0011826	-0.00112072	0.000947054	-0.000664034	0.00029631
-1.99269e-05	-2.00999e-05	-2.0526e-05	-2.12412e-05	-2.23094e-05	-2.38376e-05	-2.60048e-05	-2.91241e-05	-3.37815e-05	-4.11935e-05	-5.43032e-05	-8.21654e-05	-0.000167894	-0.00112615	0.00378294	-0.00623107	0.00857713	-0.0103636	0.0117274	-0.012561	0.0131009	-0.0133341	0.0133729	-0.013143	0.0127321	-0.0121471	0.0115187	-0.0108649	0.0102685	-0.00971002	0.0092175	-0.0087366	0.0082656	-0.00775512	0.00721005	-0.00659883	0.00594031	-0.00522165	0.00447122	-0.00368707	0.00290128	-0.00211758	0.00136767	-0.000656864	1.33467e-05	0.000559471	-0.001039	0.00142562	-0.00170354	0.00187831
-1.98489e-05	-2.00203e-05	-2.04437e-05	-2.11548e-05	-2.22174e-05	-2.37376e-05	-2.58938e-05	-2.89973e-05	-3.3631e-05	-4.10049e-05	-5.40458e-05	-8.17588e-05	-0.000167034	-0.00112266	0.00374811	-0.00613523	0.00839247	-0.010071	0.0113165	-0.0120321	0.0124633	-0.0126064	0.0125819	-0.0123231	0.0119237	-0.0113956	0.0108726	-0.0103743	0.00998241	-0.00967415	0.00947162	-0.00931298	0.0091871	-0.00903433	0.0088483	-0.00858606	0.00825484	-0.0078306	0.00733091	-0.00674408	0.00609336	-0.00537529	0.00461588	-0.00381678	0.00300444	-0.00218293	0.00137761	-0.000593319	-0.000146811	0.000838707
-1.97731e-05	-1.99429e-05	-2.03635e-05	-2.10707e-05	-2.21276e-05	-2.36402e-05	-2.57856e-05	-2.88736e-05	-3.3484e-05	-4.08203e-05	-5.37934e-05	-8.13589e-05	-0.000166183	-0.00111914	0.00371203	-0.00603352	0.00819163	-0.00974408	0.0108436	-0.0114026	0.011675	-0.0116663	0.011505	-0.011133	0.0106513	-0.010079	0.00955536	-0.00910484	0.00881147	-0.00865328	0.00865069	-0.00873879	0.00890162	-0.00907376	0.00924191	-0.00935572	0.0094142	-0.0093849	0.00927643	-0.00906814	0.00877414	-0.00838212	0.00790936	-0.00734944	0.00672128	-0.00602237	0.00527245	-0.00447205	0.00364119	-0.00278244
-1.96994e-05	-1.98675e-05	-2.02855e-05	-2.09888e-05	-2.20403e-05	-2.35452e-05	-2.568e-05	-2.87529e-05	-3.33405e-05	-4.06398e-05	-5.35462e-05	-8.09657e-05	-0.00016534	-0.00111557	0.00367471	-0.00592604	0.00797502	-0.00938376	0.0103104	-0.0106754	0.01074	-0.0105181	0.0101461	-0.00957454	0.00891209	-0.00818574	0.00754161	-0.00701062	0.00668132	-0.00653484	0.00659277	-0.0067903	0.00711013	-0.00748486	0.00789828	-0.00829688	0.00867575	-0.00899826	0.00926822	-0.00945991	0.00958177	-0.00961557	0.00957219	-0.00943866	0.00922697	-0.00892772	0.00855356	-0.00809818	0.00757476	-0.0069795
-1.96277e-05	-1.97943e-05	-2.02096e-05	-2.09091e-05	-2.19552e-05	-2.34527e-05	-2.55772e-05	-2.86351e-05	-3.32003e-05	-4.04634e-05	-5.33039e-05	-8.05791e-05	-0.000164505	-0.00111197	0.00363618	-0.00581294	0.00774305	-0.00899116	0.00971924	-0.0098544	0.00966427	-0.00917048	0.00851664	-0.0076615	0.00672114	-0.00573051	0.00484283	-0.00409587	0.00358339	-0.00329052	0.00324114	-0.00337193	0.00366595	-0.00405586	0.00452497	-0.00501926	0.00553304	-0.00602887	0.00650942	-0.00694776	0.00735072	-0.00769832	0.00799918	-0.00823789	0.00842349	-0.00854341	0.00860665	-0.00860299	0.00854132	-0.00841331
-1.95581e-05	-1.9723e-05	-2.01358e-05	-2.08315e-05	-2.18724e-05	-2.33627e-05	-2.5477e-05	-2.85203e-05	-3.30635e-05	-4.02909e-05	-5.30665e-05	-8.01989e-05	-0.000163678	-0.00110832	0.00359645	-0.00569433	0.00749623	-0.00856756	0.00907277	-0.0089446	0.0084563	-0.00763648	0.00663545	-0.00541951	0.00411186	-0.00275496	0.00150887	-0.000417903	-0.000419247	0.0010137	-0.00133951	0.00145865	-0.00138767	0.00119367	-0.000893463	0.000540829	-0.000141367	-0.000267969	0.000690255	-0.00109927	0.00150239	-0.0018804	0.00224246	-0.00257377	0.00288375	-0.00316018	0.00341213	-0.00362937	0.00382046	-0.00397662
-1.94904e-05	-1.96539e-05	-2.00641e-05	-2.07561e-05	-2.17919e-05	-2.3275e-05	-2.53793e-05	-2.84083e-05	-3.29299e-05	-4.01223e-05	-5.2834e-05	-7.9825e-05	-0.00016286	-0.00110464	0.00355555	-0.00557036	0.00723509	-0.00811444	0.00837426	-0.00795223	0.00712678	-0.00593321	0.00452826	-0.00288556	0.00113519	0.000673124	-0.00237278	0.00391334	-0.00519172	0.00621599	-0.00695898	0.00748222	-0.00780288	0.00798883	-0.00805792	0.00806461	-0.00801515	0.00794667	-0.00785615	0.00776945	-0.00767873	0.00760242	-0.00753053	0.00747674	-0.00743056	0.00740292	-0.00738351	0.00738116	-0.00738602	0.00740546
-1.94248e-05	-1.95867e-05	-1.99945e-05	-2.06829e-05	-2.17136e-05	-2.31897e-05	-2.52843e-05	-2.82993e-05	-3.27996e-05	-3.99576e-05	-5.26063e-05	-7.94574e-05	-0.000162049	-0.00110091	0.00351348	-0.0054412	0.00696025	-0.00763344	0.00762741	-0.00688451	0.00568849	-0.0040816	0.00222736	-0.000107123	-0.00214179	0.00446201	-0.00668018	0.00873966	-0.0105331	0.012066	-0.0133105	0.0143286	-0.015139	0.0158116	-0.0163663	0.0168597	-0.0172999	0.0177255	-0.0181348	0.0185545	-0.0189777	0.019423	-0.0198809	0.020365	-0.0208648	0.0213908	-0.0219325	0.0224981	-0.0230773	0.0236766
-1.93611e-05	-1.95215e-05	-1.99268e-05	-2.06117e-05	-2.16375e-05	-2.31068e-05	-2.51918e-05	-2.8193e-05	-3.26726e-05	-3.97966e-05	-5.23832e-05	-7.9096e-05	-0.000161246	-0.00109714	0.00347028	-0.00530698	0.00667233	-0.00712638	0.00683635	-0.00574965	0.00415611	-0.00210599	-0.00022921	0.00285916	-0.00563799	0.00849945	-0.0112622	0.0138625	-0.016188	0.018241	-0.0199928	0.021506	-0.022801	0.02395	-0.0249758	0.0259375	-0.0268456	0.027741	-0.028624	0.0295229	-0.0304322	0.0313717	-0.0323328	0.0333298	-0.0343529	0.0354131	-0.0365001	0.0376223	-0.0387696	0.0399486
-1.92994e-05	-1.94582e-05	-1.98612e-05	-2.05426e-05	-2.15636e-05	-2.30262e-05	-2.51018e-05	-2.80895e-05	-3.25487e-05	-3.96394e-05	-5.21648e-05	-7.87406e-05	-0.00016045	-0.00109333	0.00342596	-0.0051679	0.00637203	-0.0065952	0.0060056	-0.00455669	0.00254599	-3.36853e-05	-0.00279854	0.00594912	-0.00926123	0.0126574	-0.015946	0.0190541	-0.0218625	0.0243689	-0.0265427	0.0284458	-0.0300999	0.031579	-0.0329082	0.0341487	-0.0353135	0.0364453	-0.0375461	0.0386456	-0.0397394	0.0408481	-0.0419637	0.0431009	-0.0442499	0.0454218	-0.0466061	0.047811	-0.0490259	0.0502568
-1.92396e-05	-1.9397e-05	-1.97976e-05	-2.04756e-05	-2.14918e-05	-2.29478e-05	-2.50143e-05	-2.79887e-05	-3.24279e-05	-3.94859e-05	-5.1951e-05	-7.83911e-05	-0.000159661	-0.00108948	0.00338054	-0.00502413	0.00606007	-0.00604203	0.00514007	-0.00331546	0.000875902	0.00210558	-0.00543395	0.00909302	-0.0129116	0.0167975	-0.0205457	0.0240709	-0.0272447	0.030058	-0.0324762	0.0345596	-0.03633	0.0378625	-0.039184	0.0403577	-0.0413988	0.0423516	-0.04322	0.044035	-0.0447934	0.0455167	-0.0461977	0.0468513	-0.0474684	0.0480599	-0.0486156	0.0491434	-0.0496325	0.0500889
-1.91817e-05	-1.93376e-05	-1.97359e-05	-2.04106e-05	-2.14221e-05	-2.28717e-05	-2.49292e-05	-2.78907e-05	-3.23102e-05	-3.93361e-05	-5.17417e-05	-7.80476e-05	-0.00015888	-0.0010856	0.00333405	-0.00487585	0.00573724	-0.00546909	0.00424494	-0.00203642	-0.000835234	0.0042803	-0.00808617	0.0122177	-0.0164851	0.0207774	-0.0248722	0.0286688	-0.0320266	0.0349279	-0.0373331	0.0393	-0.040851	0.0420625	-0.042965	0.043625	-0.0440617	0.0443237	-0.0444192	0.0443833	-0.0442171	0.0439463	-0.0435676	0.0431002	-0.0425388	0.0418984	-0.0411728	0.0403737	-0.0394946	0.0385451
-1.91257e-05	-1.92802e-05	-1.96762e-05	-2.03476e-05	-2.13546e-05	-2.27979e-05	-2.48466e-05	-2.77954e-05	-3.21956e-05	-3.91898e-05	-5.15368e-05	-7.77097e-05	-0.000158106	-0.00108167	0.0032865	-0.00472326	0.00540434	-0.00487874	0.00332569	-0.000730556	-0.00256767	0.0064578	-0.0107046	0.0152492	-0.0198781	0.0244573	-0.0287437	0.0326182	-0.0359267	0.0386421	-0.0407208	0.0422202	-0.0431658	0.0436402	-0.0436817	0.0433661	-0.0427231	0.0418123	-0.0406534	0.0392936	-0.0377461	0.0360486	-0.0342105	0.032263	-0.0302131	0.0280879	-0.0258929	0.0236516	-0.0213687	0.0190649
-1.90716e-05	-1.92246e-05	-1.96184e-05	-2.02866e-05	-2.12891e-05	-2.27263e-05	-2.47663e-05	-2.77027e-05	-3.2084e-05	-3.90471e-05	-5.13363e-05	-7.73776e-05	-0.000157338	-0.0010777	0.00323793	-0.00456656	0.00506223	-0.00427342	0.00238802	0.000590779	-0.00430116	0.00860496	-0.0132388	0.0181147	-0.0229909	0.0277067	-0.0319956	0.0357194	-0.0387109	0.0409367	-0.0423531	0.0430234	-0.0429841	0.0423328	-0.0411258	0.0394595	-0.0373856	0.0349869	-0.0323072	0.0294174	-0.0263549	0.023181	-0.0199279	0.0166488	-0.0133717	0.0101427	-0.00698548	0.00393936	-0.00102328	-0.00173002
-1.90193e-05	-1.91709e-05	-1.95625e-05	-2.02276e-05	-2.12258e-05	-2.26569e-05	-2.46885e-05	-2.76126e-05	-3.19754e-05	-3.8908e-05	-5.11402e-05	-7.7051e-05	-0.000156578	-0.00107369	0.00318835	-0.00440597	0.00471176	-0.00365568	0.0014378	0.00191598	-0.00601526	0.0106889	-0.0156397	0.0207452	-0.0257321	0.0304103	-0.0344897	0.037815	-0.0402107	0.0416433	-0.0420789	0.0415978	-0.040261	0.0381954	-0.0354911	0.0322808	-0.0286542	0.0247324	-0.0205972	0.0163563	-0.0120818	0.00786693	-0.00377285	-0.000122415	0.0037702	-0.00710819	0.0101016	-0.0127049	0.0148982	-0.016653
-1.89689e-05	-1.91191e-05	-1.95085e-05	-2.01705e-05	-2.11644e-05	-2.25897e-05	-2.4613e-05	-2.75252e-05	-3.18698e-05	-3.87723e-05	-5.09483e-05	-7.673e-05	-0.000155823	-0.00106964	0.00313779	-0.0042417	0.00435386	-0.00302814	0.000481012	0.00323336	-0.00768972	0.0126777	-0.0178607	0.023078	-0.0280218	0.0324735	-0.0361221	0.0388011	-0.0403355	0.0407047	-0.0398985	0.0380315	-0.0352073	0.0316012	-0.0273557	0.0226574	-0.0176497	0.0125052	-0.00735346	0.00234447	0.00241354	-0.00679889	0.0107303	-0.0141184	0.0169124	-0.0190573	0.0205349	-0.021325	0.0214414	-0.0208969
-1.89203e-05	-1.90692e-05	-1.94565e-05	-2.01154e-05	-2.11051e-05	-2.25246e-05	-2.45399e-05	-2.74404e-05	-3.17671e-05	-3.86401e-05	-5.07607e-05	-7.64144e-05	-0.000155075	-0.00106555	0.00308628	-0.00407398	0.00398946	-0.00239345	-0.00047628	0.00453126	-0.00930477	0.0145411	-0.0198595	0.0250582	-0.0297956	0.0338273	-0.0368288	0.0386333	-0.0390806	0.0381799	-0.035965	0.0326056	-0.0282687	0.0231982	-0.0176067	0.0117484	-0.00583	7.86675e-05	0.00533107	-0.0102165	0.0144501	-0.0179054	0.0205111	-0.0222023	0.0229671	-0.0228021	0.021752	-0.0198693	0.0172477	-0.0139845
-1.88735e-05	-1.9021e-05	-1.94063e-05	-2.00622e-05	-2.10479e-05	-2.24617e-05	-2.4469e-05	-2.73581e-05	-3.16673e-05	-3.85112e-05	-5.05772e-05	-7.61041e-05	-0.000154334	-0.00106142	0.00303384	-0.00390302	0.00361951	-0.00175435	-0.00142801	0.00579823	-0.0108415	0.0162512	-0.0215987	0.0266412	-0.0310061	0.0344311	-0.0365896	0.0373303	-0.0365271	0.0342406	-0.0305712	0.025766	-0.020076	0.0138293	-0.00731914	0.000871127	0.00524996	-0.0107753	0.0155079	-0.0192635	0.0219344	-0.0234349	0.0237542	-0.0229058	0.0209701	-0.0180476	0.0142934	-0.00987249	0.0049887	0.000157411
-1.88286e-05	-1.89747e-05	-1.93579e-05	-2.0011e-05	-2.09926e-05	-2.2401e-05	-2.44005e-05	-2.72783e-05	-3.15703e-05	-3.83858e-05	-5.03979e-05	-7.57991e-05	-0.000153598	-0.00105725	0.00298049	-0.00372908	0.00324498	-0.00111356	-0.00236817	0.00702318	-0.0122821	0.0177827	-0.0230471	0.0277935	-0.0316256	0.0342748	-0.0354291	0.0349726	-0.0328364	0.0291564	-0.0241225	0.0180787	-0.0113735	0.00442618	0.00239242	-0.00869871	0.0141937	-0.0186018	0.0217479	-0.0234981	0.0238217	-0.0227337	0.0203421	-0.0167924	0.0123029	-0.00711108	0.00150054	0.00424996	-0.0098449	0.0150187
-1.87855e-05	-1.89303e-05	-1.93114e-05	-1.99617e-05	-2.09394e-05	-2.23423e-05	-2.43343e-05	-2.72011e-05	-3.14763e-05	-3.82637e-05	-5.02226e-05	-7.54993e-05	-0.000152869	-0.00105303	0.00292627	-0.00355238	0.00286686	-0.000473822	-0.00329081	0.00819548	-0.0136102	0.019114	-0.0241804	0.0284943	-0.0316466	0.0333792	-0.0334147	0.0316969	-0.0282381	0.0232729	-0.0170992	0.01017	-0.00293394	-0.00410745	0.0105269	-0.0159165	0.0199881	-0.0225142	0.0234026	-0.0226336	0.0203155	-0.0166189	0.0118146	-0.00620779	0.000162735	0.00596041	-0.0117873	0.0169874	-0.021257	0.0243682
-1.87441e-05	-1.88876e-05	-1.92668e-05	-1.99142e-05	-2.08881e-05	-2.22858e-05	-2.42704e-05	-2.71264e-05	-3.13851e-05	-3.81449e-05	-5.00514e-05	-7.52045e-05	-0.000152145	-0.00104878	0.0028712	-0.00337317	0.00248614	0.000162122	-0.00419017	0.0093051	-0.0148113	0.0202274	-0.0249817	0.0287356	-0.0310824	0.0317944	-0.0306533	0.0276869	-0.0230128	0.0169822	-0.010012	0.00266314	0.00452869	-0.0110073	0.0163302	-0.020118	0.0221558	-0.02233	0.0206967	-0.0174089	0.0127589	-0.00709978	0.000868561	0.00549291	-0.0115247	0.0168213	-0.0210188	0.0238546	-0.0251482	0.0248436
-1.87046e-05	-1.88467e-05	-1.9224e-05	-1.98687e-05	-2.08388e-05	-2.22313e-05	-2.42087e-05	-2.70542e-05	-3.12967e-05	-3.80294e-05	-4.98841e-05	-7.49148e-05	-0.000151427	-0.00104449	0.00281531	-0.0031917	0.00210385	0.000791565	-0.00506068	0.0103428	-0.0158726	0.0211091	-0.0254422	0.0285227	-0.0299658	0.0295977	-0.0272844	0.0231619	-0.0174715	0.0106913	-0.00335488	-0.00388494	0.0104376	-0.0157386	0.0193887	-0.0211033	0.0208084	-0.0185678	0.0146365	-0.0093713	0.0032552	0.00319934	-0.00944303	0.014981	-0.0193677	0.0222809	-0.0235062	0.0229861	-0.0207878	0.0171253
-1.86668e-05	-1.88077e-05	-1.9183e-05	-1.9825e-05	-2.07915e-05	-2.21789e-05	-2.41492e-05	-2.69844e-05	-3.1211e-05	-3.79171e-05	-4.97208e-05	-7.46301e-05	-0.000150715	-0.00104016	0.00275862	-0.00300822	0.00172097	0.00141184	-0.00589702	0.0113	-0.0167836	0.0217501	-0.0255612	0.027874	-0.0283482	0.0268893	-0.0234722	0.0183614	-0.0119324	0.00478827	0.00243861	-0.00903755	0.0144126	-0.0180527	0.0196696	-0.0191415	0.0165941	-0.0123095	0.00675831	-0.000487387	-0.00587746	0.0117452	-0.0165641	0.0199179	-0.0215169	0.0212616	-0.0192084	0.0155958	-0.0107843	0.00525158
-1.86308e-05	-1.87704e-05	-1.91438e-05	-1.97832e-05	-2.07461e-05	-2.21286e-05	-2.4092e-05	-2.69171e-05	-3.11282e-05	-3.78081e-05	-4.95614e-05	-7.43502e-05	-0.000150008	-0.00103579	0.00270117	-0.00282299	0.00133853	0.00202034	-0.00669416	0.0121694	-0.0175361	0.0221458	-0.0253457	0.0268197	-0.0262966	0.0237871	-0.0193966	0.0135306	-0.00669871	-0.000388117	0.0070328	-0.0125176	0.0163039	-0.0180029	0.0175036	-0.0149006	0.0105516	-0.00496028	-0.00121923	0.00731825	-0.0126695	0.0167306	-0.0190891	0.0195478	-0.0180969	0.0149493	-0.0104744	0.00518986	0.000330055	-0.00548545
-1.85966e-05	-1.87349e-05	-1.91065e-05	-1.97433e-05	-2.07027e-05	-2.20804e-05	-2.4037e-05	-2.68523e-05	-3.10481e-05	-3.77022e-05	-4.94059e-05	-7.40752e-05	-0.000149306	-0.00103137	0.00264298	-0.00263627	0.000957534	0.00261452	-0.00744743	0.0129445	-0.0181242	0.0222966	-0.0248109	0.0254012	-0.0238915	0.0204212	-0.0152425	0.00890449	-0.00203692	-0.00457385	0.010216	-0.0142277	0.0161962	-0.0159193	0.0135134	-0.00931428	0.00390362	0.00203927	-0.00776	0.0125834	-0.015937	0.0174691	-0.0170358	0.0147574	-0.0109537	0.00613946	-0.000919146	-0.00405316	0.0081869	-0.0109937
-1.85641e-05	-1.87011e-05	-1.90709e-05	-1.97053e-05	-2.06612e-05	-2.20342e-05	-2.39842e-05	-2.67898e-05	-3.09707e-05	-3.75995e-05	-4.92541e-05	-7.38049e-05	-0.000148609	-0.00102692	0.00258409	-0.00244831	0.000578975	0.00319195	-0.00815253	0.01362	-0.0185447	0.0222072	-0.0239788	0.0236691	-0.0212227	0.0169275	-0.0111899	0.00469355	0.00184049	-0.00759786	0.0119138	-0.0142501	0.0143838	-0.0123466	0.00850271	-0.00341342	-0.00217108	0.00748926	-0.0118097	0.0145895	-0.0154871	0.0144534	-0.0116819	0.00761924	-0.00285499	-0.00192342	0.00606439	-0.00900538	0.01038	-0.0100322
-1.85334e-05	-1.86692e-05	-1.90372e-05	-1.96691e-05	-2.06217e-05	-2.19901e-05	-2.39336e-05	-2.67298e-05	-3.0896e-05	-3.75e-05	-4.91062e-05	-7.35392e-05	-0.000147917	-0.00102243	0.00252452	-0.00225937	0.000203843	0.00375027	-0.0088056	0.0141916	-0.0187968	0.0218869	-0.0228782	0.0216817	-0.018386	0.0134409	-0.00740422	0.00107146	0.00478806	-0.00939128	0.0121876	-0.0128262	0.0113211	-0.00795646	0.0033248	0.00184748	-0.00674064	0.0106376	-0.0129671	0.0134454	-0.0120546	0.00908837	-0.00504913	0.00060956	0.00353694	-0.00674414	0.00854734	-0.00869543	0.00721629	-0.00437542
-1.85044e-05	-1.8639e-05	-1.90052e-05	-1.96347e-05	-2.05841e-05	-2.1948e-05	-2.38852e-05	-2.66722e-05	-3.0824e-05	-3.74036e-05	-4.8962e-05	-7.32782e-05	-0.00014723	-0.00101789	0.00246431	-0.00206973	-0.000166889	0.00428727	-0.00940321	0.0146565	-0.0188822	0.0213492	-0.0215433	0.0195025	-0.0154789	0.0100891	-0.00402779	-0.00183425	0.00673456	-0.00998719	0.0112203	-0.0103195	0.00755574	-0.00344685	-0.00124827	0.00573878	-0.00926233	0.01128	-0.0114979	0.00996652	-0.00700678	0.00319668	0.000782372	-0.00422088	0.00654424	-0.00736865	0.0065979	-0.00439849	0.00119678	0.00242997
-1.84773e-05	-1.86106e-05	-1.89751e-05	-1.96022e-05	-2.05484e-05	-2.19079e-05	-2.3839e-05	-2.6617e-05	-3.07548e-05	-3.73103e-05	-4.88215e-05	-7.30217e-05	-0.000146548	-0.00101332	0.00240348	-0.00187964	-0.000532265	0.00480084	-0.00994242	0.0150129	-0.0188051	0.0206114	-0.0200128	0.0171985	-0.012597	0.00698715	-0.00117302	-0.00394811	0.00768397	-0.00951139	0.00929003	-0.0071667	0.00365447	0.000554487	-0.00463398	0.00785416	-0.0096401	0.00973984	-0.00819824	0.005396	-0.00191247	-0.00153998	0.00430158	-0.00584472	0.00591075	-0.00451359	0.00196612	0.00122012	-0.00440466	0.00697222
-1.84518e-05	-1.85839e-05	-1.89467e-05	-1.95715e-05	-2.05146e-05	-2.18699e-05	-2.3795e-05	-2.65641e-05	-3.06882e-05	-3.72201e-05	-4.86847e-05	-7.27696e-05	-0.00014587	-0.0010087	0.00234207	-0.00168937	-0.000891354	0.00528904	-0.0104208	0.0152604	-0.0185719	0.0196941	-0.0183289	0.0148372	-0.00982996	0.00423214	0.00108254	-0.0052488	0.00771063	-0.00816522	0.00673593	-0.00382373	0.000131036	0.00357037	-0.00650964	0.00814498	-0.00819235	0.00673956	-0.00415299	0.00104912	0.00189581	-0.00403867	0.00494911	-0.00444984	0.00268714	-5.41962e-05	-0.0028613	0.00543778	-0.00711892	0.00755818
-1.84282e-05	-1.8559e-05	-1.89202e-05	-1.95427e-05	-2.04827e-05	-2.18339e-05	-2.37531e-05	-2.65137e-05	-3.06242e-05	-3.71329e-05	-4.85515e-05	-7.2522e-05	-0.000145196	-0.00100404	0.0022801	-0.00149918	-0.00124325	0.00575007	-0.0108364	0.0153997	-0.0181915	0.0186209	-0.0165359	0.012485	-0.00725835	0.00189951	0.00269871	-0.00576733	0.00694889	-0.00620249	0.00391947	-0.000712634	-0.00261361	0.00532641	-0.00683546	0.00688887	-0.00554284	0.00320151	-0.000451269	-0.0020225	0.00364844	-0.004047	0.00315779	-0.00120178	-0.00133647	0.0038637	-0.00578073	0.00665305	-0.00627588	0.00474628
-1.84062e-05	-1.85359e-05	-1.88954e-05	-1.95158e-05	-2.04528e-05	-2.17999e-05	-2.37134e-05	-2.64656e-05	-3.05629e-05	-3.70488e-05	-4.84219e-05	-7.22787e-05	-0.000144527	-0.000999346	0.00221761	-0.00130934	-0.00158706	0.0061823	-0.011188	0.0154327	-0.0176744	0.0174175	-0.014679	0.0102046	-0.00495053	4.03905e-05	0.00367294	-0.00558174	0.00557857	-0.00390289	0.00118607	0.00182349	-0.00433193	0.00576945	-0.00582999	0.00460305	-0.00246224	2.54063e-05	0.00206854	-0.00326325	0.00327415	-0.00210257	7.33807e-05	0.00229705	-0.0043947	0.00570065	-0.00588355	0.00491166	-0.00302458	0.000698355
-1.83861e-05	-1.85146e-05	-1.88724e-05	-1.94907e-05	-2.04248e-05	-2.17679e-05	-2.36759e-05	-2.64199e-05	-3.05043e-05	-3.69678e-05	-4.82959e-05	-7.20397e-05	-0.000143861	-0.000994607	0.00215464	-0.0011201	-0.00192196	0.00658425	-0.0114745	0.0153627	-0.0170332	0.0161114	-0.0128029	0.00805292	-0.00296052	-0.00131965	0.00403821	-0.00480863	0.00380748	-0.0015447	-0.00116902	0.00355311	-0.00494684	0.00505181	-0.00390524	0.00192232	0.000303844	-0.00210617	0.0029871	-0.00269233	0.0013251	0.000740162	-0.0029209	0.00463169	-0.00540355	0.00504553	-0.00365624	0.00162474	0.000509945	-0.00217747
-1.83677e-05	-1.8495e-05	-1.88513e-05	-1.94674e-05	-2.03987e-05	-2.1738e-05	-2.36406e-05	-2.63765e-05	-3.04483e-05	-3.68897e-05	-4.81735e-05	-7.18049e-05	-0.0001432	-0.000989826	0.0020912	-0.000931731	-0.00224712	0.00695466	-0.0116958	0.0151939	-0.0162818	0.0147309	-0.0109508	0.00607983	-0.00132638	-0.00218044	0.00385895	-0.00359252	0.00185265	0.000620698	-0.0029272	0.0043729	-0.00454441	0.00348586	-0.00157556	-0.000532744	0.00218448	-0.00285367	0.00235292	-0.000822865	-0.00126615	0.00330869	-0.00469986	0.0050544	-0.00427564	0.00261467	-0.000556022	-0.00129533	0.0024224	-0.00251628
-1.83511e-05	-1.84772e-05	-1.88319e-05	-1.9446e-05	-2.03746e-05	-2.17101e-05	-2.36074e-05	-2.63356e-05	-3.03949e-05	-3.68147e-05	-4.80546e-05	-7.15742e-05	-0.000142542	-0.000985005	0.00202734	-0.000744487	-0.00256177	0.00729242	-0.0118521	0.0149315	-0.0154356	0.0133049	-0.00916299	0.00432634	-6.94552e-05	-0.0025658	0.00322508	-0.00209367	-7.79695e-05	0.00238995	-0.00396264	0.00430752	-0.00334477	0.00147835	0.000642243	-0.00227202	0.00288171	-0.00225592	0.000610818	0.00154157	-0.00351132	0.00470058	-0.0047451	0.00366524	-0.00181265	-0.000210783	0.00178089	-0.00241527	0.00195168	-0.000564544
-1.83363e-05	-1.84612e-05	-1.88144e-05	-1.94264e-05	-2.03523e-05	-2.16842e-05	-2.35764e-05	-2.62969e-05	-3.03442e-05	-3.67426e-05	-4.79391e-05	-7.13476e-05	-0.000141888	-0.000980142	0.00196309	-0.000558624	-0.00286517	0.00759663	-0.0119441	0.0145818	-0.0145107	0.0118617	-0.00747601	0.00282371	0.000805691	-0.00252086	0.00224485	-0.000475542	-0.00180199	0.00362285	-0.00424716	0.00349349	-0.00165706	-0.000544007	0.00231981	-0.00301573	0.00240169	-0.000675021	-0.00156071	0.00356645	-0.00467035	0.00454071	-0.00324547	0.00126099	0.000736268	-0.00206639	0.00230899	-0.0014077	-0.000288761	0.00218022
-1.83232e-05	-1.8447e-05	-1.87986e-05	-1.94087e-05	-2.0332e-05	-2.16604e-05	-2.35476e-05	-2.62607e-05	-3.0296e-05	-3.66735e-05	-4.78272e-05	-7.11251e-05	-0.000141237	-0.000975238	0.00189849	-0.000374394	-0.00315664	0.00786659	-0.0119731	0.0141517	-0.0135241	0.010429	-0.0059217	0.00159281	0.00131053	-0.00210838	0.00103694	0.00110726	-0.00317572	0.0042501	-0.00384382	0.00215048	0.000174362	-0.00220521	0.00318385	-0.00272572	0.00101796	0.00132816	-0.00345389	0.00462575	-0.00444706	0.00303938	-0.0009412	-0.00105656	0.00224063	-0.00219593	0.000982168	0.000929739	-0.00280767	0.00395658
-1.83119e-05	-1.84346e-05	-1.87847e-05	-1.93929e-05	-2.03137e-05	-2.16386e-05	-2.35209e-05	-2.62268e-05	-3.02505e-05	-3.66074e-05	-4.77187e-05	-7.09065e-05	-0.00014059	-0.000970291	0.00183355	-0.000192045	-0.00343552	0.00810179	-0.011941	0.0136493	-0.0124929	0.00903273	-0.00452646	0.000643871	0.00147116	-0.00140432	-0.000277737	0.00251963	-0.00410308	0.00427366	-0.00289078	0.000544325	0.00182391	-0.00323604	0.00314885	-0.00158629	-0.000819184	0.0031525	-0.00452193	0.00445726	-0.00302923	0.000853114	0.00120775	-0.00234231	0.00214189	-0.000713223	-0.00134222	0.00320378	-0.00412572	0.00375261
-1.83025e-05	-1.84239e-05	-1.87726e-05	-1.93789e-05	-2.02972e-05	-2.16188e-05	-2.34964e-05	-2.61952e-05	-3.02076e-05	-3.65442e-05	-4.76136e-05	-7.06918e-05	-0.000139945	-0.000965303	0.00176833	-1.18225e-05	-0.00370121	0.00830193	-0.01185	0.0130828	-0.0114344	0.00769672	-0.00331076	-2.3343e-05	0.00132626	-0.000492905	-0.00158386	0.00365447	-0.00453982	0.00375974	-0.00157791	-0.00105266	0.00303124	-0.00350758	0.00231295	5.73978e-05	-0.00260295	0.00430866	-0.00450769	0.00319873	-0.000976268	-0.00118692	0.00239552	-0.00215979	0.000624359	0.00154258	-0.00340605	0.00418857	-0.00356047	0.00179471
-1.82948e-05	-1.84151e-05	-1.87624e-05	-1.93668e-05	-2.02828e-05	-2.16011e-05	-2.34741e-05	-2.6166e-05	-3.01673e-05	-3.6484e-05	-4.75118e-05	-7.0481e-05	-0.000139304	-0.000960273	0.00170285	0.000166034	-0.00395317	0.00846688	-0.0117027	0.0124612	-0.0103656	0.00644237	-0.00228878	-0.00041895	0.000924635	0.000538492	-0.00277871	0.00443846	-0.00449274	0.002826	-0.000119272	-0.00239892	0.00363395	-0.00303865	0.00092053	0.0017874	-0.00389105	0.00452892	-0.00348303	0.00130589	0.000996647	-0.00237682	0.00225029	-0.000701119	-0.00153668	0.00345421	-0.00418762	0.00342686	-0.00151266	-0.00070001
-1.8289e-05	-1.84081e-05	-1.8754e-05	-1.93566e-05	-2.02702e-05	-2.15855e-05	-2.3454e-05	-2.61392e-05	-3.01297e-05	-3.64268e-05	-4.74135e-05	-7.02739e-05	-0.000138665	-0.000955201	0.00163714	0.00034129	-0.00419089	0.00859676	-0.0115023	0.0117938	-0.00930292	0.00528811	-0.0014683	-0.00056204	0.000322296	0.00160438	-0.00377788	0.00483486	-0.00401451	0.00162431	0.0012749	-0.00331355	0.00358283	-0.00197787	-0.000698632	0.00320758	-0.00440065	0.00381219	-0.00179667	-0.000613377	0.00226175	-0.00236927	0.000929793	0.00134796	-0.00335611	0.00415214	-0.00336581	0.00139051	0.000845463	-0.0022986
-1.8285e-05	-1.8403e-05	-1.87474e-05	-1.93484e-05	-2.02597e-05	-2.15719e-05	-2.34361e-05	-2.61148e-05	-3.00946e-05	-3.63725e-05	-4.73185e-05	-7.00706e-05	-0.000138029	-0.000950086	0.00157124	0.000513716	-0.00441394	0.00869183	-0.0112523	0.0110902	-0.00826192	0.0042491	-0.000850766	-0.000479446	-0.000420536	0.00262576	-0.00451947	0.0048433	-0.00319463	0.000321384	0.00242351	-0.00369548	0.00293862	-0.000565568	-0.00220065	0.00402496	-0.0040585	0.00239905	4.73375e-05	-0.00199337	0.00247142	-0.00126048	-0.000984501	0.00312237	-0.00407161	0.00338178	-0.00141179	-0.000836921	0.00226023	-0.00217674
-1.82828e-05	-1.83997e-05	-1.87428e-05	-1.9342e-05	-2.02511e-05	-2.15603e-05	-2.34204e-05	-2.60927e-05	-3.00622e-05	-3.63211e-05	-4.72269e-05	-6.98709e-05	-0.000137396	-0.000944929	0.00150518	0.000683088	-0.00462191	0.00875259	-0.0109564	0.0103599	-0.00725707	0.003337	-0.000431563	-0.000204275	-0.00124254	0.00353414	-0.00496644	0.00449663	-0.00214778	-0.000920644	0.00319431	-0.00353023	0.00185227	0.00091664	-0.00329513	0.00410236	-0.00299869	0.000688873	0.00154201	-0.00247488	0.00164478	0.00048152	-0.0027382	0.00393358	-0.0034446	0.00156536	0.000700414	-0.0021549	0.00206914	-0.000531783
-1.82825e-05	-1.83982e-05	-1.874e-05	-1.93375e-05	-2.02446e-05	-2.15509e-05	-2.34069e-05	-2.60731e-05	-3.00324e-05	-3.62726e-05	-4.71385e-05	-6.96748e-05	-0.000136764	-0.000939729	0.001439	0.000849188	-0.00481447	0.00877969	-0.0106189	0.0096126	-0.00630154	0.00255988	-0.000200488	0.000225747	-0.0020843	0.00427464	-0.00510715	0.00385543	-0.00100058	-0.00196164	0.00351603	-0.00288407	0.000532955	0.002199	-0.00379663	0.00347369	-0.00151309	-0.000875399	0.00231714	-0.00199415	0.000130299	0.00220921	-0.00369604	0.00352534	-0.00181665	-0.000441907	0.00199538	-0.00199825	0.000503975	0.00160872
-1.82841e-05	-1.83987e-05	-1.87391e-05	-1.9335e-05	-2.024e-05	-2.15436e-05	-2.33956e-05	-2.60558e-05	-3.00052e-05	-3.62271e-05	-4.70535e-05	-6.94823e-05	-0.000136135	-0.000934486	0.00137273	0.00101181	-0.00499134	0.00877397	-0.0102441	0.00885775	-0.00540695	0.00192217	-0.000142348	0.000770027	-0.00289097	0.00480822	-0.00495408	0.00300054	0.000121647	-0.00269714	0.00338205	-0.00188753	-0.000790292	0.00307015	-0.00365168	0.0023219	3.0366e-05	-0.00192346	0.00222961	-0.000776936	-0.00153324	0.00333269	-0.00356527	0.00213842	8.10777e-05	-0.0017673	0.00195621	-0.000575867	-0.00150336	0.00302513
-1.82876e-05	-1.8401e-05	-1.87401e-05	-1.93345e-05	-2.02375e-05	-2.15384e-05	-2.33866e-05	-2.6041e-05	-2.99806e-05	-3.61845e-05	-4.69717e-05	-6.92932e-05	-0.000135508	-0.0009292	0.00130641	0.00117074	-0.00515229	0.00873646	-0.00983644	0.0081045	-0.00458326	0.00142469	-0.00023771	0.00138689	-0.0036147	0.00511273	-0.00454097	0.0020246	0.00110708	-0.00306699	0.00284566	-0.000711173	-0.00190691	0.00340967	-0.00293795	0.000927171	0.00128017	-0.00224571	0.00138381	0.000752653	-0.00280475	0.00351717	-0.00247468	0.0003751	0.0014651	-0.00190906	0.000729995	0.00129662	-0.00286821	0.00299795
-1.82929e-05	-1.84052e-05	-1.87431e-05	-1.93359e-05	-2.02369e-05	-2.15353e-05	-2.33798e-05	-2.60285e-05	-2.99587e-05	-3.61448e-05	-4.68932e-05	-6.91076e-05	-0.000134882	-0.000923871	0.00124006	0.00132579	-0.00529716	0.00866833	-0.00940077	0.00736163	-0.00383863	0.00106483	-0.000463761	0.00203533	-0.00421648	0.00518298	-0.00391866	0.00102311	0.00186734	-0.00305851	0.00200821	0.000462372	-0.00265709	0.00320186	-0.00183815	-0.000401356	0.00198222	-0.00183327	8.23437e-05	0.00211468	-0.00331392	0.00277644	-0.000892069	-0.00106692	0.00183075	-0.00092771	-0.000996773	0.00265313	-0.00293557	0.00166434
-1.83002e-05	-1.84114e-05	-1.8748e-05	-1.93393e-05	-2.02385e-05	-2.15343e-05	-2.33753e-05	-2.60185e-05	-2.99395e-05	-3.61081e-05	-4.68179e-05	-6.89253e-05	-0.000134259	-0.000918498	0.00117373	0.00147677	-0.00542584	0.00857091	-0.00894187	0.00663739	-0.00317932	0.000836759	-0.000795232	0.00267662	-0.00466746	0.00502971	-0.00314996	8.59508e-05	0.00234445	-0.00270405	0.00100209	0.00146585	-0.00295345	0.00252996	-0.000595445	-0.00139453	0.00203143	-0.000863644	-0.0012739	0.00292079	-0.00296543	0.00143877	0.000576132	-0.00167599	0.00113904	0.000628584	-0.00236679	0.00287029	-0.00178708	-0.000131957
-1.83095e-05	-1.84195e-05	-1.87548e-05	-1.93447e-05	-2.02421e-05	-2.15355e-05	-2.33731e-05	-2.6011e-05	-2.99229e-05	-3.60742e-05	-4.67458e-05	-6.87464e-05	-0.000133636	-0.000913081	0.00110744	0.0016235	-0.00553827	0.00844568	-0.00846462	0.00593942	-0.00260969	0.000731753	-0.00120537	0.00327577	-0.00494972	0.00467773	-0.002304	-0.000710068	0.00251425	-0.00207364	-2.89829e-05	0.00217053	-0.00278929	0.00155323	0.000539413	-0.00187801	0.00148418	0.00036011	-0.00230475	0.00298229	-0.00194614	7.22154e-06	0.00141984	-0.00131135	-0.000207299	0.00200971	-0.00277023	0.00194762	-0.000132916	-0.00137139
-1.83207e-05	-1.84296e-05	-1.87637e-05	-1.93522e-05	-2.02478e-05	-2.15389e-05	-2.33731e-05	-2.60059e-05	-2.99089e-05	-3.60434e-05	-4.66769e-05	-6.85706e-05	-0.000133015	-0.00090762	0.00104124	0.00176581	-0.00563446	0.00829425	-0.00797389	0.0052747	-0.00213214	0.000738543	-0.0016669	0.00380274	-0.00505639	0.00416324	-0.00145054	-0.00130694	0.00238621	-0.00126394	-0.000949664	0.00250196	-0.00223328	0.000472164	0.0013583	-0.00180225	0.000531691	0.00149742	-0.00275437	0.0023496	-0.000640902	-0.00102893	0.00140516	-0.000226195	-0.00157135	0.00261526	-0.00211033	0.000451806	0.00111963	-0.00144169
-1.83339e-05	-1.84417e-05	-1.87746e-05	-1.93617e-05	-2.02556e-05	-2.15445e-05	-2.33755e-05	-2.60033e-05	-2.98977e-05	-3.60154e-05	-4.66112e-05	-6.83981e-05	-0.000132394	-0.000902115	0.000975151	0.00190353	-0.00571447	0.00811833	-0.00747454	0.00464938	-0.00174717	0.000843745	-0.00215298	0.00423339	-0.00499122	0.00353067	-0.000654568	-0.00166923	0.00199989	-0.000384935	-0.0016501	0.00244671	-0.00141228	-0.000511023	0.00173364	-0.00124311	-0.000556386	0.00226097	-0.00255199	0.0012767	0.000508825	-0.00136246	0.000636827	0.00106723	-0.00237079	0.00224935	-0.000802685	-0.000819216	0.00136468	-0.000442003
-1.83491e-05	-1.84558e-05	-1.87875e-05	-1.93732e-05	-2.02656e-05	-2.15523e-05	-2.33803e-05	-2.60032e-05	-2.98892e-05	-3.59904e-05	-4.65487e-05	-6.82286e-05	-0.000131775	-0.000896565	0.00090921	0.00203652	-0.00577842	0.00791976	-0.00697131	0.00406883	-0.00145346	0.00103232	-0.00263812	0.00455015	-0.00476759	0.00282918	2.83537e-05	-0.00178557	0.00141862	0.000454001	-0.00205847	0.00204959	-0.000485931	-0.00122921	0.00163731	-0.000375034	-0.00150265	0.00248648	-0.00181597	0.000127046	0.00115315	-0.000959224	-0.000510666	0.00202404	-0.00231905	0.00117176	0.000469538	-0.00125956	0.000592142	0.000939285
-1.83664e-05	-1.84719e-05	-1.88024e-05	-1.93869e-05	-2.02777e-05	-2.15624e-05	-2.33874e-05	-2.60056e-05	-2.98833e-05	-3.59683e-05	-4.64894e-05	-6.80622e-05	-0.000131156	-0.00089097	0.000843452	0.00216461	-0.00582648	0.00770047	-0.00646881	0.00353751	-0.00124798	0.00128806	-0.0030989	0.00474229	-0.00440715	0.00210905	0.000555728	-0.0016679	0.000721161	0.0011569	-0.00214769	0.00140254	0.000382231	-0.00157809	0.00113839	0.000575261	-0.00208897	0.00216509	-0.000804464	-0.000746204	0.00114001	-4.61575e-05	-0.00155708	0.00228726	-0.00152046	-6.09289e-05	0.00110731	-0.000744594	-0.000662482	0.00186834
-1.83857e-05	-1.84901e-05	-1.88195e-05	-1.94027e-05	-2.0292e-05	-2.15747e-05	-2.33968e-05	-2.60105e-05	-2.98802e-05	-3.59492e-05	-4.64332e-05	-6.78988e-05	-0.000130537	-0.00088533	0.000777911	0.00228769	-0.00585887	0.00746244	-0.00597149	0.00305895	-0.00112607	0.00159409	-0.00351474	0.004806	-0.00393799	0.00141827	0.000900537	-0.00134877	-7.60173e-06	0.00165161	-0.00193564	0.000627362	0.00105221	-0.00153033	0.00038139	0.00138309	-0.00220412	0.0014327	0.000169499	-0.00110711	0.000548073	0.000991382	-0.00210664	0.00181447	-0.000390348	-0.000875245	0.000876681	0.000349961	-0.00165714	0.00185279
-1.84072e-05	-1.85104e-05	-1.88387e-05	-1.94206e-05	-2.03085e-05	-2.15893e-05	-2.34087e-05	-2.6018e-05	-2.98799e-05	-3.59331e-05	-4.63801e-05	-6.77383e-05	-0.000129919	-0.000879644	0.000712619	0.00240562	-0.00587587	0.00720775	-0.00548357	0.00263577	-0.00108171	0.00193336	-0.00386844	0.00474406	-0.00339266	0.000799501	0.0010523	-0.000876889	-0.000686025	0.00189666	-0.00147946	-0.000144863	0.00142909	-0.00113466	-0.000449022	0.00187556	-0.001862	0.000522204	0.000831804	-0.000899593	-0.000359078	0.00175995	-0.00199067	0.000867135	0.000551566	-0.000944786	-1.08284e-05	0.00138649	-0.00186439	0.000991434
-1.84308e-05	-1.85329e-05	-1.886e-05	-1.94408e-05	-2.03272e-05	-2.16063e-05	-2.34231e-05	-2.60281e-05	-2.98823e-05	-3.59199e-05	-4.63302e-05	-6.75806e-05	-0.0001293	-0.000873912	0.00064761	0.00251829	-0.00587781	0.0069385	-0.00500901	0.00226963	-0.00110759	0.00228913	-0.00414656	0.00456529	-0.00280602	0.000287499	0.00101677	-0.000311511	-0.00124407	0.001884	-0.000864983	-0.000794213	0.00147558	-0.000500916	-0.00116889	0.00196615	-0.00118814	-0.00030617	0.0010227	-0.000249748	-0.00123622	0.00199909	-0.00131242	-0.000122308	0.000915753	-0.000318727	-0.00104118	0.0018184	-0.00123975	-0.000136537
-1.84565e-05	-1.85575e-05	-1.88835e-05	-1.94631e-05	-2.03482e-05	-2.16256e-05	-2.34399e-05	-2.60408e-05	-2.98875e-05	-3.59097e-05	-4.62834e-05	-6.74257e-05	-0.000128682	-0.000868135	0.000582917	0.00262558	-0.00586506	0.00665684	-0.0045515	0.00196127	-0.00119543	0.0026454	-0.00433969	0.00428376	-0.00221309	-9.26985e-05	0.000814436	0.000283726	-0.00162994	0.00163766	-0.000192996	-0.00122934	0.00121397	0.00022511	-0.00163274	0.00166737	-0.000379985	-0.000836513	0.000733644	0.000588343	-0.00177895	0.0016638	-0.000384377	-0.000742413	0.000601781	0.000633393	-0.00167678	0.00146637	-0.000203479	-0.000849528
-1.84845e-05	-1.85842e-05	-1.89091e-05	-1.94877e-05	-2.03715e-05	-2.16472e-05	-2.34592e-05	-2.60562e-05	-2.98955e-05	-3.59025e-05	-4.62396e-05	-6.72735e-05	-0.000128063	-0.00086231	0.000518573	0.00272742	-0.00583806	0.00636494	-0.00411439	0.00171052	-0.00133612	0.00298736	-0.00444259	0.00391776	-0.00164705	-0.000326879	0.000477857	0.000847031	-0.00181433	0.00120857	0.000435558	-0.00139936	0.000717997	0.00089179	-0.00176079	0.00108038	0.000347491	-0.00095175	9.78539e-05	0.00132253	-0.00182298	0.000923249	0.00040979	-0.000770836	-0.000181607	0.00142098	-0.00162442	0.00058102	0.000631394	-0.00076959
-1.85146e-05	-1.86133e-05	-1.89371e-05	-1.95145e-05	-2.03972e-05	-2.16713e-05	-2.3481e-05	-2.60742e-05	-2.99064e-05	-3.58983e-05	-4.6199e-05	-6.7124e-05	-0.000127443	-0.000856439	0.000454612	0.00282371	-0.00579726	0.00606496	-0.00370069	0.00151633	-0.00151998	0.00330172	-0.00445409	0.00348871	-0.00113741	-0.000411948	4.8309e-05	0.00132411	-0.0017921	0.00066651	0.000933475	-0.0012988	9.6464e-05	0.00137078	-0.00155065	0.000365228	0.000816635	-0.000657749	-0.000659613	0.00171774	-0.00138899	8.22713e-05	0.000770289	-0.000251585	-0.00103361	0.00167253	-0.000961317	-0.000324265	0.000815861	-1.89189e-05
-1.85471e-05	-1.86445e-05	-1.89673e-05	-1.95437e-05	-2.04252e-05	-2.16979e-05	-2.35054e-05	-2.60949e-05	-2.99201e-05	-3.58971e-05	-4.61614e-05	-6.6977e-05	-0.000126822	-0.00085052	0.000391064	0.00291437	-0.00574318	0.00575906	-0.00331307	0.00137683	-0.00173701	0.00357701	-0.00437688	0.00301989	-0.000708522	-0.000355466	-0.000428139	0.0016728	-0.00158121	9.03244e-05	0.00123839	-0.000965294	-0.000527926	0.00157982	-0.00107232	-0.000300189	0.000928837	-7.26397e-05	-0.0012949	0.00166629	-0.000661486	-0.000540537	0.000592157	0.000543819	-0.00155439	0.00130173	-6.75133e-05	-0.000765722	0.000303063	0.000891631
-1.85819e-05	-1.86781e-05	-1.89998e-05	-1.95752e-05	-2.04556e-05	-2.17269e-05	-2.35323e-05	-2.61183e-05	-2.99367e-05	-3.5899e-05	-4.61269e-05	-6.68325e-05	-0.0001262	-0.000844554	0.000327963	0.00299935	-0.00567637	0.00544937	-0.00295378	0.00128942	-0.00197712	0.00380384	-0.00421722	0.00253525	-0.000378449	-0.000174471	-0.000904671	0.00186626	-0.0012193	-0.000442421	0.00131979	-0.000470791	-0.00104079	0.00149525	-0.000448286	-0.000762416	0.000683749	0.000613488	-0.00161883	0.00121299	8.63673e-05	-0.000731054	-7.70596e-06	0.00124705	-0.00152358	0.00052728	0.000587771	-0.000544386	-0.000555495	0.00139425
-1.8619e-05	-1.87141e-05	-1.90347e-05	-1.96091e-05	-2.04885e-05	-2.17585e-05	-2.35619e-05	-2.61445e-05	-2.99562e-05	-3.59039e-05	-4.60954e-05	-6.66904e-05	-0.000125576	-0.00083854	0.00026534	0.00307858	-0.00559742	0.00513799	-0.00262469	0.00125077	-0.00223032	0.00397504	-0.00398448	0.00205818	-0.000158281	0.000106265	-0.0013376	0.00189459	-0.0007583	-0.00086496	0.00118119	9.1966e-05	-0.00135541	0.00115269	0.000175918	-0.000926397	0.000172661	0.00119573	-0.00154933	0.000530253	0.000593101	-0.000451481	-0.000752263	0.00155501	-0.000986513	-0.000252915	0.000689438	0.000167825	-0.00123652	0.00120581
-1.86585e-05	-1.87524e-05	-1.9072e-05	-1.96455e-05	-2.05239e-05	-2.17926e-05	-2.35942e-05	-2.61735e-05	-2.99786e-05	-3.59118e-05	-4.6067e-05	-6.65506e-05	-0.000124951	-0.000832477	0.000203227	0.00315204	-0.00550694	0.00482695	-0.00232727	0.00125697	-0.00248698	0.00408579	-0.00369054	0.00161041	-5.18599e-05	0.000456432	-0.00168981	0.00176475	-0.000257906	-0.00112897	0.000857489	0.00062536	-0.00142614	0.000636251	0.000664209	-0.000773792	-0.000450698	0.00151182	-0.00112884	-0.000145903	0.000698635	0.000157375	-0.0013249	0.00135373	-0.000215977	-0.000664026	0.000225851	0.000945182	-0.00135266	0.00047757
-1.87005e-05	-1.87932e-05	-1.91118e-05	-1.96843e-05	-2.05617e-05	-2.18294e-05	-2.36292e-05	-2.62053e-05	-3.0004e-05	-3.59229e-05	-4.60415e-05	-6.64131e-05	-0.000124324	-0.000826365	0.000141656	0.00321968	-0.0054056	0.00451823	-0.00206257	0.00130357	-0.00273803	0.00413357	-0.00334926	0.00121099	-5.59613e-05	0.000842634	-0.00193339	0.00149885	0.000221504	-0.00120948	0.000408092	0.00104263	-0.00125385	5.9193e-05	0.00091842	-0.000362449	-0.00101327	0.00148436	-0.000503717	-0.000596082	0.00039342	0.000839811	-0.00149787	0.000754642	0.000425423	-0.000532591	-0.000524543	0.00135311	-0.000863636	-0.000322964
-1.8745e-05	-1.88365e-05	-1.9154e-05	-1.97257e-05	-2.06022e-05	-2.18688e-05	-2.36669e-05	-2.624e-05	-3.00324e-05	-3.5937e-05	-4.60191e-05	-6.62777e-05	-0.000123694	-0.000820204	8.0657e-05	0.00328148	-0.00529407	0.00421373	-0.00183125	0.00138571	-0.0029751	0.00411821	-0.00297575	0.000875546	-0.000160867	0.00123093	-0.00205149	0.00113117	0.000625574	-0.00110664	-9.29592e-05	0.00128096	-0.000882969	-0.00045991	0.00089706	0.000191757	-0.00136805	0.00113713	0.00012601	-0.000687521	-0.000187329	0.00132753	-0.00121776	3.36178e-05	0.000654822	4.22575e-05	-0.00115248	0.00118278	-7.82829e-05	-0.000711302
-1.8792e-05	-1.88823e-05	-1.91988e-05	-1.97696e-05	-2.06453e-05	-2.19109e-05	-2.37075e-05	-2.62776e-05	-3.00639e-05	-3.59543e-05	-4.59997e-05	-6.61443e-05	-0.000123062	-0.000813993	2.02609e-05	0.00333744	-0.00517307	0.00391524	-0.00163356	0.00149818	-0.00319072	0.00404168	-0.00258572	0.000615646	-0.000351294	0.00158927	-0.00203906	0.000704162	0.000911669	-0.000844253	-0.00056837	0.00131013	-0.000391131	-0.000820652	0.00062095	0.000745524	-0.00143027	0.000582655	0.000569892	-0.000412167	-0.00081909	0.00144061	-0.000616777	-0.00049604	0.000392764	0.000752075	-0.00133406	0.000550891	0.000541248	-0.000477775
-1.88417e-05	-1.89307e-05	-1.92462e-05	-1.98162e-05	-2.06911e-05	-2.19557e-05	-2.37508e-05	-2.63181e-05	-3.00984e-05	-3.59747e-05	-4.59833e-05	-6.6013e-05	-0.000122427	-0.000807731	-3.9502e-05	0.00338755	-0.00504332	0.00362449	-0.00146936	0.00163557	-0.00337841	0.00390797	-0.00219483	0.000438435	-0.000607606	0.00188971	-0.00190265	0.000263806	0.00105298	-0.000465435	-0.000948804	0.00113548	0.000126457	-0.000959455	0.000165277	0.0011634	-0.00119565	-1.40933e-05	0.000703938	0.000117566	-0.00127132	0.00114997	5.02747e-05	-0.000619275	-0.000211797	0.00123909	-0.000991515	-0.000180988	0.000651241	0.000201269
-1.8894e-05	-1.89817e-05	-1.92963e-05	-1.98654e-05	-2.07396e-05	-2.20034e-05	-2.37971e-05	-2.63617e-05	-3.0136e-05	-3.59983e-05	-4.59698e-05	-6.58835e-05	-0.000121789	-0.000801419	-9.86018e-05	0.00343184	-0.00490557	0.00334306	-0.00133813	0.0017923	-0.00353285	0.00372284	-0.00181801	0.000346503	-0.000907221	0.00211017	-0.00165924	-0.000145015	0.00104067	-2.60959e-05	-0.00118238	0.00079518	0.000574868	-0.000860077	-0.000359518	0.00134931	-0.000737288	-0.000484472	0.000504507	0.000711682	-0.00138831	0.000580345	0.000514419	-0.00030598	-0.00086099	0.00127127	-0.000320205	-0.000614374	0.000216413	0.000889224
-1.8949e-05	-1.90355e-05	-1.93491e-05	-1.99174e-05	-2.07909e-05	-2.20539e-05	-2.38463e-05	-2.64083e-05	-3.01768e-05	-3.6025e-05	-4.59593e-05	-6.57557e-05	-0.000121147	-0.000795055	-0.000157009	0.00347031	-0.00476058	0.00307243	-0.00123899	0.0019628	-0.00364986	0.00349357	-0.00146893	0.000337973	-0.00122613	0.00223576	-0.00133425	-0.00048288	0.000883938	0.000412844	-0.00124119	0.00035238	0.000876333	-0.000554361	-0.000833401	0.00126725	-0.000182831	-0.000703445	5.03749e-05	0.00116833	-0.00113988	-4.41516e-05	0.000600935	0.000285344	-0.00125073	0.000847985	0.000324688	-0.000531067	-0.000485056	0.00116446
-1.90068e-05	-1.9092e-05	-1.94046e-05	-1.99722e-05	-2.0845e-05	-2.21073e-05	-2.38985e-05	-2.6458e-05	-3.02208e-05	-3.60549e-05	-4.59517e-05	-6.56296e-05	-0.000120501	-0.000788639	-0.000214695	0.003503	-0.00460914	0.00281395	-0.00117074	0.00214151	-0.00372655	0.0032286	-0.00115946	0.000406813	-0.00154041	0.00225945	-0.000958949	-0.00071942	0.000608047	0.000793487	-0.00112413	-0.000116144	0.000983241	-0.000113592	-0.00115315	0.000946814	0.000321018	-0.000622383	-0.000506041	0.00134007	-0.000625816	-0.00048882	0.000294836	0.000884281	-0.00120918	0.000189338	0.000617242	-2.58934e-06	-0.00103494	0.000873111
-1.90675e-05	-1.91513e-05	-1.9463e-05	-2.00298e-05	-2.09021e-05	-2.21637e-05	-2.39538e-05	-2.65109e-05	-3.0268e-05	-3.60881e-05	-4.5947e-05	-6.55051e-05	-0.000119851	-0.000782171	-0.000271631	0.00352996	-0.00445202	0.00256884	-0.00113186	0.00232309	-0.00376122	0.00293727	-0.000899293	0.000543333	-0.00182772	0.00218223	-0.000567526	-0.000835873	0.000250717	0.00106821	-0.000855717	-0.000532997	0.000885181	0.000367432	-0.00125389	0.000473071	0.000647202	-0.00027905	-0.000988167	0.00117929	-3.49632e-05	-0.000596821	-0.000260505	0.00122912	-0.000768719	-0.000380081	0.000426005	0.000661604	-0.00111986	0.000209496
-1.91311e-05	-1.92136e-05	-1.95242e-05	-2.00904e-05	-2.09621e-05	-2.22231e-05	-2.40122e-05	-2.6567e-05	-3.03185e-05	-3.61245e-05	-4.59452e-05	-6.5382e-05	-0.000119197	-0.00077565	-0.000327788	0.00355124	-0.00429002	0.00233818	-0.00112053	0.0025024	-0.00375344	0.00262938	-0.000695617	0.000734846	-0.00206856	0.00201264	-0.000194006	-0.000826377	-0.00014274	0.00120528	-0.000481409	-0.000832633	0.000609064	0.000790155	-0.00112134	-3.60877e-05	0.000720142	0.000216878	-0.0012497	0.00074925	0.000424862	-0.000344462	-0.000827826	0.00117822	-0.000142195	-0.000592328	-0.000127416	0.00109172	-0.000705356	-0.00041587
-1.91977e-05	-1.92788e-05	-1.95885e-05	-2.01539e-05	-2.10251e-05	-2.22856e-05	-2.40738e-05	-2.66263e-05	-3.03723e-05	-3.61642e-05	-4.59463e-05	-6.52601e-05	-0.000118538	-0.000769075	-0.00038314	0.0035669	-0.00412393	0.00212289	-0.0011347	0.00267463	-0.00370397	0.00231495	-0.000552943	0.000966446	-0.00224733	0.0017658	0.000130646	-0.000697958	-0.00052489	0.0011922	-6.0057e-05	-0.000971359	0.000212638	0.00107186	-0.000792623	-0.000459319	0.000532917	0.000717627	-0.00121744	0.000198548	0.000600355	0.00015571	-0.00117503	0.000765214	0.00038151	-0.000362819	-0.00074127	0.00105986	-4.36645e-05	-0.00063203
-1.92673e-05	-1.93471e-05	-1.96558e-05	-2.02206e-05	-2.10913e-05	-2.23513e-05	-2.41386e-05	-2.66889e-05	-3.04294e-05	-3.62072e-05	-4.59502e-05	-6.51395e-05	-0.000117873	-0.000762445	-0.000437659	0.00357701	-0.00395455	0.00192377	-0.00117209	0.00283539	-0.00361464	0.00200379	-0.000473025	0.00122187	-0.00235315	0.00146198	0.000381043	-0.000469255	-0.000851644	0.00103642	0.000345148	-0.000933411	-0.00022718	0.00116126	-0.000346044	-0.000700681	0.000146098	0.00108024	-0.0009103	-0.000290812	0.000444005	0.000702827	-0.00116786	0.000177352	0.000571791	0.000176577	-0.00109519	0.000597129	0.000481897	-0.000328695
[truncated: 241 more rows]
[truncated: 850 more columns]
