# Supplementary material for: Attosecond electron–spin dynamics in Xe 4d photoionization
Source: Nat Commun. 2020 Oct 7;11:5042. doi: 10.1038/s41467-020-18847-1 (PMC7541461; doi:10.1038/s41467-020-18847-1)
Supplement: Supplementary file 3 — Source Data [file 41467_2020_18847_MOESM3_ESM.zip › Fig5/fig5b_black_x.csv]

0
0.001
0.002
0.003
0.004
0.005
0.006
0.007
0.008
0.009
0.01
0.011
0.012
0.013
0.014
0.015
0.016
0.017
0.018
0.019
0.02
0.021
0.022
0.023
0.024
0.025
0.026
0.027
0.028
0.029
0.03
0.031
0.032
0.033
0.034
0.035
0.036
0.037
0.038
0.039
0.04
0.041
0.042
0.043
0.044
0.045
0.046
0.047
0.048
0.049
0.05
0.051
0.052
0.053
0.054
0.055
0.056
0.057
0.058
0.059
0.06
0.061
0.062
0.063
0.064
0.065
0.066
0.067
0.068
0.069
0.07
0.071
0.072
0.073
0.074
0.075
0.076
0.077
0.078
0.079
0.08
0.081
0.082
0.083
0.084
0.085
0.086
0.087
0.088
0.089
0.09
0.091
0.092
0.093
0.094
0.095
0.096
0.097
0.098
0.099
0.1
0.101
0.102
0.103
0.104
0.105
0.106
0.107
0.108
0.109
0.11
0.111
0.112
0.113
0.114
0.115
0.116
0.117
0.118
0.119
0.12
0.121
0.122
0.123
0.124
0.125
0.126
0.127
0.128
0.129
0.13
0.131
0.132
0.133
0.134
0.135
0.136
0.137
0.138
0.139
0.14
0.141
0.142
0.143
0.144
0.145
0.146
0.147
0.148
0.149
0.15
0.151
0.152
0.153
0.154
0.155
0.156
0.157
0.158
0.159
0.16
0.161
0.162
0.163
0.164
0.165
0.166
0.167
0.168
0.169
0.17
0.171
0.172
0.173
0.174
0.175
0.176
0.177
0.178
0.179
0.18
0.181
0.182
0.183
0.184
0.185
0.186
0.187
0.188
0.189
0.19
0.191
0.192
0.193
0.194
0.195
0.196
0.197
0.198
0.199
0.2
0.201
0.202
0.203
0.204
0.205
0.206
0.207
0.208
0.209
0.21
0.211
0.212
0.213
0.214
0.215
0.216
0.217
0.218
0.219
0.22
0.221
0.222
0.223
0.224
0.225
0.226
0.227
0.228
0.229
0.23
0.231
0.232
0.233
0.234
0.235
0.236
0.237
0.238
0.239
0.24
0.241
0.242
0.243
0.244
0.245
0.246
0.247
0.248
0.249
0.25
0.251
0.252
0.253
0.254
0.255
0.256
0.257
0.258
0.259
0.26
0.261
0.262
0.263
0.264
0.265
0.266
0.267
0.268
0.269
0.27
0.271
0.272
0.273
0.274
0.275
0.276
0.277
0.278
0.279
0.28
0.281
0.282
0.283
0.284
0.285
0.286
0.287
0.288
0.289
0.29
0.291
0.292
0.293
0.294
0.295
0.296
0.297
0.298
0.299
0.3
0.301
0.302
0.303
0.304
0.305
0.306
0.307
0.308
0.309
0.31
0.311
0.312
0.313
0.314
0.315
0.316
0.317
0.318
0.319
0.32
0.321
0.322
0.323
0.324
0.325
0.326
0.327
0.328
0.329
0.33
0.331
0.332
0.333
0.334
0.335
0.336
0.337
0.338
0.339
0.34
0.341
0.342
0.343
0.344
0.345
0.346
0.347
0.348
0.349
0.35
0.351
0.352
0.353
0.354
0.355
0.356
0.357
0.358
0.359
0.36
0.361
0.362
0.363
0.364
0.365
0.366
0.367
0.368
0.369
0.37
0.371
0.372
0.373
0.374
0.375
0.376
0.377
0.378
0.379
0.38
0.381
0.382
0.383
0.384
0.385
0.386
0.387
0.388
0.389
0.39
0.391
0.392
0.393
0.394
0.395
0.396
0.397
0.398
0.399
0.4
0.401
0.402
0.403
0.404
0.405
0.406
0.407
0.408
0.409
0.41
0.411
0.412
0.413
0.414
0.415
0.416
0.417
0.418
0.419
0.42
0.421
0.422
0.423
0.424
0.425
0.426
0.427
0.428
0.429
0.43
0.431
0.432
0.433
0.434
0.435
0.436
0.437
0.438
0.439
0.44
0.441
0.442
0.443
0.444
0.445
0.446
0.447
0.448
0.449
0.45
0.451
0.452
0.453
0.454
0.455
0.456
0.457
0.458
0.459
0.46
0.461
0.462
0.463
0.464
0.465
0.466
0.467
0.468
0.469
0.47
0.471
0.472
0.473
0.474
0.475
0.476
0.477
0.478
0.479
0.48
0.481
0.482
0.483
0.484
0.485
0.486
0.487
0.488
0.489
0.49
0.491
0.492
0.493
0.494
0.495
0.496
0.497
0.498
0.499
0.5
0.501
0.502
0.503
0.504
0.505
0.506
0.507
0.508
0.509
0.51
0.511
0.512
0.513
0.514
0.515
0.516
0.517
0.518
0.519
0.52
0.521
0.522
0.523
0.524
0.525
0.526
0.527
0.528
0.529
0.53
0.531
0.532
0.533
0.534
0.535
0.536
0.537
0.538
0.539
0.54
0.541
0.542
0.543
0.544
0.545
0.546
0.547
0.548
0.549
0.55
0.551
0.552
0.553
0.554
0.555
0.556
0.557
0.558
0.559
0.56
0.561
0.562
0.563
0.564
0.565
0.566
0.567
0.568
0.569
0.57
0.571
0.572
0.573
0.574
0.575
0.576
0.577
0.578
0.579
0.58
0.581
0.582
0.583
0.584
0.585
0.586
0.587
0.588
0.589
0.59
0.591
0.592
0.593
0.594
0.595
0.596
0.597
0.598
0.599
0.6
0.601
0.602
0.603
0.604
0.605
0.606
0.607
0.608
0.609
0.61
0.611
0.612
0.613
0.614
0.615
0.616
0.617
0.618
0.619
0.62
0.621
0.622
0.623
0.624
0.625
0.626
0.627
0.628
0.629
0.63
0.631
0.632
0.633
0.634
0.635
0.636
0.637
0.638
0.639
0.64
0.641
0.642
0.643
0.644
0.645
0.646
0.647
0.648
0.649
0.65
0.651
0.652
0.653
0.654
0.655
0.656
0.657
0.658
0.659
0.66
0.661
0.662
0.663
0.664
0.665
0.666
0.667
0.668
0.669
0.67
0.671
0.672
0.673
0.674
0.675
0.676
0.677
0.678
0.679
0.68
0.681
0.682
0.683
0.684
0.685
0.686
0.687
0.688
0.689
0.69
0.691
0.692
0.693
0.694
0.695
0.696
0.697
0.698
0.699
0.7
0.701
0.702
0.703
0.704
0.705
0.706
0.707
0.708
0.709
0.71
0.711
0.712
0.713
0.714
0.715
0.716
0.717
0.718
0.719
0.72
0.721
0.722
0.723
0.724
0.725
0.726
0.727
0.728
0.729
0.73
0.731
0.732
0.733
0.734
0.735
0.736
0.737
0.738
0.739
0.74
0.741
0.742
0.743
0.744
0.745
0.746
0.747
0.748
0.749
0.75
0.751
0.752
0.753
0.754
0.755
0.756
0.757
0.758
0.759
0.76
0.761
0.762
0.763
0.764
0.765
0.766
0.767
0.768
0.769
0.77
0.771
0.772
0.773
0.774
0.775
0.776
0.777
0.778
0.779
0.78
0.781
0.782
0.783
0.784
0.785
0.786
0.787
0.788
0.789
0.79
0.791
0.792
0.793
0.794
0.795
0.796
0.797
0.798
0.799
0.8
0.801
0.802
0.803
0.804
0.805
0.806
0.807
0.808
0.809
0.81
0.811
0.812
0.813
0.814
0.815
0.816
0.817
0.818
0.819
0.82
0.821
0.822
0.823
0.824
0.825
0.826
0.827
0.828
0.829
0.83
0.831
0.832
0.833
0.834
0.835
0.836
0.837
0.838
0.839
0.84
0.841
0.842
0.843
0.844
0.845
0.846
0.847
0.848
0.849
0.85
0.851
0.852
0.853
0.854
0.855
0.856
0.857
0.858
0.859
0.86
0.861
0.862
0.863
0.864
0.865
0.866
0.867
0.868
0.869
0.87
0.871
0.872
0.873
0.874
0.875
0.876
0.877
0.878
0.879
0.88
0.881
0.882
0.883
0.884
0.885
0.886
0.887
0.888
0.889
0.89
0.891
0.892
0.893
0.894
0.895
0.896
0.897
0.898
0.899
0.9
0.901
0.902
0.903
0.904
0.905
0.906
0.907
0.908
0.909
0.91
0.911
0.912
0.913
0.914
0.915
0.916
0.917
0.918
0.919
0.92
0.921
0.922
0.923
0.924
0.925
0.926
0.927
0.928
0.929
0.93
0.931
0.932
0.933
0.934
0.935
0.936
0.937
0.938
0.939
0.94
0.941
0.942
0.943
0.944
0.945
0.946
0.947
0.948
0.949
0.95
0.951
0.952
0.953
0.954
0.955
0.956
0.957
0.958
0.959
0.96
0.961
0.962
0.963
0.964
0.965
0.966
0.967
0.968
0.969
0.97
0.971
0.972
0.973
0.974
0.975
0.976
0.977
0.978
0.979
0.98
0.981
0.982
0.983
0.984
0.985
0.986
0.987
0.988
0.989
0.99
0.991
0.992
0.993
0.994
0.995
0.996
0.997
0.998
0.999
1
1.001
1.002
1.003
1.004
1.005
1.006
1.007
1.008
1.009
1.01
1.011
1.012
1.013
1.014
1.015
1.016
1.017
1.018
1.019
1.02
1.021
1.022
1.023
1.024
1.025
1.026
1.027
1.028
1.029
1.03
1.031
1.032
1.033
1.034
1.035
1.036
1.037
1.038
1.039
1.04
1.041
1.042
1.043
1.044
1.045
1.046
1.047
1.048
1.049
1.05
1.051
1.052
1.053
1.054
1.055
1.056
1.057
1.058
1.059
1.06
1.061
1.062
1.063
1.064
1.065
1.066
1.067
1.068
1.069
1.07
1.071
1.072
1.073
1.074
1.075
1.076
1.077
1.078
1.079
1.08
1.081
1.082
1.083
1.084
1.085
1.086
1.087
1.088
1.089
1.09
1.091
1.092
1.093
1.094
1.095
1.096
1.097
1.098
1.099
1.1
1.101
1.102
1.103
1.104
1.105
1.106
1.107
1.108
1.109
1.11
1.111
1.112
1.113
1.114
1.115
1.116
1.117
1.118
1.119
1.12
1.121
1.122
1.123
1.124
1.125
1.126
1.127
1.128
1.129
1.13
1.131
1.132
1.133
1.134
1.135
1.136
1.137
1.138
1.139
1.14
1.141
1.142
1.143
1.144
1.145
1.146
1.147
1.148
1.149
1.15
1.151
1.152
1.153
1.154
1.155
1.156
1.157
1.158
1.159
1.16
1.161
1.162
1.163
1.164
1.165
1.166
1.167
1.168
1.169
1.17
1.171
1.172
1.173
1.174
1.175
1.176
1.177
1.178
1.179
1.18
1.181
1.182
1.183
1.184
1.185
1.186
1.187
1.188
1.189
1.19
1.191
1.192
1.193
1.194
1.195
1.196
1.197
1.198
1.199
1.2
1.201
1.202
1.203
1.204
1.205
1.206
1.207
1.208
1.209
1.21
1.211
1.212
1.213
1.214
1.215
1.216
1.217
1.218
1.219
1.22
1.221
1.222
1.223
1.224
1.225
1.226
1.227
1.228
1.229
1.23
1.231
1.232
1.233
1.234
1.235
1.236
1.237
1.238
1.239
1.24
1.241
1.242
1.243
1.244
1.245
1.246
1.247
1.248
1.249
1.25
1.251
1.252
1.253
1.254
1.255
1.256
1.257
1.258
1.259
1.26
1.261
1.262
1.263
1.264
1.265
1.266
1.267
1.268
1.269
1.27
1.271
1.272
1.273
1.274
1.275
1.276
1.277
1.278
1.279
1.28
1.281
1.282
1.283
1.284
1.285
1.286
1.287
1.288
1.289
1.29
1.291
1.292
1.293
1.294
1.295
1.296
1.297
1.298
1.299
1.3
1.301
1.302
1.303
1.304
1.305
1.306
1.307
1.308
1.309
1.31
1.311
1.312
1.313
1.314
1.315
1.316
1.317
1.318
1.319
1.32
1.321
1.322
1.323
1.324
1.325
1.326
1.327
1.328
1.329
1.33
1.331
1.332
1.333
1.334
1.335
1.336
1.337
1.338
1.339
1.34
1.341
1.342
1.343
1.344
1.345
1.346
1.347
1.348
1.349
1.35
1.351
1.352
1.353
1.354
1.355
1.356
1.357
1.358
1.359
1.36
1.361
1.362
1.363
1.364
1.365
1.366
1.367
1.368
1.369
1.37
1.371
1.372
1.373
1.374
1.375
1.376
1.377
1.378
1.379
1.38
1.381
1.382
1.383
1.384
1.385
1.386
1.387
1.388
1.389
1.39
1.391
1.392
1.393
1.394
1.395
1.396
1.397
1.398
1.399
1.4
1.401
1.402
1.403
1.404
1.405
1.406
1.407
1.408
1.409
1.41
1.411
1.412
1.413
1.414
1.415
1.416
1.417
1.418
1.419
1.42
1.421
1.422
1.423
1.424
1.425
1.426
1.427
1.428
1.429
1.43
1.431
1.432
1.433
1.434
1.435
1.436
1.437
1.438
1.439
1.44
1.441
1.442
1.443
1.444
1.445
1.446
1.447
1.448
1.449
1.45
1.451
1.452
1.453
1.454
1.455
1.456
1.457
1.458
1.459
1.46
1.461
1.462
1.463
1.464
1.465
1.466
1.467
1.468
1.469
1.47
1.471
1.472
1.473
1.474
1.475
1.476
1.477
1.478
1.479
1.48
1.481
1.482
1.483
1.484
1.485
1.486
1.487
1.488
1.489
1.49
1.491
1.492
1.493
1.494
1.495
1.496
1.497
1.498
1.499
1.5
1.501
1.502
1.503
1.504
1.505
1.506
1.507
1.508
1.509
1.51
1.511
1.512
1.513
1.514
1.515
1.516
1.517
1.518
1.519
1.52
1.521
1.522
1.523
1.524
1.525
1.526
1.527
1.528
1.529
1.53
1.531
1.532
1.533
1.534
1.535
1.536
1.537
1.538
1.539
1.54
1.541
1.542
1.543
1.544
1.545
1.546
1.547
1.548
1.549
1.55
1.551
1.552
1.553
1.554
1.555
1.556
1.557
1.558
1.559
1.56
1.561
1.562
1.563
1.564
1.565
1.566
1.567
1.568
1.569
1.57
1.571
1.572
1.573
1.574
1.575
1.576
1.577
1.578
1.579
1.58
1.581
1.582
1.583
1.584
1.585
1.586
1.587
1.588
1.589
1.59
1.591
1.592
1.593
1.594
1.595
1.596
1.597
1.598
1.599
1.6
1.601
1.602
1.603
1.604
1.605
1.606
1.607
1.608
1.609
1.61
1.611
1.612
1.613
1.614
1.615
1.616
1.617
1.618
1.619
1.62
1.621
1.622
1.623
1.624
1.625
1.626
1.627
1.628
1.629
1.63
1.631
1.632
1.633
1.634
1.635
1.636
1.637
1.638
1.639
1.64
1.641
1.642
1.643
1.644
1.645
1.646
1.647
1.648
1.649
1.65
1.651
1.652
1.653
1.654
1.655
1.656
1.657
1.658
1.659
1.66
1.661
1.662
1.663
1.664
1.665
1.666
1.667
1.668
1.669
1.67
1.671
1.672
1.673
1.674
1.675
1.676
1.677
1.678
1.679
1.68
1.681
1.682
1.683
1.684
1.685
1.686
1.687
1.688
1.689
1.69
1.691
1.692
1.693
1.694
1.695
1.696
1.697
1.698
1.699
1.7
1.701
1.702
1.703
1.704
1.705
1.706
1.707
1.708
1.709
1.71
1.711
1.712
1.713
1.714
1.715
1.716
1.717
1.718
1.719
1.72
1.721
1.722
1.723
1.724
1.725
1.726
1.727
1.728
1.729
1.73
1.731
1.732
1.733
1.734
1.735
1.736
1.737
1.738
1.739
1.74
1.741
1.742
1.743
1.744
1.745
1.746
1.747
1.748
1.749
1.75
1.751
1.752
1.753
1.754
1.755
1.756
1.757
1.758
1.759
1.76
1.761
1.762
1.763
1.764
1.765
1.766
1.767
1.768
1.769
1.77
1.771
1.772
1.773
1.774
1.775
1.776
1.777
1.778
1.779
1.78
1.781
1.782
1.783
1.784
1.785
1.786
1.787
1.788
1.789
1.79
1.791
1.792
1.793
1.794
1.795
1.796
1.797
1.798
1.799
1.8
1.801
1.802
1.803
1.804
1.805
1.806
1.807
1.808
1.809
1.81
1.811
1.812
1.813
1.814
1.815
1.816
1.817
1.818
1.819
1.82
1.821
1.822
1.823
1.824
1.825
1.826
1.827
1.828
1.829
1.83
1.831
1.832
1.833
1.834
1.835
1.836
1.837
1.838
1.839
1.84
1.841
1.842
1.843
1.844
1.845
1.846
1.847
1.848
1.849
1.85
1.851
1.852
1.853
1.854
1.855
1.856
1.857
1.858
1.859
1.86
1.861
1.862
1.863
1.864
1.865
1.866
1.867
1.868
1.869
1.87
1.871
1.872
1.873
1.874
1.875
1.876
1.877
1.878
1.879
1.88
1.881
1.882
1.883
1.884
1.885
1.886
1.887
1.888
1.889
1.89
1.891
1.892
1.893
1.894
1.895
1.896
1.897
1.898
1.899
1.9
1.901
1.902
1.903
1.904
1.905
1.906
1.907
1.908
1.909
1.91
1.911
1.912
1.913
1.914
1.915
1.916
1.917
1.918
1.919
1.92
1.921
1.922
1.923
1.924
1.925
1.926
1.927
1.928
1.929
1.93
1.931
1.932
1.933
1.934
1.935
1.936
1.937
1.938
1.939
1.94
1.941
1.942
1.943
1.944
1.945
1.946
1.947
1.948
1.949
1.95
1.951
1.952
1.953
1.954
1.955
1.956
1.957
1.958
1.959
1.96
1.961
1.962
1.963
1.964
1.965
1.966
1.967
1.968
1.969
1.97
1.971
1.972
1.973
1.974
1.975
1.976
1.977
1.978
1.979
1.98
1.981
1.982
1.983
1.984
1.985
1.986
1.987
1.988
1.989
1.99
1.991
1.992
1.993
1.994
1.995
1.996
1.997
1.998
1.999
[truncated: 2,001 more rows]
