# Supplementary material for: Attosecond electron–spin dynamics in Xe 4d photoionization
Source: Nat Commun. 2020 Oct 7;11:5042. doi: 10.1038/s41467-020-18847-1 (PMC7541461; doi:10.1038/s41467-020-18847-1)
Supplement: Supplementary file 3 — Source Data [file 41467_2020_18847_MOESM3_ESM.zip › Fig5/fig5b_black_y.csv]

70197.7
69533.7
68868.7
68202.6
67535.5
66867.4
66198.3
65528.3
64857.4
64185.5
63512.8
62839.3
62165
61489.9
60814
60137.4
59460.1
58782.1
58103.5
57424.3
56744.5
56064.1
55383.2
54701.7
54019.8
53337.5
52654.7
51971.5
51288
50604.1
49919.9
49235.4
48550.6
47865.6
47180.4
46495
45809.5
45123.8
44438.1
43752.3
43066.4
42380.5
41694.6
41008.8
40323.2
39637.9
38953
38268.8
37585.4
36903.2
36222.3
35543
34865.6
34190.3
33517.5
32847.5
32180.5
31516.8
30856.8
30200.7
29548.8
28901.5
28258.9
27621.4
26989.3
26362.7
25742.1
25127.5
24519.2
23917.6
23322.7
22734.8
22154
21580.7
21014.9
20456.7
19906.5
19364.2
18830.1
18304.2
17786.7
17277.7
16777.2
16285.3
15802.1
15327.7
14862
14405.2
13957.3
13518.3
13088.1
12666.9
12254.5
11851.1
11456.4
11070.7
10693.7
10325.5
9965.95
9615.08
9272.8
8939.04
8613.72
8296.78
7988.12
7687.66
7395.31
7110.97
6834.54
6565.92
6305
6051.67
5805.83
5567.35
5336.11
5112
4894.9
4684.68
4481.21
4284.38
4094.05
3910.1
3732.4
3560.81
3395.21
3235.47
3081.45
2933.03
2790.08
2652.46
2520.06
2392.73
2270.35
2152.79
2039.94
1931.65
1827.81
1728.3
1632.99
1541.76
1454.5
1371.08
1291.39
1215.31
1142.74
1073.56
1007.66
944.933
885.277
828.587
774.759
723.695
675.297
629.467
586.113
545.142
506.464
469.991
435.638
403.319
372.954
344.462
317.765
292.787
269.454
247.695
227.44
208.619
191.168
175.021
160.118
146.396
133.798
122.268
111.749
102.189
93.5371
85.7429
78.7585
72.5378
67.0361
62.2103
58.0191
54.4224
51.382
48.8609
46.8236
45.2362
44.066
43.2817
42.8534
42.7524
42.9513
43.424
44.1455
45.0919
46.2407
47.5703
49.06
50.6906
52.4435
54.3012
56.2473
58.266
60.3428
62.4636
64.6155
66.7862
68.9642
71.1389
73.3001
75.4386
77.5458
79.6135
81.6345
83.6018
85.5092
87.3511
89.1221
90.8177
92.4335
93.9658
95.4113
96.7669
98.0303
99.1991
100.272
101.246
102.122
102.898
103.574
104.149
104.624
104.998
105.272
105.447
105.523
105.502
105.384
105.171
104.865
104.468
103.98
103.404
102.742
101.995
101.167
100.259
99.2731
98.2124
97.0789
95.8751
94.6034
93.2664
91.8666
90.4065
88.8887
87.3158
85.6902
84.0147
82.2918
80.5239
78.7137
76.8637
74.9764
73.0542
71.0996
69.1149
67.1027
65.0652
63.0048
60.9236
58.8239
56.7078
54.5776
52.4351
50.2826
48.1218
45.9548
43.7834
41.6094
39.4345
37.2605
35.089
32.9216
30.7598
28.6051
26.4589
24.3227
22.1977
20.0853
17.9866
15.9028
13.835
11.7843
9.75176
7.73822
5.74464
3.77188
1.82076
-0.10797
-2.01359
-3.89542
-5.75284
-7.58526
-9.39214
-11.173
-12.9273
-14.6547
-16.3549
-18.0273
-19.6718
-21.2881
-22.8759
-24.4351
-25.9654
-27.4667
-28.9389
-30.3819
-31.7957
-33.1802
-34.5354
-35.8614
-37.1582
-38.4258
-39.6644
-40.8741
-42.0549
-43.2071
-44.3308
-45.4263
-46.4936
-47.533
-48.5448
-49.5292
-50.4864
-51.4168
-52.3205
-53.198
-54.0494
-54.8752
-55.6756
-56.451
-57.2017
-57.928
-58.6303
-59.3089
-59.9642
-60.5966
-61.2064
-61.7939
-62.3597
-62.9039
-63.4271
-63.9295
-64.4116
-64.8738
-65.3163
-65.7397
-66.1442
-66.5303
-66.8982
-67.2485
-67.5814
-67.8973
-68.1966
-68.4796
-68.7468
-68.9984
-69.2348
-69.4564
-69.6635
-69.8565
-70.0356
-70.2013
-70.3538
-70.4935
-70.6207
-70.7356
-70.8387
-70.9302
-71.0104
-71.0797
-71.1382
-71.1863
-71.2243
-71.2524
-71.271
-71.2801
-71.2803
-71.2716
-71.2543
-71.2287
-71.195
-71.1535
-71.1043
-71.0477
-70.9839
-70.9132
-70.8356
-70.7515
-70.661
-70.5643
-70.4616
-70.3531
-70.2389
-70.1193
-69.9944
-69.8643
-69.7292
-69.5893
-69.4448
-69.2957
-69.1422
-68.9845
-68.8227
-68.6569
-68.4873
-68.3139
-68.1369
-67.9564
-67.7726
-67.5855
-67.3952
-67.2018
-67.0055
-66.8063
-66.6043
-66.3996
-66.1922
-65.9824
-65.7701
-65.5554
-65.3383
-65.1191
-64.8976
-64.6741
-64.4485
-64.2209
-63.9914
-63.76
-63.5268
-63.2919
-63.0553
-62.817
-62.5772
-62.3359
-62.093
-61.8488
-61.6032
-61.3563
-61.1081
-60.8587
-60.6081
-60.3564
-60.1036
-59.8497
-59.5949
-59.339
-59.0823
-58.8246
-58.5661
-58.3067
-58.0465
-57.7856
-57.5239
-57.2615
-56.9983
-56.7345
-56.4701
-56.205
-55.9392
-55.6729
-55.406
-55.1385
-54.8705
-54.6019
-54.3327
-54.063
-53.7929
-53.5222
-53.251
-52.9793
-52.7071
-52.4344
-52.1613
-51.8877
-51.6136
-51.339
-51.0641
-50.7886
-50.5128
-50.2365
-49.9597
-49.6826
-49.405
-49.1271
-48.8488
-48.5701
-48.2911
-48.0117
-47.732
-47.452
-47.1717
-46.8911
-46.6103
-46.3292
-46.048
-45.7665
-45.4849
-45.203
-44.9211
-44.639
-44.3569
-44.0746
-43.7923
-43.5099
-43.2275
-42.9451
-42.6627
-42.3803
-42.098
-41.8157
-41.5335
-41.2514
-40.9694
-40.6875
-40.4057
-40.1241
-39.8426
-39.5613
-39.2802
-38.9993
-38.7185
-38.438
-38.1577
-37.8776
-37.5978
-37.3182
-37.0388
-36.7597
-36.4809
-36.2024
-35.9241
-35.6461
-35.3684
-35.0909
-34.8138
-34.537
-34.2604
-33.9842
-33.7083
-33.4326
-33.1573
-32.8823
-32.6077
-32.3333
-32.0593
-31.7856
-31.5122
-31.2392
-30.9664
-30.6941
-30.4221
-30.1504
-29.8791
-29.6082
-29.3376
-29.0674
-28.7976
-28.5281
-28.2591
-27.9905
-27.7223
-27.4545
-27.1872
-26.9203
-26.6539
-26.3879
-26.1224
-25.8574
-25.5929
-25.3289
-25.0654
-24.8024
-24.5399
-24.278
-24.0167
-23.7559
-23.4957
-23.236
-22.977
-22.7186
-22.4607
-22.2035
-21.9469
-21.691
-21.4357
-21.181
-20.927
-20.6737
-20.4211
-20.1692
-19.9179
-19.6674
-19.4175
-19.1684
-18.92
-18.6723
-18.4254
-18.1792
-17.9338
-17.6892
-17.4452
-17.2021
-16.9598
-16.7182
-16.4774
-16.2374
-15.9982
-15.7598
-15.5222
-15.2854
-15.0494
-14.8143
-14.5799
-14.3464
-14.1137
-13.8819
-13.6509
-13.4207
-13.1914
-12.9629
-12.7352
-12.5085
-12.2825
-12.0574
-11.8332
-11.6098
-11.3873
-11.1656
-10.9448
-10.7249
-10.5058
-10.2876
-10.0702
-9.85376
-9.63814
-9.42338
-9.20949
-8.99646
-8.7843
-8.573
-8.36257
-8.15301
-7.94432
-7.73649
-7.52954
-7.32345
-7.11823
-6.91389
-6.71041
-6.50781
-6.30608
-6.10522
-5.90524
-5.70614
-5.50791
-5.31056
-5.11409
-4.9185
-4.7238
-4.52998
-4.33705
-4.145
-3.95385
-3.76359
-3.57422
-3.38576
-3.19819
-3.01152
-2.82576
-2.6409
-2.45696
-2.27392
-2.0918
-1.9106
-1.73032
-1.55096
-1.37253
-1.19503
-1.01846
-0.842819
-0.668118
-0.494355
-0.321534
-0.149657
0.0212739
0.191257
0.360291
0.528373
0.695502
0.861678
1.0269
1.19116
1.35447
1.51683
1.67822
1.83867
1.99816
2.15669
2.31428
2.47092
2.62661
2.78136
2.93516
3.08803
3.23995
3.39095
3.54101
3.69014
3.83835
3.98563
4.132
4.27744
4.42197
4.56559
4.70831
4.85011
4.99101
5.13101
5.27011
5.40832
5.54563
5.68205
5.81758
5.95223
6.08599
6.21886
6.35085
6.48196
6.6122
6.74155
6.87003
6.99763
7.12436
7.25022
7.37521
7.49932
7.62257
7.74495
7.86646
7.98711
8.10689
8.22581
8.34386
8.46106
8.5774
8.69287
8.8075
8.92127
9.03418
9.14625
9.25747
9.36785
9.47739
9.58609
9.69395
9.80098
9.90719
10.0126
10.1171
10.2209
10.3238
10.4259
10.5272
10.6277
10.7274
10.8263
10.9245
11.0218
11.1183
11.2141
11.3091
11.4033
11.4967
11.5894
11.6813
11.7724
11.8628
11.9524
12.0412
12.1294
12.2167
12.3034
12.3892
12.4744
12.5588
12.6425
12.7255
12.8077
12.8893
12.9701
13.0502
13.1296
13.2083
13.2863
13.3636
13.4402
13.5161
13.5913
13.6659
13.7398
13.813
13.8855
13.9574
14.0286
14.0991
14.169
14.2383
14.3069
14.3748
14.4421
14.5088
14.5748
14.6403
14.705
14.7692
14.8327
14.8957
14.958
15.0197
15.0808
15.1413
15.2012
15.2604
15.3191
15.3773
15.4348
15.4917
15.5481
15.6038
15.659
15.7137
15.7677
15.8212
15.8742
15.9266
15.9784
16.0297
16.0805
16.1307
16.1804
16.2295
16.2782
16.3263
16.3739
16.4209
16.4675
16.5136
16.5592
16.6042
16.6488
16.6929
16.7365
16.7796
16.8222
16.8643
16.906
16.9472
16.9879
17.0282
17.068
17.1073
17.1461
17.1846
17.2225
17.26
17.297
17.3336
17.3698
17.4055
17.4407
17.4755
17.5099
17.5438
17.5772
17.6103
17.6429
17.6751
17.7068
17.7381
17.769
17.7995
17.8295
17.8591
17.8883
17.9171
17.9454
17.9734
18.0009
18.0281
18.0548
18.0812
18.1071
18.1327
18.1579
18.1827
18.2071
18.2312
18.2549
18.2782
18.3011
18.3237
18.3459
18.3678
18.3894
18.4106
18.4314
18.4519
18.4721
18.4919
18.5114
18.5306
18.5495
18.568
18.5862
18.6041
18.6217
18.639
18.656
18.6726
18.689
18.705
18.7208
18.7363
18.7514
18.7663
18.7808
18.7951
18.8091
18.8228
18.8362
18.8493
18.8621
18.8747
18.8869
18.8989
18.9106
18.922
18.9331
18.9439
18.9545
18.9648
18.9747
18.9845
18.9939
19.0031
19.0119
19.0205
19.0289
19.0369
19.0447
19.0522
19.0595
19.0664
19.0731
19.0796
19.0858
19.0917
19.0974
19.1028
19.1079
19.1128
19.1175
19.1219
19.1261
19.13
19.1337
19.1371
19.1404
19.1434
19.1461
19.1487
19.151
19.1531
19.155
19.1567
19.1582
19.1594
19.1605
19.1613
19.162
19.1624
19.1627
19.1627
19.1626
19.1623
19.1618
19.1611
19.1602
19.1591
19.1579
19.1564
19.1548
19.1531
19.1511
19.149
19.1467
19.1442
19.1416
19.1388
19.1358
19.1327
19.1294
19.1259
19.1223
19.1185
19.1145
19.1104
19.1061
19.1017
19.0971
19.0924
19.0875
19.0824
19.0772
19.0718
19.0662
19.0606
19.0547
19.0487
19.0426
19.0363
19.0298
19.0232
19.0164
19.0095
19.0025
18.9953
18.9879
18.9805
18.9728
18.965
18.9571
18.9491
18.9409
18.9326
18.9241
18.9155
18.9068
18.8979
18.889
18.8798
18.8706
18.8613
18.8518
18.8422
18.8325
18.8226
18.8127
18.8026
18.7924
18.7822
18.7718
18.7613
18.7507
18.7399
18.7291
18.7182
18.7072
18.6961
18.6848
18.6735
18.6621
18.6506
18.639
18.6273
18.6155
18.6037
18.5917
18.5796
18.5675
18.5553
18.543
18.5306
18.5181
18.5055
18.4929
18.4801
18.4673
18.4544
18.4415
18.4284
18.4153
18.4021
18.3888
18.3754
18.362
18.3485
18.3349
18.3213
18.3075
18.2937
18.2798
18.2659
18.2519
18.2378
18.2236
18.2094
18.1951
18.1807
18.1663
18.1518
18.1373
18.1226
18.108
18.0932
18.0784
18.0635
18.0486
18.0336
18.0186
18.0035
17.9883
17.9731
17.9579
17.9426
17.9272
17.9118
17.8963
17.8808
17.8652
17.8496
17.8339
17.8182
17.8025
17.7866
17.7708
17.7549
17.739
17.723
17.707
17.6909
17.6748
17.6586
17.6425
17.6262
17.61
17.5937
17.5773
17.5609
17.5445
17.5281
17.5116
17.4951
17.4785
17.4619
17.4453
17.4287
17.412
17.3953
17.3785
17.3617
17.3449
17.3281
17.3112
17.2943
17.2774
17.2604
17.2435
17.2265
17.2094
17.1924
17.1753
17.1582
17.1411
17.1239
17.1067
17.0895
17.0723
17.0551
17.0378
17.0205
17.0032
16.9859
16.9686
16.9512
16.9338
16.9164
16.899
16.8816
16.8641
16.8466
16.8291
16.8116
16.7941
16.7766
16.7591
16.7415
16.7239
16.7063
16.6887
16.6711
16.6535
16.6359
16.6182
16.6006
16.5829
16.5652
16.5475
16.5298
16.5121
16.4944
16.4767
16.4589
16.4412
16.4234
16.4057
16.3879
16.3701
16.3523
16.3346
16.3168
16.299
16.2812
16.2634
16.2455
16.2277
16.2099
16.1921
16.1743
16.1564
16.1386
16.1208
16.1029
16.0851
16.0672
16.0494
16.0315
16.0137
15.9959
15.978
15.9602
15.9423
15.9245
15.9066
15.8888
15.8709
15.8531
15.8353
15.8174
15.7996
15.7818
15.7639
15.7461
15.7283
15.7105
15.6927
15.6749
15.6571
15.6393
15.6215
15.6037
15.5859
15.5681
15.5504
15.5326
15.5148
15.4971
15.4793
15.4616
15.4439
15.4261
15.4084
15.3907
15.373
15.3553
15.3377
15.32
15.3023
15.2847
15.2671
15.2494
15.2318
15.2142
15.1966
15.179
15.1615
15.1439
15.1264
15.1088
15.0913
15.0738
15.0563
15.0388
15.0213
15.0039
14.9864
14.969
14.9516
14.9342
14.9168
14.8994
14.8821
14.8647
14.8474
14.8301
14.8128
14.7955
14.7782
14.761
14.7437
14.7265
14.7093
14.6921
14.6749
14.6578
14.6406
14.6235
14.6064
14.5893
14.5722
14.5552
14.5381
14.5211
14.5041
14.4871
14.4702
14.4532
14.4363
14.4193
14.4025
14.3856
14.3687
14.3519
14.3351
14.3183
14.3015
14.2847
14.268
14.2513
14.2346
14.2179
14.2012
14.1846
14.168
14.1514
14.1348
14.1183
14.1018
14.0853
14.0688
14.0524
14.0359
14.0195
14.0031
13.9868
13.9705
13.9542
13.9379
13.9216
13.9054
13.8892
13.873
13.8569
13.8408
13.8247
13.8086
13.7926
13.7765
13.7605
13.7446
13.7286
13.7127
13.6968
13.681
13.6651
13.6493
13.6335
13.6178
13.602
13.5863
13.5706
13.555
13.5394
13.5237
13.5082
13.4926
13.4771
13.4616
13.4461
13.4307
13.4152
13.3998
13.3845
13.3691
13.3538
13.3385
13.3232
13.308
13.2927
13.2776
13.2624
13.2473
13.2321
13.2171
13.202
13.187
13.172
13.157
13.142
13.1271
13.1122
13.0974
13.0825
13.0677
13.0529
13.0382
13.0235
13.0088
12.9941
12.9795
12.9649
12.9503
12.9358
12.9213
12.9068
12.8923
12.8779
12.8635
12.8492
12.8349
12.8206
12.8063
12.7921
12.7779
12.7637
12.7496
12.7355
12.7214
12.7074
12.6934
12.6794
12.6655
12.6516
12.6377
12.6239
12.6101
12.5963
12.5826
12.5689
12.5552
12.5416
12.5279
12.5144
12.5008
12.4873
12.4738
12.4603
12.4469
12.4335
12.4202
12.4068
12.3935
12.3802
12.367
12.3538
12.3406
12.3274
12.3143
12.3012
12.2882
12.2751
12.2621
12.2491
12.2362
12.2233
12.2104
12.1976
12.1847
12.1719
12.1592
12.1464
12.1337
12.1211
12.1084
12.0958
12.0832
12.0707
12.0582
12.0457
12.0333
12.0208
12.0084
11.9961
11.9838
11.9715
11.9592
11.947
11.9348
11.9226
11.9105
11.8984
11.8863
11.8743
11.8623
11.8503
11.8384
11.8265
11.8146
11.8028
11.791
11.7792
11.7674
11.7557
11.7441
11.7324
11.7208
11.7092
11.6977
11.6861
11.6747
11.6632
11.6518
11.6404
11.629
11.6177
11.6064
11.5951
11.5839
11.5727
11.5615
11.5504
11.5392
11.5282
11.5171
11.5061
11.4951
11.4841
11.4732
11.4623
11.4514
11.4405
11.4297
11.4189
11.4082
11.3975
11.3868
11.3761
11.3655
11.3548
11.3443
11.3337
11.3232
11.3127
11.3023
11.2918
11.2814
11.271
11.2607
11.2504
11.2401
11.2299
11.2196
11.2094
11.1993
11.1891
11.179
11.169
11.1589
11.1489
11.1389
11.1289
11.119
11.1091
11.0992
11.0894
11.0795
11.0698
11.06
11.0503
11.0405
11.0309
11.0212
11.0116
11.002
10.9924
10.9829
10.9733
10.9639
10.9544
10.945
10.9355
10.9262
10.9168
10.9075
10.8982
10.8889
10.8796
10.8704
10.8612
10.8521
10.8429
10.8338
10.8247
10.8156
10.8066
10.7976
10.7886
10.7796
10.7707
10.7618
10.7529
10.744
10.7352
10.7264
10.7176
10.7088
10.7001
10.6913
10.6826
10.674
10.6653
10.6567
10.6481
10.6395
10.631
10.6225
10.614
10.6055
10.597
10.5886
10.5802
10.5718
10.5635
10.5551
10.5468
10.5385
10.5303
10.522
10.5138
10.5056
10.4974
10.4893
10.4811
10.473
10.465
10.4569
10.4488
10.4408
10.4328
10.4249
10.4169
10.409
10.401
10.3932
10.3853
10.3774
10.3696
10.3618
10.354
10.3462
10.3385
10.3308
10.3231
10.3154
10.3077
10.3001
10.2924
10.2848
10.2772
10.2697
10.2621
10.2546
10.2471
10.2396
10.2321
10.2247
10.2172
10.2098
10.2024
10.1951
10.1877
10.1804
10.1731
10.1658
10.1585
10.1512
10.144
10.1368
10.1296
10.1224
10.1152
10.1081
10.1009
10.0938
10.0867
10.0797
10.0726
10.0656
10.0586
10.0516
10.0446
10.0376
10.0307
10.0237
10.0168
10.0099
10.003
9.99618
9.98934
9.98251
9.9757
9.96891
9.96213
9.95537
9.94863
9.9419
9.93519
9.92849
9.92181
9.91515
9.9085
9.90186
9.89525
9.88864
9.88206
9.87548
9.86893
9.86239
9.85586
9.84935
9.84285
9.83637
9.8299
9.82345
9.81701
9.81059
9.80418
9.79778
9.7914
9.78504
9.77869
9.77235
9.76603
9.75972
9.75343
9.74715
9.74088
9.73463
9.72839
9.72217
9.71596
9.70977
9.70359
9.69743
9.69127
9.68514
9.67901
9.67291
9.66681
9.66073
9.65466
9.64861
9.64257
9.63654
9.63053
9.62453
9.61855
9.61258
9.60662
9.60067
9.59474
9.58882
9.58292
9.57703
9.57115
9.56528
9.55943
9.55359
9.54776
9.54194
9.53614
9.53035
9.52457
9.51881
9.51305
9.50731
9.50158
9.49586
9.49015
9.48446
9.47877
9.4731
9.46744
9.46179
9.45615
9.45053
9.44491
9.43931
9.43371
9.42813
9.42256
9.417
9.41145
9.40591
9.40038
9.39486
9.38935
9.38386
9.37837
9.37289
9.36743
9.36197
9.35653
9.35109
9.34567
9.34025
9.33485
9.32946
9.32407
9.3187
9.31334
9.30798
9.30264
9.29731
9.29198
9.28667
9.28136
9.27607
9.27079
9.26551
9.26025
9.25499
9.24975
9.24452
9.23929
9.23407
9.22887
9.22367
9.21849
9.21331
9.20814
9.20298
9.19783
9.19269
9.18756
9.18244
9.17733
9.17223
9.16713
9.16205
9.15697
9.15191
9.14685
9.1418
9.13676
9.13173
9.1267
9.12169
9.11668
9.11168
9.1067
9.10172
9.09674
9.09178
9.08682
9.08188
9.07694
9.07201
9.06708
9.06217
9.05726
9.05236
9.04747
9.04259
9.03771
9.03284
9.02798
9.02313
9.01829
9.01345
9.00862
9.0038
8.99899
8.99418
8.98938
8.98459
8.9798
8.97503
8.97026
8.96549
8.96074
8.95599
8.95125
8.94651
8.94179
8.93707
8.93235
8.92765
8.92295
8.91826
8.91357
8.9089
8.90422
8.89956
8.8949
8.89025
8.88561
8.88097
8.87634
8.87172
8.8671
8.86249
8.85789
8.85329
8.8487
8.84412
8.83954
8.83497
8.8304
8.82585
8.82129
8.81675
8.81221
8.80768
8.80315
8.79863
8.79412
8.78961
8.78511
8.78061
8.77612
8.77164
8.76716
8.76269
8.75822
8.75376
8.74931
8.74486
8.74042
8.73599
8.73156
8.72713
8.72271
8.7183
8.7139
8.70949
8.7051
8.70071
8.69633
8.69195
8.68757
8.68321
8.67885
8.67449
8.67014
8.66579
8.66145
8.65712
8.65279
8.64847
8.64415
8.63984
8.63553
8.63123
8.62693
8.62264
8.61835
8.61407
8.6098
8.60553
8.60126
8.597
8.59275
8.5885
8.58425
8.58001
8.57578
8.57155
8.56732
8.5631
8.55889
8.55468
8.55047
8.54627
8.54208
8.53789
8.53371
8.52953
8.52535
8.52118
8.51702
8.51285
8.5087
8.50455
8.5004
8.49626
8.49212
[truncated: 2,001 more rows]
