# Supplementary material for: Attosecond electron–spin dynamics in Xe 4d photoionization
Source: Nat Commun. 2020 Oct 7;11:5042. doi: 10.1038/s41467-020-18847-1 (PMC7541461; doi:10.1038/s41467-020-18847-1)
Supplement: Supplementary file 3 — Source Data [file 41467_2020_18847_MOESM3_ESM.zip › Fig5/fig5b_red_y.csv]

92812.4	91829.6	90842.3	89850.5	88854.5	87854.3	86850	85841.8	84829.8	83814	82794.7	81771.8	80745.6	79716.1	78683.4	77647.8	76609.2	75567.8	74523.7	73477	72427.9	71376.4	70322.7	69266.9	68209.1	67149.3	66087.8	65024.7	63959.9	62893.8	61826.3	60757.6	59687.9	58617.1	57545.5	56473.1	55400.1	54326.6	53252.7	52178.5	51104.1	50029.6	48955.2	47881.1	46807.7	45735.5	44665.1	43597.3	42532.8	41472.5
[truncated: 3,951 more columns]
